# Supplementary material for: Machine learning-driven identification of virulence determinants in Borrelia burgdorferi associated with human dissemination
Source: PLoS Comput Biol. 2026 Jun 17;22(6):e1014407. doi: 10.1371/journal.pcbi.1014407 (PMC13293517; doi:10.1371/journal.pcbi.1014407)
Supplement: S1 Table — (XLSX) [file pcbi.1014407.s013.xlsx]

## Sheet: Table S1
Table S1: List of protein variants
Protein	seq_name	seq	seq_length	cut_length	seq_w/o_signal_sequence	Group label	Strains	Disseminated	Localized	NA	Total cases	B31 dist	percent_identity	conserved_count	percent_subsitution	substitution_count	OspC_ranked_name
BB_0406	BB_0406_1	MIKIFKKIYILTLVLGMAHLSFASDNYMVRCSKEEDSTTCIAKLKEIKEKKNYDLFSMGIGIGDPIANIMITIPYINIDFGYGGFIGLKSNNFENYLNGGIDVIFKKQIGQYMKIGGGIGIGADWSKTSLIPPNEEEETDYERIGAVIRIPFIMEYNFAKNLSIGFKIYPAVGPTILLTKPSILFEGIKFNFFGFGFIKFAFN	203	185	HLSFASDNYMVRCSKEEDSTTCIAKLKEIKEKKNYDLFSMGIGIGDPIANIMITIPYINIDFGYGGFIGLKSNNFENYLNGGIDVIFKKQIGQYMKIGGGIGIGADWSKTSLIPPNEEEETDYERIGAVIRIPFIMEYNFAKNLSIGFKIYPAVGPTILLTKPSILFEGIKFNFFGFGFIKFAFN	Dis	ESI26, ESI284, ESI285, ESI287, ESI288, ESI289, ESI28, ESI290, ESI291, ESI292, ESI294, ESI295, ESI297, ESI299, ESI300, ESI301, ESI303, ESI304, ESI305, ESI306, ESI307, ESI308, ESI309, ESI311, ESI312, ESI313, ESI314, ESI315, ESI316, ESI318, ESI319, ESI320, ESI322, ESI323, UCT109, UCT121, UCT29, UCT31, UCT66, UCT69, UCT74, UCT96, UMA10, UMA12, UMA13, UMA14, UMA16, UMA8, UMA9, UNY129, UNY139, UNY145, …	46	59	0	105	0	100	185	0	0
	BB_0406_2	MIKIFKKIYILTLVLGMAHLSFASDNYMVRCSKEEDSTTCIAKLKEIKEKKNYDLFSMGIGIGDPIANIMITIPYINIDFGYGGFIGLKSNNFENYLNGGIDVIFKKQIGQYMKIGGGIGIGADWSKTSLIPPNEEEETDYERIGAVIRIPFIMEYNFAKNLSLGFKIYPAVGPTILLTKPSILFEGIKFNFFGFGFIKFAFN	203	185	HLSFASDNYMVRCSKEEDSTTCIAKLKEIKEKKNYDLFSMGIGIGDPIANIMITIPYINIDFGYGGFIGLKSNNFENYLNGGIDVIFKKQIGQYMKIGGGIGIGADWSKTSLIPPNEEEETDYERIGAVIRIPFIMEYNFAKNLSLGFKIYPAVGPTILLTKPSILFEGIKFNFFGFGFIKFAFN	Non-dis	ESI286, ESI317	0	2	0	2	0.0054	99.46	184	0.54	1
	BB_0406_3	MIKILKKIYILTFVLGMAHLSFASDNYMVRCSKEEDSTTCIAKLKEIKEKKNYDLFSMGIGIGDPIANITITIPYINIDFGYGGFIGLKSNNFENYLNGGIDVIFKKQIGQYMKIGGGIGIGADWSKTSLIPPNEEEETDYERIGAVIRIPFIMEYNFAKNLSIGFKIYPAVGPTILLTKPSILFEGIKFNFFGFGFIKFAFN	203	185	HLSFASDNYMVRCSKEEDSTTCIAKLKEIKEKKNYDLFSMGIGIGDPIANITITIPYINIDFGYGGFIGLKSNNFENYLNGGIDVIFKKQIGQYMKIGGGIGIGADWSKTSLIPPNEEEETDYERIGAVIRIPFIMEYNFAKNLSIGFKIYPAVGPTILLTKPSILFEGIKFNFFGFGFIKFAFN	Dis	UCT104, UCT106, UCT110, UCT113, UCT115, UCT30, UCT32, UCT35, UCT50, UCT51, UCT62, UCT73, UCT76, UCT83, UCT92, UMA127, UMA15, UMA1, UMA2, UMA3, UMA4, UMA5, UMA7, UNY130, UNY131, UNY132, UNY133, UNY134, UNY135, UNY136, UNY138, UNY140, UNY141, UNY142, UNY143, UNY144, UNY146, UNY147, UNY148, UNY149, UNY151, UNY152, UNY154, UNY155, UNY156, UNY158, UNY159, UNY160, UNY162, UNY164, UNY165, UNY166, UNY167…	69	108	8	185	0.0054	99.46	184	0.54	1
	BB_0406_4	MIKILKKIYILTLVLGMAHLSFASDNYMVRCSKEEDSTTCIAKLKEIKEKKNYDLFSMGIGIGDPIANITITIPYINIDFGYGGFIGLKSNNFENYLNGGIDVIFKKQIGQYMKIGGGIGIGADWSKTSLIPPNEEEETDYERIGTVIRIPFIMEYNFAKNLSIGFKIYPAVGPTILLTKPSILFEGIKFNFFGFGFIKFAFN	203	185	HLSFASDNYMVRCSKEEDSTTCIAKLKEIKEKKNYDLFSMGIGIGDPIANITITIPYINIDFGYGGFIGLKSNNFENYLNGGIDVIFKKQIGQYMKIGGGIGIGADWSKTSLIPPNEEEETDYERIGTVIRIPFIMEYNFAKNLSIGFKIYPAVGPTILLTKPSILFEGIKFNFFGFGFIKFAFN	Dis	UMA11, UNY137, UNY173, UNY214, URI34	1	4	0	5	0.0108	98.92	183	1.08	2
BBK32	BBK32_1	MKKVKSKYLALGLLFGFISCDLFIRYEMKEESPGLFDKGNSILETSEESIKKPMNKKGKGKIARKKGKSKVSRKEPYIHSLKRDSANKSNFLQKNVILEEESLKTELLKEQSETRKEKIQKQQDEYKGMTQGSLNSLSGESGELEEPIESNEIDLTIDSDLRPKSSLQGIAGSNSISYTDEIEEEDYDQYYLDEYDEEDEEEIRLSNRYQSYLEGVKYNVDSAIQTITKIYNTYTLFSTKLTQMYSTRLDNFAKAKAKEEAAKFTKEDLEKNFKTLLNYIQVSVKTAANFVYINDTHAKRKLENIEAEIKTLIAKIKEQSNLYEAYKAIVTSILLMRDSLKEVQGIIDKNGVWY	354	336	SCDLFIRYEMKEESPGLFDKGNSILETSEESIKKPMNKKGKGKIARKKGKSKVSRKEPYIHSLKRDSANKSNFLQKNVILEEESLKTELLKEQSETRKEKIQKQQDEYKGMTQGSLNSLSGESGELEEPIESNEIDLTIDSDLRPKSSLQGIAGSNSISYTDEIEEEDYDQYYLDEYDEEDEEEIRLSNRYQSYLEGVKYNVDSAIQTITKIYNTYTLFSTKLTQMYSTRLDNFAKAKAKEEAAKFTKEDLEKNFKTLLNYIQVSVKTAANFVYINDTHAKRKLENIEAEIKTLIAKIKEQSNLYEAYKAIVTSILLMRDSLKEVQGIIDKNGVWY	Dis	UCT109, UCT29, UCT31, UCT66, UCT74, UMA12, UMA14, UMA8, UMA9, UNY129, UNY134, UNY138, UNY145, UNY153, UNY161, UNY162, UNY166, UNY170, UNY184, UNY192, UNY195, UNY200, UNY202, UNY206, URI101, URI102, URI105, URI107, URI111, URI116, URI119, URI120, URI22, URI24, URI33_DAKGJOPF_01017, URI33_DAKGJOPF_00980, URI39, URI40, URI41, URI42, URI43, URI48, URI60_KBAPAFDC_01019, URI60_KBAPAFDC_00982, URI61, UR…	30	24	0	54	0	100	348	0	0
	BBK32_2	MKKVKSKYLALGLLFGFISCDLFIRYEMKEESPGLFDKGNSILETSEESIKKPMNKKGKGKIARKKGKSKVSRKEPYIHSLKRDSANKSNFLQKNVILEEESLKTELLKEQSETRKEKIQKQQDEYKGMTQGSLNSLSGESGELEEPIESNEIDLIIDSDLRPKSSLQGIAGSNSISYTDEIEEEDYDQYYLDEYDEEDEEEIRLSNRYQSYLEGVKYNVDSAIQTITKIYNTYTLFSTKLTQMYSTRLDNFAKAKAKEEAAKFTKEDLEKNFKTLLNYIQVSVKTAANFVYINDTHAKRKLENIEAEIKTLIAKIKEQSNLYEAYKAIVTSILLMRDSLKEVQGIIDKNGVWY	354	336	SCDLFIRYEMKEESPGLFDKGNSILETSEESIKKPMNKKGKGKIARKKGKSKVSRKEPYIHSLKRDSANKSNFLQKNVILEEESLKTELLKEQSETRKEKIQKQQDEYKGMTQGSLNSLSGESGELEEPIESNEIDLIIDSDLRPKSSLQGIAGSNSISYTDEIEEEDYDQYYLDEYDEEDEEEIRLSNRYQSYLEGVKYNVDSAIQTITKIYNTYTLFSTKLTQMYSTRLDNFAKAKAKEEAAKFTKEDLEKNFKTLLNYIQVSVKTAANFVYINDTHAKRKLENIEAEIKTLIAKIKEQSNLYEAYKAIVTSILLMRDSLKEVQGIIDKNGVWY	Dis	ESI299	1	0	0	1	0.0029	99.71	347	0.29	1
	BBK32_3	MKKVKSKYLALGLLFGFISCDLFIRYEMKEESPGLFDKGNSILETSEESIKKPMNKKGKGKIARKKGKSKVSRKEPYIHSLKRDSANKSNFLQKNVILEEESLKTELLKEQSETRKEKIQKQQDEYKGMTQGSLNFLSGESGELEEPIESNEIDLTIDSDLRPKSSLQGIAGSNSISYTDEIEEEDYDQYYLDEYDEEDEEEIRLSNRYQSYLEGVKYNVDSAIQTITKIYNTYTLFSTKLTQMYSTRLDNFAKAKAKEEAAKFTKEDLEKNFKTLLNYIQVSVKTAANFVYINDTHAKRKLENIEAEIKTLIAKIKEQSNLYEAYKAIVTSILLMRDSLKEVQGIIDKNGVWY	354	336	SCDLFIRYEMKEESPGLFDKGNSILETSEESIKKPMNKKGKGKIARKKGKSKVSRKEPYIHSLKRDSANKSNFLQKNVILEEESLKTELLKEQSETRKEKIQKQQDEYKGMTQGSLNFLSGESGELEEPIESNEIDLTIDSDLRPKSSLQGIAGSNSISYTDEIEEEDYDQYYLDEYDEEDEEEIRLSNRYQSYLEGVKYNVDSAIQTITKIYNTYTLFSTKLTQMYSTRLDNFAKAKAKEEAAKFTKEDLEKNFKTLLNYIQVSVKTAANFVYINDTHAKRKLENIEAEIKTLIAKIKEQSNLYEAYKAIVTSILLMRDSLKEVQGIIDKNGVWY	Dis	UMA2, UNY133, UNY141, UNY171, UNY213, URI49	2	4	0	6	0.0029	99.71	347	0.29	1
	BBK32_4	MKKVKSKYLALGLLFGFISCDLFIRYEMKEESPGLFDKGNSILETSEESIKKPMNKKGKGKIARKKGKSKVSRKEPYIHSLKRDSANKSNFLQKNVILEEESLKTELLKEQSETRKEKIQKQQDEYKGMTQGSLNSLSGESGELEEPIESNEIDLIIDSDLRPKSSLQGIAGSNSISYTDEIEEEDYDQYYLDEYDEEDEEEIRLSNRYQSYLEGVKYNVDSAIQTITKIYNTYTLFSTKLTQMYSTRLDNFAKVKAKEEAAKFTKEDLEKNFKTLLNYIQVSVKTAANFVYINDTHAKRKLENIEAEIKTLIAKIKEQSNLYEAYKAIVTSILLMRDSLKEVQGIIDKNGVWY	354	336	SCDLFIRYEMKEESPGLFDKGNSILETSEESIKKPMNKKGKGKIARKKGKSKVSRKEPYIHSLKRDSANKSNFLQKNVILEEESLKTELLKEQSETRKEKIQKQQDEYKGMTQGSLNSLSGESGELEEPIESNEIDLIIDSDLRPKSSLQGIAGSNSISYTDEIEEEDYDQYYLDEYDEEDEEEIRLSNRYQSYLEGVKYNVDSAIQTITKIYNTYTLFSTKLTQMYSTRLDNFAKVKAKEEAAKFTKEDLEKNFKTLLNYIQVSVKTAANFVYINDTHAKRKLENIEAEIKTLIAKIKEQSNLYEAYKAIVTSILLMRDSLKEVQGIIDKNGVWY	Dis	ESI295, ESI300, ESI304, ESI311, ESI312, ESI316_JNKAHELE_00940, ESI316_JNKAHELE_00931, ESI319, ESI323	2	6	0	8	0.0057	99.43	346	0.57	2
	BBK32_5	MKKVKSKYLALGLLFGFISCDLFIRYEMKEESPGLFDKGNSILETSEESIKKPMNKKGKGKIARKKGKSKVSRKEPYIHSLKRDSANKSNFLQKNVILEEESLKTELLKEQSETRKEKIQKQQDEYKGMTQGSLNSLSGESGELEEPIESNEIDLTIDSDLRPKSSLQGIAGSNSISYTDEIEEEDYDRYYLDEYDEEDEEEIRLSNRYQSYLEGVKYNVDSAIQTITKIYNTYILFSTKLTQMYSTRLDNFAKAKAKEEAAKFTKEDLEKNFKTLLNYIQVSVKTAANFVYINDTHAKRKLENIEAEIKTLIAKIKEQSNLYEAYKAIVTSILLMRDSLKEVQGIIDKNGVWY	354	336	SCDLFIRYEMKEESPGLFDKGNSILETSEESIKKPMNKKGKGKIARKKGKSKVSRKEPYIHSLKRDSANKSNFLQKNVILEEESLKTELLKEQSETRKEKIQKQQDEYKGMTQGSLNSLSGESGELEEPIESNEIDLTIDSDLRPKSSLQGIAGSNSISYTDEIEEEDYDRYYLDEYDEEDEEEIRLSNRYQSYLEGVKYNVDSAIQTITKIYNTYILFSTKLTQMYSTRLDNFAKAKAKEEAAKFTKEDLEKNFKTLLNYIQVSVKTAANFVYINDTHAKRKLENIEAEIKTLIAKIKEQSNLYEAYKAIVTSILLMRDSLKEVQGIIDKNGVWY	Dis	UMA127, UNY191, UNY207	2	1	0	3	0.0057	99.43	346	0.57	2
	BBK32_6	MKKVKSKYLALGLLFGFISCDLFIRYEMKEESPGLFDKGNSILETSEESIKKPMNKKGKGKIARKKGKSKVSRKEPYIHSLKRDSANKSNFLQKNVILEEESLKTELLKEQSETRKEKIQKQQDEYKGMTQGSLNSLSGESGELEEPIESNEIDLTIDSDLRPKSSLQGIAGSNSISYTDEIEEEDYDQYYLDEYDEEDEEDEEEIRLSNRYQSYLEGVKYNVDSAIQTITKIYNTYTLFSTKLTQMYSTRLDNFAKAKAKEEAAKFTKEDLEKNFKTLLNYIQVSVKTAANFVYINDTHAKRKLENIEAEIKTLIAKIKEQSNLYEAYKAIVTSILLMRDSLKEVQGIIDKNGVWY	357	339	SCDLFIRYEMKEESPGLFDKGNSILETSEESIKKPMNKKGKGKIARKKGKSKVSRKEPYIHSLKRDSANKSNFLQKNVILEEESLKTELLKEQSETRKEKIQKQQDEYKGMTQGSLNSLSGESGELEEPIESNEIDLTIDSDLRPKSSLQGIAGSNSISYTDEIEEEDYDQYYLDEYDEEDEEDEEEIRLSNRYQSYLEGVKYNVDSAIQTITKIYNTYTLFSTKLTQMYSTRLDNFAKAKAKEEAAKFTKEDLEKNFKTLLNYIQVSVKTAANFVYINDTHAKRKLENIEAEIKTLIAKIKEQSNLYEAYKAIVTSILLMRDSLKEVQGIIDKNGVWY	Dis	UNY131, UNY142, UNY144, UNY147, UNY152, UNY158, UNY159, UNY201, UNY210, UNY217, UNY218, URI38, UWI220, UWI225, UWI231, UWI233, UWI235, UWI236, UWI241, UWI262, UWI270, UWI274	2	18	2	22	0.0086	99.14	345	0.86	3
	BBK32_7	MKKVKSKYLALGLLFGFISCDLFIRYEMKEESPGLFDKGNSILETSEESIKKPMNKKGKGKIARKKGKSKVSRKEPYIHSLKRDSANKSNFLQKNVILEEESLKTELLKEQSETRKEKIQKQQDEYKGMTQGSLNSLSGESGELEEPIESNEIDLIIDSDLRPKSSLQGIAGSNSISYTDEIEEEDYDQYYLDEYDEEDEEEIRLSNRYQSYLEGVKYNVDSAIQTITKIYNTYTLFSTKLTQMYSTRLDNFAKVKAKEEAAKFTKEDLEKNFKTLLNYIQVSVKTAANFVYINDTHAKRKLENIEAEIKTLIAKIKEQSNLYEAYKAVVTSILLMRDSLKEVQGIIDKNGVWY	354	336	SCDLFIRYEMKEESPGLFDKGNSILETSEESIKKPMNKKGKGKIARKKGKSKVSRKEPYIHSLKRDSANKSNFLQKNVILEEESLKTELLKEQSETRKEKIQKQQDEYKGMTQGSLNSLSGESGELEEPIESNEIDLIIDSDLRPKSSLQGIAGSNSISYTDEIEEEDYDQYYLDEYDEEDEEEIRLSNRYQSYLEGVKYNVDSAIQTITKIYNTYTLFSTKLTQMYSTRLDNFAKVKAKEEAAKFTKEDLEKNFKTLLNYIQVSVKTAANFVYINDTHAKRKLENIEAEIKTLIAKIKEQSNLYEAYKAVVTSILLMRDSLKEVQGIIDKNGVWY	Non-dis	ESI322	0	1	0	1	0.0086	99.14	345	0.86	3
	BBK32_8	MKKVKSKYLALGLLFGFISCDLFIRYEMKEESPGLFDKGNSILETSEESIKKPMNKKGKGKIARKKGKSKVSRKEPYIHSLKRDSANKSNFLQKNVILEEESLKTELLKEQSETRKEKIQKQQDEYKGMTQGSLNYLSGESGELEEPIESNEIDLTIDSDLRPKSSLQGIAGSNSISYTDEIEEEDYDRYYLDEYDEEDEEEIRLSNRYQSYLEGVKYNVDSAIQTITKIYNTYTLFSTKLTQMYSTRLDNFAKAKAKEEAAKFTKEDLEKNFKTLLNYIQVSVKTAANFVYINDTHAKRKLENIEAEIKTLIVKIKEQSNLYEAYKAIVTSILLMRDSLKEVQGIIDKNGVWY	354	336	SCDLFIRYEMKEESPGLFDKGNSILETSEESIKKPMNKKGKGKIARKKGKSKVSRKEPYIHSLKRDSANKSNFLQKNVILEEESLKTELLKEQSETRKEKIQKQQDEYKGMTQGSLNYLSGESGELEEPIESNEIDLTIDSDLRPKSSLQGIAGSNSISYTDEIEEEDYDRYYLDEYDEEDEEEIRLSNRYQSYLEGVKYNVDSAIQTITKIYNTYTLFSTKLTQMYSTRLDNFAKAKAKEEAAKFTKEDLEKNFKTLLNYIQVSVKTAANFVYINDTHAKRKLENIEAEIKTLIVKIKEQSNLYEAYKAIVTSILLMRDSLKEVQGIIDKNGVWY	Non-dis	UWI281	0	1	0	1	0.0086	99.14	345	0.86	3
	BBK32_9	MKKVKSKYLALGLLFGFISCDLFIRYEMKEESPGLFDKNSILETSEESIKKPMNKKGKGKIARKKGKSKVSRKEPYIHSLKRDSANKSNFLQKNVILEEESLKTELLKEQSETRKEKIQKQQDEYKGMTQGSLNSLSGESGELEEPIESNEIDLTIDSDLRPKSSLQGIAGSNSISYTDEIEEEDYDQYYLDEYDEEDEEDEEEIRLSNRYQSYLEGVKYNVDSAIQTITKIYNTYTLFSTKLTQMYSTRLDNFAKAKAKEEAAKFTKEDLEKNFKTLLNYIQVSVKTAANFVYINDTHAKRKLENIEAEIKTLIAKIKEQSNLYEAYKAIVTSILLMRDSLKEVQGIIDKNGVWY	356	338	SCDLFIRYEMKEESPGLFDKNSILETSEESIKKPMNKKGKGKIARKKGKSKVSRKEPYIHSLKRDSANKSNFLQKNVILEEESLKTELLKEQSETRKEKIQKQQDEYKGMTQGSLNSLSGESGELEEPIESNEIDLTIDSDLRPKSSLQGIAGSNSISYTDEIEEEDYDQYYLDEYDEEDEEDEEEIRLSNRYQSYLEGVKYNVDSAIQTITKIYNTYTLFSTKLTQMYSTRLDNFAKAKAKEEAAKFTKEDLEKNFKTLLNYIQVSVKTAANFVYINDTHAKRKLENIEAEIKTLIAKIKEQSNLYEAYKAIVTSILLMRDSLKEVQGIIDKNGVWY	Dis	UCT35, UNY165, UNY175, UNY178, UNY203, URI20, URI54, URI59	1	8	0	9	0.0115	98.85	344	1.15	4
	BBK32_10	MKKVKSKYLALGLLFGFISCDLFIRYEMKEESPGLFDKGNSILETSEESIKKPMNKKGKGKIARKKGKSKVSRKEPYIHSLKRDSANKSNFLQKNVILEEESLKTELLKEQSETRKEKIQKQQDEYKGMTQGSLNSLSGESGELEEPIESNEIDLTIDSDLRPKSSLQGIAGSNSISYTDEIEEEDYDQYYLDEEDEEDEEDEEEIRLSNRYQSYLEGVKYNVDSAIQTITKIYNTYTLFSTKLTQMYSTRLDNFAKAKAKEEAAKFTKEDLEKNFKTLLNYIQVSVKTAANFVYINDTHAKRKLENIEAEIKTLIAKIKEQSNLYEAYKAIVTSILLMRDSLKEVQGIIDKNGVWY	357	339	SCDLFIRYEMKEESPGLFDKGNSILETSEESIKKPMNKKGKGKIARKKGKSKVSRKEPYIHSLKRDSANKSNFLQKNVILEEESLKTELLKEQSETRKEKIQKQQDEYKGMTQGSLNSLSGESGELEEPIESNEIDLTIDSDLRPKSSLQGIAGSNSISYTDEIEEEDYDQYYLDEEDEEDEEDEEEIRLSNRYQSYLEGVKYNVDSAIQTITKIYNTYTLFSTKLTQMYSTRLDNFAKAKAKEEAAKFTKEDLEKNFKTLLNYIQVSVKTAANFVYINDTHAKRKLENIEAEIKTLIAKIKEQSNLYEAYKAIVTSILLMRDSLKEVQGIIDKNGVWY	Non-dis	UNY214	0	1	0	1	0.0115	98.85	344	1.15	4
	BBK32_11	MKKVKSKYLALGLLFGFISCDLFIRYEMKEESPGLFDKGNSILETSEESIKKPMNKKGKGKIARKKGKSKVSRKEPYIHSLKRDSANKSNFLQKNVILEEESLKTELLKEQSETRKEKIQKQQDEYKGMTQGSLNSLSGESGELEEPIESNEIDLTIDSDLRPKSSLQGIAGSNSISYTDEIEEEDYDRYYLDEYDEEDEEEIRLSNRYQSYLEGVKYNVDSAIQTITKIYNTYTLFSTKLTQMYSTRLDNLTKAKAKEEAAKFTKEDLEKNFKTLLNYIQVSVKTAANFVYINDTHAKRKLENIEAEIKTLIVKIKEQSNLYEAYKAIVTSILLMRDSLKEVQGIIDKNGVWY	354	336	SCDLFIRYEMKEESPGLFDKGNSILETSEESIKKPMNKKGKGKIARKKGKSKVSRKEPYIHSLKRDSANKSNFLQKNVILEEESLKTELLKEQSETRKEKIQKQQDEYKGMTQGSLNSLSGESGELEEPIESNEIDLTIDSDLRPKSSLQGIAGSNSISYTDEIEEEDYDRYYLDEYDEEDEEEIRLSNRYQSYLEGVKYNVDSAIQTITKIYNTYTLFSTKLTQMYSTRLDNLTKAKAKEEAAKFTKEDLEKNFKTLLNYIQVSVKTAANFVYINDTHAKRKLENIEAEIKTLIVKIKEQSNLYEAYKAIVTSILLMRDSLKEVQGIIDKNGVWY	Dis	UWI230, UWI246, UWI267, UWI279	2	2	0	4	0.0115	98.85	344	1.15	4
	BBK32_12	MKKVKSKYLALGLLFGFISCDLFIRYEMKEESPGLFDKGNSILETSEESIKKPMNKKGKGKIARKKGKSKVSRKEPYIHSLKRDSANKSNFLQKNVILEEESLKTELLKEQSETRKEKIQKQQDEYKGMTQGSLNSLSGESGELEEPIESNEIDLTIDSDLRPKSSLQGIAGSNSISYTDEIEEEDYDQYYLDEYDEEDEEDEEEIRLSNRYQSYLEGVKYNVDSAIQTITKIYNTYILFSTKLTQMYSTRLDNFAKAKAKEEAAKFTKEDLEKNFKTLLNYIQVSVKTAANFVYINDTHAKRKLENIEAEIKTLIAKIKEQSNLYGAYKAIVTSILLMRDSLKEVQGIIDKNGVWY	357	339	SCDLFIRYEMKEESPGLFDKGNSILETSEESIKKPMNKKGKGKIARKKGKSKVSRKEPYIHSLKRDSANKSNFLQKNVILEEESLKTELLKEQSETRKEKIQKQQDEYKGMTQGSLNSLSGESGELEEPIESNEIDLTIDSDLRPKSSLQGIAGSNSISYTDEIEEEDYDQYYLDEYDEEDEEDEEEIRLSNRYQSYLEGVKYNVDSAIQTITKIYNTYILFSTKLTQMYSTRLDNFAKAKAKEEAAKFTKEDLEKNFKTLLNYIQVSVKTAANFVYINDTHAKRKLENIEAEIKTLIAKIKEQSNLYGAYKAIVTSILLMRDSLKEVQGIIDKNGVWY	Non-dis	UMA10	0	1	0	1	0.0144	98.56	343	1.44	5
	BBK32_13	MKKVKSKYLALGLLFGFISCDLFIRYEMKEESPGLFDKGNSILETSEESIKKPMNKKGKGKIARKKGKSKVSRKEPYIHSLKRDSANKSNFLQKNVILEEESLKTELLKEQSETRKEKIQKQQDEYKGMTQGSLNSLSGESGELEEPIESNEIDLTIDSDLRPKSSLQGIAGSNSISYTDEIEEEDYDRYYLDEYDEEDEEDEEEIRLSNRYQSYLEGVKYNVDSAIQTITKIYNTYILFSTKLTQMYSTRLDNFAKAKAKEEAAKFTKEDLEKNFKTLLNYIQVSVKTAANFVYINDTHAKRKLENIEAEIKTLIAKIKEQSNLYEAYKAIVTSILLMRDSLKEVQGIIDKNGVWY	357	339	SCDLFIRYEMKEESPGLFDKGNSILETSEESIKKPMNKKGKGKIARKKGKSKVSRKEPYIHSLKRDSANKSNFLQKNVILEEESLKTELLKEQSETRKEKIQKQQDEYKGMTQGSLNSLSGESGELEEPIESNEIDLTIDSDLRPKSSLQGIAGSNSISYTDEIEEEDYDRYYLDEYDEEDEEDEEEIRLSNRYQSYLEGVKYNVDSAIQTITKIYNTYILFSTKLTQMYSTRLDNFAKAKAKEEAAKFTKEDLEKNFKTLLNYIQVSVKTAANFVYINDTHAKRKLENIEAEIKTLIAKIKEQSNLYEAYKAIVTSILLMRDSLKEVQGIIDKNGVWY	Dis	UWI228, UWI234, UWI238, UWI251, UWI252, UWI256, UWI263, UWI264, UWI271	4	3	2	9	0.0144	98.56	343	1.44	5
	BBK32_14	MKKVKSKYLALGLLFGFISCDLFIRYEMKEESPGLFDKGNSILETSEESIKKPMNKKGKGKIARKKGKSKVSRKEPYIHSLKRDSANKSNFLQKNVILEEESLKTELLKEQSETRKEKIQKQQDEYKGMTQGSLNSLSGESGELEEPIESNEIDLTIDSDLRPKSSLQGIAGSNSISYTDEIEEEDYDQYYLDEEDEEDEEEIRLSNRYQSYLEGVKYNVDSAIQTITKIYNTYTLFSTKLTQMYSTRLDNFAKAKAKEEAAKFTKEDLEKNFKTLLNYIQVSVKTAANFVYINDTHAKRKLENIEAEIKTLIAKIKEQSNLYEAYKAIVTSILLMRDSLKEVQGIIDKNGVWY	354	336	SCDLFIRYEMKEESPGLFDKGNSILETSEESIKKPMNKKGKGKIARKKGKSKVSRKEPYIHSLKRDSANKSNFLQKNVILEEESLKTELLKEQSETRKEKIQKQQDEYKGMTQGSLNSLSGESGELEEPIESNEIDLTIDSDLRPKSSLQGIAGSNSISYTDEIEEEDYDQYYLDEEDEEDEEEIRLSNRYQSYLEGVKYNVDSAIQTITKIYNTYTLFSTKLTQMYSTRLDNFAKAKAKEEAAKFTKEDLEKNFKTLLNYIQVSVKTAANFVYINDTHAKRKLENIEAEIKTLIAKIKEQSNLYEAYKAIVTSILLMRDSLKEVQGIIDKNGVWY	Dis	UCT106, UMA11_JMJJJPNB_01009, UMA11_JMJJJPNB_00966, UMA5, UMA7, UNY173, UNY193, URI34, URI68, URI99	4	5	0	9	0.0029	99.71	347	0.29	1
	BBK32_15	MKKVKSKYLALGLLFGFISCDLFIRYEMKEESPGLFDKGNSILETSEESIKKPMNKKGKGKIARKKGKSKVSRKEPYIHSLKRDSANKSNFLQKNVILEEESLKTELLKEQSETRKEKIQKQQDEYKGMTQGSLNSLSGESGELEEPIESNEIDLTIDSDLRPKSSLQGIAGSNSISYTDEIEEEDYDRYYLDEYDEEDEEDEEDEEEIRLSNRYQSYLEGVKYNVDSAIQTITKIYNTYILFSTKLTQMYSTRLDNFAKAKAKEEAAKFTKEDLEKNFKTLLNYIQVSVKTAANFVYINDTHAKRKLENIEAEIKTLIAKIKEQSNLYEAYKAIVTSILLMRDSLKEVQGIIDKNGVWY	360	342	SCDLFIRYEMKEESPGLFDKGNSILETSEESIKKPMNKKGKGKIARKKGKSKVSRKEPYIHSLKRDSANKSNFLQKNVILEEESLKTELLKEQSETRKEKIQKQQDEYKGMTQGSLNSLSGESGELEEPIESNEIDLTIDSDLRPKSSLQGIAGSNSISYTDEIEEEDYDRYYLDEYDEEDEEDEEDEEEIRLSNRYQSYLEGVKYNVDSAIQTITKIYNTYILFSTKLTQMYSTRLDNFAKAKAKEEAAKFTKEDLEKNFKTLLNYIQVSVKTAANFVYINDTHAKRKLENIEAEIKTLIAKIKEQSNLYEAYKAIVTSILLMRDSLKEVQGIIDKNGVWY	Dis	UCT113, UCT115, UNY148, UNY151, UNY168, UNY208, URI88_JIDBGKJN_00956, URI88_JIDBGKJN_00925, UWI222, UWI223, UWI224, UWI227, UWI232, UWI243, UWI247, UWI248, UWI250, UWI253, UWI254, UWI265, UWI269, UWI275, UWI278, UWI280	13	9	1	23	0.023	97.7	340	2.3	8
	BBK32_16	MKKVKSKYLALGLLFGFISCDLFIRYEMKEESPGLFDKGNSILETSEESIKKPMNKKGKGKIARKKGKSKVSRKEPYIHSLKRDSANKSNFLQKNVILEEESLKTELLKEQSETRKEKIQKQQDEYKGMTQGSLNSLSGESGELEEPIESNEIDLTIDSDLRPKSSLQGIAGSNSISYTDEIEEEDYDQYYLDEYDEEDEEDEEDEEEIRLSNRYQSYLEGVKYNVDSAIQTITKIYNTYILFSTKLTQMYSTRLDNFAKAKAKEEAAKFTKEDLEKNFKTLLNYIQVSVKTAANFVYINDTHAKRKLENIEAEIKTLIAKIKEQSNLYGAYKAIVTSILLMRDSLKEVQGIIDKNGVWY	360	342	SCDLFIRYEMKEESPGLFDKGNSILETSEESIKKPMNKKGKGKIARKKGKSKVSRKEPYIHSLKRDSANKSNFLQKNVILEEESLKTELLKEQSETRKEKIQKQQDEYKGMTQGSLNSLSGESGELEEPIESNEIDLTIDSDLRPKSSLQGIAGSNSISYTDEIEEEDYDQYYLDEYDEEDEEDEEDEEEIRLSNRYQSYLEGVKYNVDSAIQTITKIYNTYILFSTKLTQMYSTRLDNFAKAKAKEEAAKFTKEDLEKNFKTLLNYIQVSVKTAANFVYINDTHAKRKLENIEAEIKTLIAKIKEQSNLYGAYKAIVTSILLMRDSLKEVQGIIDKNGVWY	Dis	UCT121, UCT69, UCT96, UMA13, UMA16_NICHPCJA_00995, UMA16_NICHPCJA_00948, UNY139, UNY150, UNY157, UNY163, UNY174, UNY176, UNY187, UNY190, URI100, URI108, URI17, URI37, URI57, URI67, URI70, URI78, URI79, URI84	11	12	0	23	0.023	97.7	340	2.3	8
	BBK32_17	MKKVKSKYLALGLLFGFISCDLFIRYEMKEESPGLFDKGNSILETSEESIKKPMNKKGKGKIARKKGKSKVSRKEPYIHSLKRDSANKSNFLQKNVILEEESLKTELLKEQSETRKEKIQKQQDEYKGMTQGSLNYLSGESGELEEPIESNEIDLTIDSDLRPKSSLQGIAGSNSISYTDEIEEEDYDRYYLDEYDEEEIRLSNRYQSYLEGVKYNVDSAIQTITKIYNTYILFSTKLTQMYSTRLDNFAKAKAKEEAAKFTKEDLEKNFKTLLNYIQVSVKTAANFVYINDTHAKRKLENIEAEIKTLITKIKEQSNLYGAYKAIVTSILLMRDSLKEVQGIIDKNGVWY	351	333	SCDLFIRYEMKEESPGLFDKGNSILETSEESIKKPMNKKGKGKIARKKGKSKVSRKEPYIHSLKRDSANKSNFLQKNVILEEESLKTELLKEQSETRKEKIQKQQDEYKGMTQGSLNYLSGESGELEEPIESNEIDLTIDSDLRPKSSLQGIAGSNSISYTDEIEEEDYDRYYLDEYDEEEIRLSNRYQSYLEGVKYNVDSAIQTITKIYNTYILFSTKLTQMYSTRLDNFAKAKAKEEAAKFTKEDLEKNFKTLLNYIQVSVKTAANFVYINDTHAKRKLENIEAEIKTLITKIKEQSNLYGAYKAIVTSILLMRDSLKEVQGIIDKNGVWY	Dis	ESI26, ESI284, ESI285, ESI286, ESI287, ESI288_GNMDOMBL_01008, ESI288_GNMDOMBL_00963, ESI289, ESI28, ESI290, ESI291, ESI292, ESI294, ESI297, ESI301, ESI303, ESI305, ESI306, ESI307, ESI308, ESI309, ESI313, ESI314, ESI315, ESI317, ESI318, ESI320	6	20	0	26	0.023	97.7	340	2.3	8
	BBK32_18	MKKVKSKYLALGLLFGFISCDLFIRYEMKEESPGLFDKGNSILETSEESIKKPMNKKGKGKIARKKGKSKVSRKEPYIHSLKRDSANKSNFLQKNVILEEESLKTELLKEQSETRKEKIQKQQDEYKGMTQGSLNSLSGESGELEEPIESNEIDLTINSDLRPKSSLQGIAGSNSISYTDEIEEEDYDRYYLDEYDEEDEEDEEDEEEIRLSNRYQSYLEGVKYNVDSAIQTITKIYNTYILFSTKLTQMYSTRLDNFAKAKAKEEAAKFTKEDLEKNFKTLLNYIQVSVKTAANFVYINDTHAKRKLENIEAEIKTLIAKIKEQSNLYEAYKAIVTSILLMRDSLKEVQGIIDKNGVWY	360	342	SCDLFIRYEMKEESPGLFDKGNSILETSEESIKKPMNKKGKGKIARKKGKSKVSRKEPYIHSLKRDSANKSNFLQKNVILEEESLKTELLKEQSETRKEKIQKQQDEYKGMTQGSLNSLSGESGELEEPIESNEIDLTINSDLRPKSSLQGIAGSNSISYTDEIEEEDYDRYYLDEYDEEDEEDEEDEEEIRLSNRYQSYLEGVKYNVDSAIQTITKIYNTYILFSTKLTQMYSTRLDNFAKAKAKEEAAKFTKEDLEKNFKTLLNYIQVSVKTAANFVYINDTHAKRKLENIEAEIKTLIAKIKEQSNLYEAYKAIVTSILLMRDSLKEVQGIIDKNGVWY	Non-dis	UWI221	0	1	0	1	0.0259	97.41	339	2.59	9
	BBK32_19	MKKVKSKYLALGLLFGFISCDLFIRYEMKEESPGLFDKGNSILETSEESIKKPMNKKGKGKIARKKGKSKVSRKEPYIHSLKRDSANKSNFLQKNVILEEESLKTELLKEQSETRKEKIQKQQDEYKGMTQGSLNSLSGESGELEEPIESNEIDLTIDSDLRPKSSLQGIAGSNSISYTDEIEEEDYDQYYLDEYDEEDEEDEEDEEEIRLSNRYQSYLEGVKYNVDSAIQTITKIYNTYTLFSTKLTQMYSTRLDNLTKAKAKEEAAKFTKEDLEKNFKTLLNYIQVSVKTAANFVYINDTHAKRKLENIEAEIKTLITKIKEQSNLYEAYKAIVTSILLMRDSLKEVQGIIDKNGVWY	360	342	SCDLFIRYEMKEESPGLFDKGNSILETSEESIKKPMNKKGKGKIARKKGKSKVSRKEPYIHSLKRDSANKSNFLQKNVILEEESLKTELLKEQSETRKEKIQKQQDEYKGMTQGSLNSLSGESGELEEPIESNEIDLTIDSDLRPKSSLQGIAGSNSISYTDEIEEEDYDQYYLDEYDEEDEEDEEDEEEIRLSNRYQSYLEGVKYNVDSAIQTITKIYNTYTLFSTKLTQMYSTRLDNLTKAKAKEEAAKFTKEDLEKNFKTLLNYIQVSVKTAANFVYINDTHAKRKLENIEAEIKTLITKIKEQSNLYEAYKAIVTSILLMRDSLKEVQGIIDKNGVWY	Dis	UWI242, UWI261, UWI272, UWI273, UWI282	2	3	0	5	0.0259	97.41	339	2.59	9
	BBK32_20	MKKVKSKYLALGLLFGFISCDLFIRYEMKEESPGLFDKGNSILETSEESIKKPMNKKGKGKIARKKGKSKVSRKEPYIHSLKRDSANKSNFLQKNVILEEESLKTELLKEQSETRKEKIQKQQDEYKGMTQGSLNSLSGESGELEEPIESNEIDLTIDSDLRPKSSLQGIAGSNSISYTDEIEEEDYDRYYLDEYDEEDEYDEEDEEDEEEIRLSNRYQSYLEGVKYNVDSAIQTITKIYNTYTLFSTKLTQMYSTRLDNFAKAKAKEEAAKFTKEDLEKNFKTLLNYIQVSVKTAANFVYINDTHAKRKLENIEAEIKTLIAKIKEQSNLYEAYKAIVTSILLMRDSLKEVQGIIDKNGVWY	363	345	SCDLFIRYEMKEESPGLFDKGNSILETSEESIKKPMNKKGKGKIARKKGKSKVSRKEPYIHSLKRDSANKSNFLQKNVILEEESLKTELLKEQSETRKEKIQKQQDEYKGMTQGSLNSLSGESGELEEPIESNEIDLTIDSDLRPKSSLQGIAGSNSISYTDEIEEEDYDRYYLDEYDEEDEYDEEDEEDEEEIRLSNRYQSYLEGVKYNVDSAIQTITKIYNTYTLFSTKLTQMYSTRLDNFAKAKAKEEAAKFTKEDLEKNFKTLLNYIQVSVKTAANFVYINDTHAKRKLENIEAEIKTLIAKIKEQSNLYEAYKAIVTSILLMRDSLKEVQGIIDKNGVWY	Non-dis	UWI260	0	1	0	1	0.0287	97.13	338	2.87	10
	BBK32_21	MKKVKSKYLALGLLFGFISCDLFIRYEMKEESPGLFDKGNSILETSEESIKKPMNKKGKGKIARKKGKSKVSRKEPYIHSLKRDSANKSNFLQKNVILEEESLKTELLKEQSETRKEKIQKQQDEYKGMTQGSLNSLSGESGELEEPIESNEIDLTIDSDLRPKSSLQGIAGSNSISYTDEIEEEDYDRYYLDEYDEEDEEDEEDEEDEEEIRLSNRYQSYLEGVKYNVDSAIQTITKIYNTYILFSTKLTQMYSTRLDNFAKAKAKEEAAKFTKEDLEKNFKTLLNYIQVSVKTAANFVYINDTHAKRKLENIEAEIKTLIAKIKEQSNLYEAYKAIVTSILLMRDSLKEVQGIIDKNGVWY	363	345	SCDLFIRYEMKEESPGLFDKGNSILETSEESIKKPMNKKGKGKIARKKGKSKVSRKEPYIHSLKRDSANKSNFLQKNVILEEESLKTELLKEQSETRKEKIQKQQDEYKGMTQGSLNSLSGESGELEEPIESNEIDLTIDSDLRPKSSLQGIAGSNSISYTDEIEEEDYDRYYLDEYDEEDEEDEEDEEDEEEIRLSNRYQSYLEGVKYNVDSAIQTITKIYNTYILFSTKLTQMYSTRLDNFAKAKAKEEAAKFTKEDLEKNFKTLLNYIQVSVKTAANFVYINDTHAKRKLENIEAEIKTLIAKIKEQSNLYEAYKAIVTSILLMRDSLKEVQGIIDKNGVWY	Dis	UCT104_FPBKFCHE_00953, UCT104_FPBKFCHE_00922, UCT110_GLCJJHOF_00955, UCT110_GLCJJHOF_00922, UCT30, UCT32, UCT62, UCT73, UCT76_BMHNCFEJ_01013, UCT76_BMHNCFEJ_00980, UCT83, UCT92, UMA15, UMA1_KBIGIDHF_01297, UMA1_KBIGIDHF_01266, UMA3_LKEEIFEN_00963, UMA4, UNY130, UNY146, UNY149, UNY154, UNY155, UNY156, UNY160, UNY164, UNY177, UNY179, UNY180, UNY181, UNY182, UNY185, UNY188, UNY194, UNY197, UNY211, U…	20	27	0	47	0.0316	96.84	337	3.16	11
	BBK32_22	MKKVKSKYLALGLLFGFISCDLFIRYEMKEESPGLFDKGNSILETSEESIKKPMNKKGKGKIARKKGKSKVSRKEPYIHSLKRDSANKSNFLQKNVILEEESLKTELLKEQSETRKEKIQKQQDEYKGMTQGSLNSLSGESGELEEPIESNEIDLTIDSDLRPKSSLQGIAGSNSISYTDEIEEEDYDRYYLDEYDEYDEEDEEDEEDEEEIRLSNRYQSYLEGVKYNVDSAIQTITKIYNTYILFSTKLTQMYSTRLDNFAKAKAKEEAAKFTKEDLEKNFKTLLNYIQVSVKTAANFVYINDTHAKRKLENIEAEIKTLIAKIKEQSNLYEAYKAIVTSILLMRDSLKEVQGIIDKNGVWY	363	345	SCDLFIRYEMKEESPGLFDKGNSILETSEESIKKPMNKKGKGKIARKKGKSKVSRKEPYIHSLKRDSANKSNFLQKNVILEEESLKTELLKEQSETRKEKIQKQQDEYKGMTQGSLNSLSGESGELEEPIESNEIDLTIDSDLRPKSSLQGIAGSNSISYTDEIEEEDYDRYYLDEYDEYDEEDEEDEEDEEEIRLSNRYQSYLEGVKYNVDSAIQTITKIYNTYILFSTKLTQMYSTRLDNFAKAKAKEEAAKFTKEDLEKNFKTLLNYIQVSVKTAANFVYINDTHAKRKLENIEAEIKTLIAKIKEQSNLYEAYKAIVTSILLMRDSLKEVQGIIDKNGVWY	Non-dis	URI112	0	1	0	1	0.0345	96.55	336	3.45	12
	BBK32_23	MKKVKSKYLALGLLFGFISCDLFIRYEMKEESPGLFDKGNSILETSEESIKKPMNKKGKGKIARKKGKSKVSRKEPYIHSLKRDSANKSNFLQKNVILEEESLKTELLKEQSETRKEKIQKQQDEYKGMTQGSLNSLSGESGELEEPIESNEIDLTIDSDLRPKSSLQGIAGSNSISYTDEIEEEDYDRYYLDEDDEEDEEEIRLSNRYQSYLEGVKYNVDSAIQTITKIYNTYTLFSTKLTQMYSTRLDNFAKAKAKEEAAKFTKEDLEKNFKTLLNYIQVSVKTAANFVYINDTHAKRKLENIETEIKTLIAKIKEKPDLYQAYKAIVTPILLMRDSLKEVQSAIDKNGIWY	354	336	SCDLFIRYEMKEESPGLFDKGNSILETSEESIKKPMNKKGKGKIARKKGKSKVSRKEPYIHSLKRDSANKSNFLQKNVILEEESLKTELLKEQSETRKEKIQKQQDEYKGMTQGSLNSLSGESGELEEPIESNEIDLTIDSDLRPKSSLQGIAGSNSISYTDEIEEEDYDRYYLDEDDEEDEEEIRLSNRYQSYLEGVKYNVDSAIQTITKIYNTYTLFSTKLTQMYSTRLDNFAKAKAKEEAAKFTKEDLEKNFKTLLNYIQVSVKTAANFVYINDTHAKRKLENIETEIKTLIAKIKEKPDLYQAYKAIVTPILLMRDSLKEVQSAIDKNGIWY	Dis	UWI276, UWI277	1	1	0	2	0.0316	96.84	337	3.16	11
	BBK32_24	MKKVKSKYLALGLLFGFISCDLFIRYEMKEESPGLFDKGNSILETSEESIKKPMNKKGKGKIARKKGKSKVSRKEPYIHSLKRDSANKSNFLQKNVILEEESLKTELLKEQSETRKEKIQKQQDEYKGMTQGSLNSLSGESGELEEPIESNEIDLTIDSDLRPKSSLQGIAGSNSISYTDEIEEEDYDRYYLDEYDEYDEEEIRLSNRYQSYLEGVKYNVDSAIQTITKIYNTYTLFSTKLTQMYSTRLDNFAKAKAKEEAAKFTKEDLEKNFNTLLNYIQVSVKTAANFVYINDTHAKRKLENIETEIKTLIAKIKEKPDLYQAYKAIVTPILLMRDSLKEVQSAIDKNGIWY	354	336	SCDLFIRYEMKEESPGLFDKGNSILETSEESIKKPMNKKGKGKIARKKGKSKVSRKEPYIHSLKRDSANKSNFLQKNVILEEESLKTELLKEQSETRKEKIQKQQDEYKGMTQGSLNSLSGESGELEEPIESNEIDLTIDSDLRPKSSLQGIAGSNSISYTDEIEEEDYDRYYLDEYDEYDEEEIRLSNRYQSYLEGVKYNVDSAIQTITKIYNTYTLFSTKLTQMYSTRLDNFAKAKAKEEAAKFTKEDLEKNFNTLLNYIQVSVKTAANFVYINDTHAKRKLENIETEIKTLIAKIKEKPDLYQAYKAIVTPILLMRDSLKEVQSAIDKNGIWY	Non-dis	UWI255	0	1	0	1	0.0345	96.55	336	3.45	12
	BBK32_25	MKKVKSKYLALGLLFGFISCDLFIRYEMKEESPGLFDKGNSILETSEESIKKPMNKKGKGKIARKKGKSKVSRKEPYIHSLKRDSANKSNFLQKNVILEEESLKTELLKEQSETRKEKIQKQQDEYKGMTQGSLNSLSGESGELEEPIESNEIDLTIDSDLRPKSFLQGIAGSNSISYTDEIEEEDYDRYYLDEDDEEDEEEIRLSNRYQSYLEGVKYNVDSAIQTITKIYNTYTLFSTKLTQMYSTRLDNFAKAKAKEEAAKFTKEDLEKNFKTLLNYIQVSVKTAANFVYINDTHAKRKLENIETEIKTLIAKIKEKPDLYQAYKAIVTPILLMRDSLKEVQSAIDKNGIWY	354	336	SCDLFIRYEMKEESPGLFDKGNSILETSEESIKKPMNKKGKGKIARKKGKSKVSRKEPYIHSLKRDSANKSNFLQKNVILEEESLKTELLKEQSETRKEKIQKQQDEYKGMTQGSLNSLSGESGELEEPIESNEIDLTIDSDLRPKSFLQGIAGSNSISYTDEIEEEDYDRYYLDEDDEEDEEEIRLSNRYQSYLEGVKYNVDSAIQTITKIYNTYTLFSTKLTQMYSTRLDNFAKAKAKEEAAKFTKEDLEKNFKTLLNYIQVSVKTAANFVYINDTHAKRKLENIETEIKTLIAKIKEKPDLYQAYKAIVTPILLMRDSLKEVQSAIDKNGIWY	Non-dis	UWI257	0	1	0	1	0.0345	96.55	336	3.45	12
	BBK32_26	MKKVKSKYLALGLLFGFISCDLFIRYEMKEESPGLFDKGNSILETSEESIKKPMNKKGKGKIARKKGKSKVSRKEPYIHSLKRDSANKSNFLQKNVILEEESLKTELLKEQSETRKEKIQKQQDEYKGMTQGSLNSLSGESGELEEPIESNEIDLTIDSDLRPKSSLQGIAGSNSISYTDEIEEEDYDQYYLDEYDEEDEEDEEEIRLSNRYQSYLEGVKYNVDSAIQTITKIYNTYTLFSTKLTQMYSTRLDNFAKAKAKEEAAKFTKEDLEKNFNTLLNYIQVSVKTAANFVYINDTHAKRKLENIETEIKTLIAKIKEKPDLYQAYKAIVTPILLMRDSLKEVQSAIDKNGIWY	357	339	SCDLFIRYEMKEESPGLFDKGNSILETSEESIKKPMNKKGKGKIARKKGKSKVSRKEPYIHSLKRDSANKSNFLQKNVILEEESLKTELLKEQSETRKEKIQKQQDEYKGMTQGSLNSLSGESGELEEPIESNEIDLTIDSDLRPKSSLQGIAGSNSISYTDEIEEEDYDQYYLDEYDEEDEEDEEEIRLSNRYQSYLEGVKYNVDSAIQTITKIYNTYTLFSTKLTQMYSTRLDNFAKAKAKEEAAKFTKEDLEKNFNTLLNYIQVSVKTAANFVYINDTHAKRKLENIETEIKTLIAKIKEKPDLYQAYKAIVTPILLMRDSLKEVQSAIDKNGIWY	Non-dis	UWI268	0	1	0	1	0.0374	96.26	335	3.74	13
	BBK32_27	MKKVKSKYLALGLLFGFISCDLFIRYEMKEESPGLFDKGNSILETSEESIKKPMNKKGKGKIARKKGKSKVSRKEPYIHSLKRDSANKSNFLQKNVILEEESLKTELLKEQSETRKEKIQKQQDEYKGMTQGSLNSLSGESGELEEPIESNEIDLTIDSDLRPKSSLQGIAGSNSISYTDEIEEEDYDRYYLDEYDEYDEEEIRLSNRYQSYLEGVKYNVDSAIQTITKIYNTYTLFSTKLTQMYSTRLDNFTKAKAKEEAAKFTKEDLEKNFNTLLNYIQVSVKTAANFVYINDTHAKRKLENIETEIKTLIAKIKEKPDLYQAYKAIVTPILLMRDSLKEVQSAIDKNGIWY	354	336	SCDLFIRYEMKEESPGLFDKGNSILETSEESIKKPMNKKGKGKIARKKGKSKVSRKEPYIHSLKRDSANKSNFLQKNVILEEESLKTELLKEQSETRKEKIQKQQDEYKGMTQGSLNSLSGESGELEEPIESNEIDLTIDSDLRPKSSLQGIAGSNSISYTDEIEEEDYDRYYLDEYDEYDEEEIRLSNRYQSYLEGVKYNVDSAIQTITKIYNTYTLFSTKLTQMYSTRLDNFTKAKAKEEAAKFTKEDLEKNFNTLLNYIQVSVKTAANFVYINDTHAKRKLENIETEIKTLIAKIKEKPDLYQAYKAIVTPILLMRDSLKEVQSAIDKNGIWY	Dis	UCT51, UNY132, UNY135, UNY167, UNY183, UNY189, UNY196, UNY205, UNY209, URI114, URI36, URI52, URI53, URI56, URI58	7	8	0	15	0.0374	96.26	335	3.74	13
	BBK32_28	MKKVKSKYLALGLLFGFISCDLFIRYEMKEESPGLFDKGNSILETSEESIKKPMNKKGKGKIARKKGKSKVSRKEPYIHSLKRDSANKSNFLQKNVILEEESLKTELLKEQSETRKEKIQKQQDEYKGMTQGSLNSLSGESGELEEPIESNEIDLTIDSDLRPKSSLQGIAGSNSISYTDEIEEEDYDRYYLDEYDEEDEEDEEDEEDEEDEEEIRLSNRYQSYLEGVKYNVDSAIQTITKIYNTYILFSTKLTQMYSTRLDNFAKAKAKEEAAKFTKEDLEKNFKTLLNYIQVSVKTAANFVYINDTHAKRKLENIEAEIKTLIAKIKEQSNLYEAYKAIVTSILLMRDSLKEVQGIIDKNGVWY	366	348	SCDLFIRYEMKEESPGLFDKGNSILETSEESIKKPMNKKGKGKIARKKGKSKVSRKEPYIHSLKRDSANKSNFLQKNVILEEESLKTELLKEQSETRKEKIQKQQDEYKGMTQGSLNSLSGESGELEEPIESNEIDLTIDSDLRPKSSLQGIAGSNSISYTDEIEEEDYDRYYLDEYDEEDEEDEEDEEDEEDEEEIRLSNRYQSYLEGVKYNVDSAIQTITKIYNTYILFSTKLTQMYSTRLDNFAKAKAKEEAAKFTKEDLEKNFKTLLNYIQVSVKTAANFVYINDTHAKRKLENIEAEIKTLIAKIKEQSNLYEAYKAIVTSILLMRDSLKEVQGIIDKNGVWY	Dis	URI98	1	0	0	1	0.0402	95.98	334	4.02	14
	BBK32_29	MKKVKSKYLALGLLFGFISCDLFIRYEMKEESPGLFDKGNSILETSEESIKKPMNKKGKGKIARKKGKSKVSRKEPYIHSLKRDSANKSNFLQKNVILEEESLKTELLKEQSETRKEKIQKQQDEYKGMTQGSLNSLSGESGELEEPIESNEIDLTIDSDLRPKSSLQGIAGSNSISYTDEIEEEDYDRYYLDEDDEDDEEDEEEIRLSNRYQSYLEGVKYNVDSAIQTITKIYNTYTLFSTKLTQMYSTRLDNFAKAKAKEEAAKFTKEDLEKNFKTLLNYIQVSVKTAANFVYINDTHAKRKLENIETEIKTLIAKIKEKPDLYQAYKAIVTPILLMRDSLKEVQSAIDKNGIWY	357	339	SCDLFIRYEMKEESPGLFDKGNSILETSEESIKKPMNKKGKGKIARKKGKSKVSRKEPYIHSLKRDSANKSNFLQKNVILEEESLKTELLKEQSETRKEKIQKQQDEYKGMTQGSLNSLSGESGELEEPIESNEIDLTIDSDLRPKSSLQGIAGSNSISYTDEIEEEDYDRYYLDEDDEDDEEDEEEIRLSNRYQSYLEGVKYNVDSAIQTITKIYNTYTLFSTKLTQMYSTRLDNFAKAKAKEEAAKFTKEDLEKNFKTLLNYIQVSVKTAANFVYINDTHAKRKLENIETEIKTLIAKIKEKPDLYQAYKAIVTPILLMRDSLKEVQSAIDKNGIWY	Non-dis	UWI229	0	1	0	1	0.0431	95.69	333	4.31	15
	BBK32_30	MKKVKSKYLALGLLFGFISCDLFIRYEMKEESPGLFDKGNSILETSEESIKKPMNKKGKGKIARKKGKSKVSRKEPYIHSLKRDSANKSNFLQKNVILEEESLKTELLKEQSETRKEKIQKQQDEYKGMTQGSLNSLSGESGELEEPIESNEIDLTIDSDLRPKSFLQGIAGSNSISYTDEIEEEDYDRYYLDEDDEDDEEDEEEIRLSNRYQSYLEGVKYNVDSAIQTITKIYNTYTLFSTKLTQMYSTRLDNFAKAKAKEEAAKFTKEDLEKNFKTLLNYIQVSVKTAANFVYINDTHAKRKLENIETEIKTLIAKIKEKPDLYQAYKAIVTPILLMRDSLKEVQSAIDKNGIWY	357	339	SCDLFIRYEMKEESPGLFDKGNSILETSEESIKKPMNKKGKGKIARKKGKSKVSRKEPYIHSLKRDSANKSNFLQKNVILEEESLKTELLKEQSETRKEKIQKQQDEYKGMTQGSLNSLSGESGELEEPIESNEIDLTIDSDLRPKSFLQGIAGSNSISYTDEIEEEDYDRYYLDEDDEDDEEDEEEIRLSNRYQSYLEGVKYNVDSAIQTITKIYNTYTLFSTKLTQMYSTRLDNFAKAKAKEEAAKFTKEDLEKNFKTLLNYIQVSVKTAANFVYINDTHAKRKLENIETEIKTLIAKIKEKPDLYQAYKAIVTPILLMRDSLKEVQSAIDKNGIWY	Dis	UCT50, UNY136, UNY140, UNY169, UNY199, URI55_BJCEOLHP_00959, URI55_BJCEOLHP_00920, UWI245, UWI258	2	5	1	8	0.046	95.4	332	4.6	16
	BBK32_31	MKKVKSKYLALGLLFGFISCDLFIRYEMKEESPGLFDKGNSILETSEESIKKPMNKKGKGKIARKKGKSKVSRKEPYIHSLKRDSANKSNFLQKNVILEEESLKTELLKEQSETRKEKIQKQQDEYKGMTQGSLNSLSGESGELEEPIESNEIDLTIDSDLRPKSSLQGIAGSNSISYTDEIEEEDYDRYYLDEYDEYDEYDEEEIRLSNRYQSYLEGVKYNVDSAIQTITKIYNTYTLFSTKLTQMYSTRLDNFAKAKAKEEAAKFTKEDLEKNFNTLLNYIQVSVKTAANFVYINDTHAKRKLENIETEIKTLIAKIKEKPDLYQAYKAIVTPILLMRDSLKEVQSAIDKNGIWY	357	339	SCDLFIRYEMKEESPGLFDKGNSILETSEESIKKPMNKKGKGKIARKKGKSKVSRKEPYIHSLKRDSANKSNFLQKNVILEEESLKTELLKEQSETRKEKIQKQQDEYKGMTQGSLNSLSGESGELEEPIESNEIDLTIDSDLRPKSSLQGIAGSNSISYTDEIEEEDYDRYYLDEYDEYDEYDEEEIRLSNRYQSYLEGVKYNVDSAIQTITKIYNTYTLFSTKLTQMYSTRLDNFAKAKAKEEAAKFTKEDLEKNFNTLLNYIQVSVKTAANFVYINDTHAKRKLENIETEIKTLIAKIKEKPDLYQAYKAIVTPILLMRDSLKEVQSAIDKNGIWY	Non-dis	UWI244	0	1	0	1	0.0431	95.69	333	4.31	15
	BBK32_32	MKKVKSKYLALGLLFGFISCDLFIRYEMKEESPGLFDKGNSILETSEESIKKPMNKKGKGKIARKKGKSKVSRKEPYIHSLKRDSANKSNFLQKNVILEEESLKTELLKEQSETRKEKIQKQQDEYKGMTQGSLNSLSGESGELEEPIESNEIDLTIDSDLRPKSSLQGIAGSNSISYTDEIEEEDYDRYYLDEYDEEDEEDEEDEEYEDEISVSNRDQSYLEGVKYNVDSAIQTITKIYNTYILFSTKLTQMYSTRLDNFAKAKAKEEAAKFTKEDLEKNFKTLLNYIQVSVKTAANFVYINDTHAKRKLENIEAEIKTLIAKIKEQSNLYEAYKAIVTSILLMRDSLKEVQGIIDKNGVWY	363	345	SCDLFIRYEMKEESPGLFDKGNSILETSEESIKKPMNKKGKGKIARKKGKSKVSRKEPYIHSLKRDSANKSNFLQKNVILEEESLKTELLKEQSETRKEKIQKQQDEYKGMTQGSLNSLSGESGELEEPIESNEIDLTIDSDLRPKSSLQGIAGSNSISYTDEIEEEDYDRYYLDEYDEEDEEDEEDEEYEDEISVSNRDQSYLEGVKYNVDSAIQTITKIYNTYILFSTKLTQMYSTRLDNFAKAKAKEEAAKFTKEDLEKNFKTLLNYIQVSVKTAANFVYINDTHAKRKLENIEAEIKTLIAKIKEQSNLYEAYKAIVTSILLMRDSLKEVQGIIDKNGVWY	Non-dis	URI23_IAIPGEGL_01000	0	1	0	1	0.0431	95.69	333	4.31	15
	BBK32_33	MKKVKSKYLALGLLFGFISCDLFIRYEMKEESPGLFDKGNSILETSEESIKKPMNKKGKGKIARKKGKSKVSRKEPYIHSLKRDSANKSNFLQKNVILEEESLKTELLKEQSETRKEKIQKQQDEYKGMTQGSLNYLSGESGELEEPIESNEIDLTIDSDLRPKSSLQGIAGSNSISYTDEIEEEDYDRYYLDEDDEEDEEDEEEIRLSNRYQSYLEGVKYNVDSAIQTITKIYNTYTLFSTKLTQMYSTRLDNFAKAKAKEEAAKFTKEDLEKNFNTLLNYIQVSVKTAANFVYINDTHAKRKLENIETEIKTLIAKIKEKPDLYQAYKAIVTPILLMRDSLKEVQSAIDKNGIWY	357	339	SCDLFIRYEMKEESPGLFDKGNSILETSEESIKKPMNKKGKGKIARKKGKSKVSRKEPYIHSLKRDSANKSNFLQKNVILEEESLKTELLKEQSETRKEKIQKQQDEYKGMTQGSLNYLSGESGELEEPIESNEIDLTIDSDLRPKSSLQGIAGSNSISYTDEIEEEDYDRYYLDEDDEEDEEDEEEIRLSNRYQSYLEGVKYNVDSAIQTITKIYNTYTLFSTKLTQMYSTRLDNFAKAKAKEEAAKFTKEDLEKNFNTLLNYIQVSVKTAANFVYINDTHAKRKLENIETEIKTLIAKIKEKPDLYQAYKAIVTPILLMRDSLKEVQSAIDKNGIWY	NA	UWI237	0	0	1	1	0.046	95.4	332	4.6	16
	BBK32_34	MKKVKSKYLALGLLFGFISCDLFIRYEMKEESPGLFDKGNSILETSEESIKKPMNKKGKGKIARKKGKSKVSRKEPYIHSLKRDSANKSNFLQKNVILEEESLKTELLKEQSETRKEKIQKQQDEYKGMTQGSLNSLSGESGELEEPIESNEIDLTIDSDLRPKSSLQGIAGSNSISYTDEIGVEDYDRYSLVEYDEGDEEDEEGEEDVEDIRLSNRYQSYLEGVKYNVDSAIQTITKIYNTYILFSTKLTQMYSTRLDNFAKAKAKEEAAKFTKEDLEKNFKTLLNYIQVSVKTAANFVYINDTHAKRKLENIEAEIKTLIAKIKEQSNLYEAYKAIVTSILLMRDSLKEVQGIIDKNGVWY	363	345	SCDLFIRYEMKEESPGLFDKGNSILETSEESIKKPMNKKGKGKIARKKGKSKVSRKEPYIHSLKRDSANKSNFLQKNVILEEESLKTELLKEQSETRKEKIQKQQDEYKGMTQGSLNSLSGESGELEEPIESNEIDLTIDSDLRPKSSLQGIAGSNSISYTDEIGVEDYDRYSLVEYDEGDEEDEEGEEDVEDIRLSNRYQSYLEGVKYNVDSAIQTITKIYNTYILFSTKLTQMYSTRLDNFAKAKAKEEAAKFTKEDLEKNFKTLLNYIQVSVKTAANFVYINDTHAKRKLENIEAEIKTLIAKIKEQSNLYEAYKAIVTSILLMRDSLKEVQGIIDKNGVWY	Non-dis	UMA3_LKEEIFEN_00996	0	1	0	1	0.0517	94.83	330	5.17	18
DbpA	DbpA_1	MIKCNNKTFNNLLKLTILVNLLISCGLTGATKIRLERSAKDITDEIDAIKKDAALKGVNFDAFKDKKTGSGVSENPFILEAKVRATTVAEKFVIAIEEEATKLKETGSSGEFSAMYDLMFEVSKPLQKLGIQEMTKTVSDAAEENPPTTAQGVLEIAKKMREKLQRVHTKNYCTLKKKENSTFTDEKCKNN	191	167	CGLTGATKIRLERSAKDITDEIDAIKKDAALKGVNFDAFKDKKTGSGVSENPFILEAKVRATTVAEKFVIAIEEEATKLKETGSSGEFSAMYDLMFEVSKPLQKLGIQEMTKTVSDAAEENPPTTAQGVLEIAKKMREKLQRVHTKNYCTLKKKENSTFTDEKCKNN	Dis	UCT109, UCT29, UCT31, UCT66, UCT74, UMA12, UMA14, UMA8, UMA9, UNY129, UNY145, UNY153, UNY161, UNY170, UNY184, UNY192, UNY193_MLOPBPHO_01361, UNY195, UNY200, URI101, URI102, URI105, URI107, URI111, URI119, URI120, URI219, URI24, URI39, URI40, URI41, URI42, URI43, URI61, URI63, URI65, URI72, URI75, URI87, URI89, URI91, URI93, UWI242, UWI261, UWI272, UWI273, UWI282	26	21	0	47	0	100	175	0	0
	DbpA_2	MIKCNNKTFNNLLKLTILVNLLISCGLTGATKIRLERSAKDITDEIDAIKKEAALKGVNFDAFKDKKTGSGVSENPFILEAKVRATTVAEKFVIAIEEEATKLKETGSSGEFSAMYDLMFEVSKPLQKLGIQEMTKTVSDAAEENPPTTAQGVLEIAKKMREKLQRVHTKNYCTLKKKENPSFTDEKCKNN	191	167	CGLTGATKIRLERSAKDITDEIDAIKKEAALKGVNFDAFKDKKTGSGVSENPFILEAKVRATTVAEKFVIAIEEEATKLKETGSSGEFSAMYDLMFEVSKPLQKLGIQEMTKTVSDAAEENPPTTAQGVLEIAKKMREKLQRVHTKNYCTLKKKENPSFTDEKCKNN	Non-dis	UWI244	0	1	0	1	0.0171	98.29	172	1.71	3
	DbpA_3	MIKCNNKTFNNLLKLTILVNLLISCGLTGATKIKLESSAKAIVDEIDAIKKEAALKGVNFDAFKDKKTGSGVSENPFILEAKVRATTVAEKFVIAIEEEATKLKETGSSGEFSAMYDLMFEVSKPLQELGIQEMTKTVSMAAEENPPTTAQGVLEIAKKMREKLQRVHKKNQETLKKKNTEESTAKSK	188	164	CGLTGATKIKLESSAKAIVDEIDAIKKEAALKGVNFDAFKDKKTGSGVSENPFILEAKVRATTVAEKFVIAIEEEATKLKETGSSGEFSAMYDLMFEVSKPLQELGIQEMTKTVSMAAEENPPTTAQGVLEIAKKMREKLQRVHKKNQETLKKKNTEESTAKSK	Dis	UMA127, UNY207	1	1	0	2	0.113	88.7	157	11.3	20
	DbpA_4	MIKCNNKTFNNLLKLTILVNLLISCGLTGATKIKLESSAKAIVDEIDAIKKKAASMGVNFDAFKDKKTGSGVSENPFILEAKVRATTVAEKFVIAIEEEATKLKETGSSGEFSAMYDLMFEVSKPLQELGIQEMTKTVSMAAEENPPTTAQGVLEIAKKMREKLQRVHKKNQDTLKKKNTEDSTAKS	187	163	CGLTGATKIKLESSAKAIVDEIDAIKKKAASMGVNFDAFKDKKTGSGVSENPFILEAKVRATTVAEKFVIAIEEEATKLKETGSSGEFSAMYDLMFEVSKPLQELGIQEMTKTVSMAAEENPPTTAQGVLEIAKKMREKLQRVHKKNQDTLKKKNTEDSTAKS	Dis	UCT104, UCT106, UCT110, UCT30, UCT32, UCT62, UCT73, UCT76, UCT83, UCT92, UMA13_IDBFCJLP_01321, UMA15, UMA1, UMA3, UMA4, UMA5, UMA7, UNY130, UNY134, UNY138, UNY146, UNY149, UNY154, UNY155, UNY156, UNY160, UNY162, UNY166, UNY168, UNY177, UNY179, UNY180, UNY181, UNY182, UNY188, UNY194, UNY197, UNY202, UNY206, UNY211, UNY212, URI103, URI112, URI116, URI117, URI118, URI122, URI22, URI23, URI33, URI44,…	31	41	0	72	0.1371	86.29	151	13.71	24
	DbpA_5	MIKCNNKTFNNLLKLTILVNLLISCGLTGATKIKLESSAKAIVDEIDAIKKEAASMGVNFDAFKDKKTGSGVSENPFILEAKVRATTVAEKFVIAIEEEATKLKETGSSGEFSAMYDLMFEVSKPLQELGIQEMTKTVSMAAEENPPTTAQGVLEIAKKMREKLQRVHKKNQETLKKKNTEESTAKSQ	188	164	CGLTGATKIKLESSAKAIVDEIDAIKKEAASMGVNFDAFKDKKTGSGVSENPFILEAKVRATTVAEKFVIAIEEEATKLKETGSSGEFSAMYDLMFEVSKPLQELGIQEMTKTVSMAAEENPPTTAQGVLEIAKKMREKLQRVHKKNQETLKKKNTEESTAKSQ	Dis	UCT113, UCT115, UNY148, UNY151, UNY164, UNY191, UNY208, URI88, UWI221, UWI222, UWI224, UWI227, UWI247, UWI248, UWI250, UWI253, UWI254, UWI269, UWI278, UWI280	13	7	0	20	0.1371	86.29	151	13.71	24
	DbpA_6	MIKCNNKTFNNLLKLTILVNLLISCGLTGATKIKLESSAKAIVDEIDAIKKEAASMGVNFDAFKDKKTGSGVSENPFILEAKVRATTVAEKFVIAIEEEATKLKETGSSGEFSAMYDLMFEVSKPLQELGIQEMTKTVSMAAEENPPTTAQGVLEIAKKMREKLQRVHKKNQETLKKKNAEDSTAKSQ	188	164	CGLTGATKIKLESSAKAIVDEIDAIKKEAASMGVNFDAFKDKKTGSGVSENPFILEAKVRATTVAEKFVIAIEEEATKLKETGSSGEFSAMYDLMFEVSKPLQELGIQEMTKTVSMAAEENPPTTAQGVLEIAKKMREKLQRVHKKNQETLKKKNAEDSTAKSQ	Dis	UNY185, URI19_ENAFKINE_00225, UWI234, UWI238, UWI252, UWI256, UWI263, UWI264	3	3	2	8	0.1371	86.29	151	13.71	24
	DbpA_7	MIKCNNKTFNNLLKLTILVNLLISCGLTGATKIKLESSAKAIVDEIDAIKKEAASMGVNFDAFKDKKTGSGVSENPFILEAKVRATTVAEKFVIAIEEEATKLKETGSSGEFSAMYDLMFEVSKPLQELGIQEMTKTVSMAAEENPPTTAQGVLEIAKKMREKLQRVHKKNQETLKKKNTEESTAKSK	188	164	CGLTGATKIKLESSAKAIVDEIDAIKKEAASMGVNFDAFKDKKTGSGVSENPFILEAKVRATTVAEKFVIAIEEEATKLKETGSSGEFSAMYDLMFEVSKPLQELGIQEMTKTVSMAAEENPPTTAQGVLEIAKKMREKLQRVHKKNQETLKKKNTEESTAKSK	Dis	UWI223, UWI228, UWI232, UWI243, UWI265, UWI275_CFIMBDMO_00920	1	4	1	6	0.1243	87.57	155	12.43	22
	DbpA_8	MIKCNNKTFNNLLKLTILVNLLISCGLTGATKIKLESSAKAIVDEIDAIKKKAASMGVNFDAFKDKKTGSGVSENPFILEAKVRATTVAEKFVIAIEEEATKLKETGSSGEFSAMYDLMFEVSKPLQELGIQEMTKTVSMAAEENPPTTAQGVLEIAKKMREKLQRVHKKNQETLKKKNADDSAAKS	187	163	CGLTGATKIKLESSAKAIVDEIDAIKKKAASMGVNFDAFKDKKTGSGVSENPFILEAKVRATTVAEKFVIAIEEEATKLKETGSSGEFSAMYDLMFEVSKPLQELGIQEMTKTVSMAAEENPPTTAQGVLEIAKKMREKLQRVHKKNQETLKKKNADDSAAKS	Dis	UMA2_GLMNCNDH_00957, UMA2_GLMNCNDH_00868, UNY133, UNY141, UNY171, UNY213, URI49	2	4	0	6	0.1429	85.71	150	14.29	25
	DbpA_9	CGLKGETKIILERSAKDITDEINKIKKDAADNNVNFAAFTDSETGSKVSENSFILEAKVRATTVAEKFVTAIEGEATKLKKTGSSGEFSAMYNMMLEVSGPLEELGVLKMTKTVSKAAEENPPTTAQGVLEIAKKMREKLQRVHTKNYCALEKKKNPNFTDEKCKNN	167	167	CGLKGETKIILERSAKDITDEINKIKKDAADNNVNFAAFTDSETGSKVSENSFILEAKVRATTVAEKFVTAIEGEATKLKKTGSSGEFSAMYNMMLEVSGPLEELGVLKMTKTVSKAAEENPPTTAQGVLEIAKKMREKLQRVHTKNYCALEKKKNPNFTDEKCKNN	Dis	UNY137, UWI251, UWI271	1	2	0	3	0.1829	81.71	143	18.29	32
	DbpA_10	CGLKGETKIILERSAKDITDEINKIKKDAADNNVNFAAFTDSETGSKVSENSFILEAKVRATTVAEKFVTAIEGEATKLKKTGSSGEFSAMYNMMLEVSGPLEELGVLRMTKTVTDAAEQHPTTTAEGILEIAKKMREKLQRVHTKNYCALKKKENSTFTDEKCKNN	167	167	CGLKGETKIILERSAKDITDEINKIKKDAADNNVNFAAFTDSETGSKVSENSFILEAKVRATTVAEKFVTAIEGEATKLKKTGSSGEFSAMYNMMLEVSGPLEELGVLRMTKTVTDAAEQHPTTTAEGILEIAKKMREKLQRVHTKNYCALKKKENSTFTDEKCKNN	Dis	UCT51, UNY132, UNY135, UNY167, UNY183, UNY189_FCGBEALK_00838, UNY196, UNY205, UNY209, URI114, URI36, URI52, URI53, URI56, URI58_FGKAFMCB_00901, UWI255, UWI268	7	10	0	17	0.1886	81.14	142	18.86	33
	DbpA_11	CGLKGETKIILERSAKDITDEINKIKKDAADNNVNFAAFTDSETGSKVSENSFILEAKVRATTVAEKFVTAIEGEATKLKKTGSSGEFSAMYNMMLEVSGPLEELGVLRMTKTVTDAAEQHPTTTAEGILEIAKIMKTKLQRVHTKNYCALKKKENSTFTDEKCKNN	167	167	CGLKGETKIILERSAKDITDEINKIKKDAADNNVNFAAFTDSETGSKVSENSFILEAKVRATTVAEKFVTAIEGEATKLKKTGSSGEFSAMYNMMLEVSGPLEELGVLRMTKTVTDAAEQHPTTTAEGILEIAKIMKTKLQRVHTKNYCALKKKENSTFTDEKCKNN	Non-dis	UWI257, UWI258	0	1	1	2	0.2057	79.43	139	20.57	36
	DbpA_12	CGLKGETKIILERSAKDITDEINKIKKDAADNNVNFAAFKEDKTGSKVSENSFILEAKMRGTTVAEKFVTAIEGEATKLKKTGSSGEFSAMYNMMLEVSGPLEELGVLRMTKTVTDAAEQHPTTTAEGILEIAKIMKTKLQRVHTKNYCALKKKENSTFTDEKCKNN	167	167	CGLKGETKIILERSAKDITDEINKIKKDAADNNVNFAAFKEDKTGSKVSENSFILEAKMRGTTVAEKFVTAIEGEATKLKKTGSSGEFSAMYNMMLEVSGPLEELGVLRMTKTVTDAAEQHPTTTAEGILEIAKIMKTKLQRVHTKNYCALKKKENSTFTDEKCKNN	Dis	UCT121, UCT69, UCT96, UMA10, UMA13_IDBFCJLP_00964, UMA16, UNY139, UNY150, UNY157, UNY163, UNY174, UNY176, UNY187, UNY190, URI100, URI108, URI17, URI19_ENAFKINE_01015, URI20_HGIJLGFK_00086, URI37, URI57, URI67, URI70, URI78, URI79, URI84_CMHOPPJL_00228	11	15	0	26	0.2114	78.86	138	21.14	37
	DbpA_13	CGLKGETKIILERSAKDITDEINKIKKDAADNNVNFAAFKEDKTGSKVSENPFILKAKMRGTTVAEKFVTAIEGEATKLKKTGSSGEFSAMYNMMLEVSGPLEELGVLRMTKTVTDAAEQHPTTTAEGILEIAKIMKTKLQRVHTKNYCALKKKENSTFTDEKCKNN	167	167	CGLKGETKIILERSAKDITDEINKIKKDAADNNVNFAAFKEDKTGSKVSENPFILKAKMRGTTVAEKFVTAIEGEATKLKKTGSSGEFSAMYNMMLEVSGPLEELGVLRMTKTVTDAAEQHPTTTAEGILEIAKIMKTKLQRVHTKNYCALKKKENSTFTDEKCKNN	Dis	UWI229, UWI276, UWI277	1	2	0	3	0.2114	78.86	138	21.14	37
	DbpA_14	CGLKGETKIILERSAKDITDEINKIKKDAADNNVNFAAFKEDKTGSKVSENPFILKAKMRGTEVAEKFVTAIEGEATKLKGTGSSGEFSAMYNMMLEVSGPLEELGVLRMTKTVTDAAEQHPTTTAEGILEIAKIMKTKLQRVHTKNYCALKKKENSTFTDEKCKNN	167	167	CGLKGETKIILERSAKDITDEINKIKKDAADNNVNFAAFKEDKTGSKVSENPFILKAKMRGTEVAEKFVTAIEGEATKLKGTGSSGEFSAMYNMMLEVSGPLEELGVLRMTKTVTDAAEQHPTTTAEGILEIAKIMKTKLQRVHTKNYCALKKKENSTFTDEKCKNN	Dis	ESI295, ESI300, ESI304, ESI311, ESI312, ESI316, ESI319, ESI322, ESI323	2	7	0	9	0.2171	78.29	137	21.71	38
	DbpA_15	CGLKGETKIILERSAKDITDEINKIKKDAADNNVNFAAFKEDKTGSKVSENPFILKAKMRGTTVVEKFVTAIEGEATKLKGTGSSGEFSAMYNMMLEVSGPLEELGVLRMTKTVTDAAEQHPTTTAEGILEIAKIMKTKLQRVHTKNYCALKKKENSTFTDEKCKNN	167	167	CGLKGETKIILERSAKDITDEINKIKKDAADNNVNFAAFKEDKTGSKVSENPFILKAKMRGTTVVEKFVTAIEGEATKLKGTGSSGEFSAMYNMMLEVSGPLEELGVLRMTKTVTDAAEQHPTTTAEGILEIAKIMKTKLQRVHTKNYCALKKKENSTFTDEKCKNN	Dis	ESI299	1	0	0	1	0.2171	78.29	137	21.71	38
	DbpA_16	CGLKGETKIILERSAKDITDEINKIKKDAADNNVNFAAFKEDKTGSKVSENSFILEAKMRGTTVAEKFVTAIEGEATKLKKTGSSGEFSAMYNMILEVSGPLEELGVLRMTKTVTDAAEQHPTTTAEGILEIAKIMKTKLQRVHTKNYCALKKKENSTFTDEKCKNN	167	167	CGLKGETKIILERSAKDITDEINKIKKDAADNNVNFAAFKEDKTGSKVSENSFILEAKMRGTTVAEKFVTAIEGEATKLKKTGSSGEFSAMYNMILEVSGPLEELGVLRMTKTVTDAAEQHPTTTAEGILEIAKIMKTKLQRVHTKNYCALKKKENSTFTDEKCKNN	Non-dis	ESI308	0	1	0	1	0.2171	78.29	137	21.71	38
	DbpA_17	CGLKGETKIILERSAKDITDEINKIKKDAADNNVNFAAFKEDKTGSKVSENPFILKAKMRGTTVAEKFVTAIEGEATKLKKTGSSGEFSAMYNMMLEVSGPLEELGVLRMTKTVTDAAEQHPTTTAEGILEIAKIMKTKLQRVHTKNYCALKKKENPNFTDEKCKNN	167	167	CGLKGETKIILERSAKDITDEINKIKKDAADNNVNFAAFKEDKTGSKVSENPFILKAKMRGTTVAEKFVTAIEGEATKLKKTGSSGEFSAMYNMMLEVSGPLEELGVLRMTKTVTDAAEQHPTTTAEGILEIAKIMKTKLQRVHTKNYCALKKKENPNFTDEKCKNN	NA	UWI237	0	0	1	1	0.2229	77.71	136	22.29	39
	DbpA_18	CGLKGETKIILERSAKDITDEINKIKKDAADNNVNFAAFKEDKTGSKVSENSFILEAKMRGTTVAEKFVTAIEGEATKLKKTGSSGEFSAMYNMMLEVSGPLEELGVLRMTKTVTDAAEQHPTTTAEGILEIAKIMKTKLQRVHTKNYCALKKKENPSFTDEKCKNN	167	167	CGLKGETKIILERSAKDITDEINKIKKDAADNNVNFAAFKEDKTGSKVSENSFILEAKMRGTTVAEKFVTAIEGEATKLKKTGSSGEFSAMYNMMLEVSGPLEELGVLRMTKTVTDAAEQHPTTTAEGILEIAKIMKTKLQRVHTKNYCALKKKENPSFTDEKCKNN	Dis	UWI240, UWI249, UWI275_CFIMBDMO_01355	1	1	1	3	0.2229	77.71	136	22.29	39
	DbpA_19	CGLKGETKIILERSAKDITDEINKIKKDAADNNVNFAAFKEDKTGSKVSENSFILEAKMRGTTVAEKFVTAIEGEATKLKKTGSSGEFSAMYNMILEVSGPLEELGVLRMTKTVTDAAEQHPTTTAEGILEIAKIMKTKLQRVHTKNYCALKKKENPSFTDEKCKNN	167	167	CGLKGETKIILERSAKDITDEINKIKKDAADNNVNFAAFKEDKTGSKVSENSFILEAKMRGTTVAEKFVTAIEGEATKLKKTGSSGEFSAMYNMILEVSGPLEELGVLRMTKTVTDAAEQHPTTTAEGILEIAKIMKTKLQRVHTKNYCALKKKENPSFTDEKCKNN	Dis	ESI285, ESI287, ESI289, ESI290, ESI291, ESI292, ESI294, ESI297, ESI301, ESI303, ESI305, ESI306, ESI307, ESI313, ESI314, ESI315, ESI318	5	12	0	17	0.2286	77.14	135	22.86	40
	DbpA_20	CGLKGETKIILERSAKDIIDEINKIKKDAADNNVNFAAFKEDKTGSKVSENSFILEAKMRGTTVAEKFVTAIEGEATKLKKTGSSGEFSAMYNMMLEVSGPLEELGVLRMTKTVTDAAEQHPTTTAEGILEIAKIMKTKLQRVHTKNYCALKKKENPSFTDEKCKNN	167	167	CGLKGETKIILERSAKDIIDEINKIKKDAADNNVNFAAFKEDKTGSKVSENSFILEAKMRGTTVAEKFVTAIEGEATKLKKTGSSGEFSAMYNMMLEVSGPLEELGVLRMTKTVTDAAEQHPTTTAEGILEIAKIMKTKLQRVHTKNYCALKKKENPSFTDEKCKNN	Non-dis	ESI286, ESI288, ESI309, ESI317	0	4	0	4	0.2286	77.14	135	22.86	40
	DbpA_21	CGLKGETKIILERSAKDITDEINKIKKDAADNNVNFAAFTDSETGSKVSENSFILEAKVRATTVAEKFVTAIEGEATKLKKTGSSGEFSAMYNMMLEVSGPLEELGVLRMTKTVTDAAEQHPTTTAEGILEIAKIMKTKLQRVHTKNYCALEKKKNPNFTDEKCKNN	167	167	CGLKGETKIILERSAKDITDEINKIKKDAADNNVNFAAFTDSETGSKVSENSFILEAKVRATTVAEKFVTAIEGEATKLKKTGSSGEFSAMYNMMLEVSGPLEELGVLRMTKTVTDAAEQHPTTTAEGILEIAKIMKTKLQRVHTKNYCALEKKKNPNFTDEKCKNN	Dis	UCT50, UNY136, UNY140, UNY169, UNY199, URI55, UWI245	2	5	0	7	0.2286	77.14	135	22.86	40
	DbpA_22	CGLKGETKIILERSAKDITDEINKIKKDAADNNVNFAAFKEDKTGSKVSENSFILEAKMRGTTVAEKFVTAIEGEATKLKKTGSSGEFSAMYNMMLEVSGPLEELGVLRMTKTVTDAAEQHPTTTAEGILEIAKIMKTKLQRVYTKNYCALKKKENPSFTDEKCKNN	167	167	CGLKGETKIILERSAKDITDEINKIKKDAADNNVNFAAFKEDKTGSKVSENSFILEAKMRGTTVAEKFVTAIEGEATKLKKTGSSGEFSAMYNMMLEVSGPLEELGVLRMTKTVTDAAEQHPTTTAEGILEIAKIMKTKLQRVYTKNYCALKKKENPSFTDEKCKNN	Dis	UNY143, UNY172, UNY204, UNY216, UWI226, UWI239, UWI283	4	3	0	7	0.2286	77.14	135	22.86	40
	DbpA_23	CGLKGETKIILERSAKDIIDEINKIKKDAADNNVNFAAFKEDKTGSKVSENSFILEAKMRGTTVAEKFVTAIEGEATKLKKTGSSGEFSAMYNMMLEVSGPLEELGVLRMTKTVTDAAEQHPTTTAEGILEIAKIMKTKLQRVHTKNYCALIKKKENPSFTDEKCKNN	168	168	CGLKGETKIILERSAKDIIDEINKIKKDAADNNVNFAAFKEDKTGSKVSENSFILEAKMRGTTVAEKFVTAIEGEATKLKKTGSSGEFSAMYNMMLEVSGPLEELGVLRMTKTVTDAAEQHPTTTAEGILEIAKIMKTKLQRVHTKNYCALIKKKENPSFTDEKCKNN	Dis	ESI26, ESI284, ESI28, ESI320	1	3	0	4	0.2343	76.57	134	23.43	41
	DbpA_24	MIKCNNKTFNNLLKLTILVNLLISCGLTGATKIKLESSAKAIVDEIDAIKKEAASMGVNFDAFTDSATGGKVARSGSESRAGNFIKQAKVRAIDTAEKFLTAIEEEATKLKETGSSGEFSAMYDLMFEVSKPLQELGIQDMTKEVSDAAKENPPTTAQGVLEIAKKMREKLIRVKGKQKLNPETNKQ	187	163	CGLTGATKIKLESSAKAIVDEIDAIKKEAASMGVNFDAFTDSATGGKVARSGSESRAGNFIKQAKVRAIDTAEKFLTAIEEEATKLKETGSSGEFSAMYDLMFEVSKPLQELGIQDMTKEVSDAAKENPPTTAQGVLEIAKKMREKLIRVKGKQKLNPETNKQ	Non-dis	UWI274	0	1	0	1	0.3314	66.86	117	33.14	58
	DbpA_25	MIKCNNKTFNNLLKLTILVNLLISCGLTGATKIKLESSAKAIVDEIDAIKKEAALKGVNFDAFTDSETGRKAAGSGGDFIKQAKVRAIKVAENFLTAIEEEATKLKETGSSGEFSAMYDLMFEVSEPLERIGVQKMKKTVSMAAEENPPTTAQGVLEIAKKMREKLIQVKGKQKLNPETTTE	182	158	CGLTGATKIKLESSAKAIVDEIDAIKKEAALKGVNFDAFTDSETGRKAAGSGGDFIKQAKVRAIKVAENFLTAIEEEATKLKETGSSGEFSAMYDLMFEVSEPLERIGVQKMKKTVSMAAEENPPTTAQGVLEIAKKMREKLIQVKGKQKLNPETTTE	Non-dis	UNY144, UNY152, UNY159, UNY210, UNY217, UNY218, URI38_FKEGPBGD_00960, URI38_FKEGPBGD_00873, URI58_FGKAFMCB_01267, UWI235, UWI281	0	10	0	10	0.3257	67.43	118	32.57	57
	DbpA_26	MIKCNNKTFNNLLKLTILVNLLISCGLTGATKIKLESSAKAIVDEIDAIKKKAASMGVNFDAFTDSETGGKVARSGSESGAGNFIKQAKVRAIDTAEKFLTAIEEEATKLKETGSSGEFSAMYDLMFEVSKPLQELGIQGMTTDVSDAAKENPPTTAQGVLEIAKKMREKLIRVKGKQKLKPETNKQ	187	163	CGLTGATKIKLESSAKAIVDEIDAIKKKAASMGVNFDAFTDSETGGKVARSGSESGAGNFIKQAKVRAIDTAEKFLTAIEEEATKLKETGSSGEFSAMYDLMFEVSKPLQELGIQGMTTDVSDAAKENPPTTAQGVLEIAKKMREKLIRVKGKQKLKPETNKQ	Dis	UMA11, UNY173, UNY193_MLOPBPHO_00793, URI34, UWI260	1	4	0	5	0.3371	66.29	116	33.71	59
	DbpA_27	MIKCNNKTFNNLLKLTILVNLLISCGLTGATKIKLESSAKAIVDEIDAIKKEAASMGVNFDAFTDSATGGKVARSGSESRAGNFIKQAKVRAIDTAEKFLTAIEEEATKLKETGSSGEFSAMYDLMFEVSKPLQELGIQDMTTDVSDAAKENPPTTAQGVLEIAKKMREKLIRVKGKQKLNPETNKQ	187	163	CGLTGATKIKLESSAKAIVDEIDAIKKEAASMGVNFDAFTDSATGGKVARSGSESRAGNFIKQAKVRAIDTAEKFLTAIEEEATKLKETGSSGEFSAMYDLMFEVSKPLQELGIQDMTTDVSDAAKENPPTTAQGVLEIAKKMREKLIRVKGKQKLNPETNKQ	Non-dis	UWI262, UWI270	0	2	0	2	0.3371	66.29	116	33.71	59
	DbpA_28	MIKCNNKTFNNLLKLTILVNLLISCGLTGATKIKLESSAKAIVDEIDTIKKEAALKGVNFDAFTDSETGRKAAGSGGDFIKQAKVRAIKVAENFLTAIEEEATKLKETGSSGEFSAMYDLMFEVSEPLERIGVQKMKKTVSMAAEENPPTTAQGVLEIAKKMREKLIQVKGKQKLNPETTTE	182	158	CGLTGATKIKLESSAKAIVDEIDTIKKEAALKGVNFDAFTDSETGRKAAGSGGDFIKQAKVRAIKVAENFLTAIEEEATKLKETGSSGEFSAMYDLMFEVSEPLERIGVQKMKKTVSMAAEENPPTTAQGVLEIAKKMREKLIQVKGKQKLNPETTTE	Non-dis	UWI220, UWI225	0	1	1	2	0.3314	66.86	117	33.14	58
	DbpA_29	MIKCNNKTFNNLLKLTILVNLLISCGLTGATKIKLESSAKAIVDEIDAIKKEAASMGVNFEAFTDSETGRKAAGSGGDFIKQAKVRAIKVAENFLTAIEEEATKLKETGSSGEFSAMYDLMFEVSEPLERIGVQKMKKTVSMAAEENPPTTAQGVLEIAKKMREKLIQVKGKQKLNPETTTE	182	158	CGLTGATKIKLESSAKAIVDEIDAIKKEAASMGVNFEAFTDSETGRKAAGSGGDFIKQAKVRAIKVAENFLTAIEEEATKLKETGSSGEFSAMYDLMFEVSEPLERIGVQKMKKTVSMAAEENPPTTAQGVLEIAKKMREKLIQVKGKQKLNPETTTE	Dis	UCT35, UNY131, UNY142, UNY147, UNY158, UNY165, UNY175, UNY178, UNY189_FCGBEALK_01364, UNY201, UNY203, UNY215, URI20_HGIJLGFK_00974, URI54, URI59, UWI231, UWI233, UWI236, UWI241	5	13	1	19	0.3429	65.71	115	34.29	60
	DbpA_30	MIKCNNKTFNNLLKLTILVNLLISCGLTGATKIKLESSAKAIVDEIDAIKKEAASMGVNFEAFTDSETGRKAAGSGGDFIKQAKVRAIKVAENFLTAIEEEATKLKETGSSGEFSAMHDLMFEVSEPLERIGVQKMKKTVSMAAEENPPTTAQGVLEIAKKMREKLIQVKGKQKLNPETTTE	182	158	CGLTGATKIKLESSAKAIVDEIDAIKKEAASMGVNFEAFTDSETGRKAAGSGGDFIKQAKVRAIKVAENFLTAIEEEATKLKETGSSGEFSAMHDLMFEVSEPLERIGVQKMKKTVSMAAEENPPTTAQGVLEIAKKMREKLIQVKGKQKLNPETTTE	Non-dis	UNY214	0	1	0	1	0.3486	65.14	114	34.86	61
OspA	OspA_1	MKKYLLGIGLILALIACKQNVSSLDEKNSVSVDLPGEMKVLVSKEKNKDGKYDLIATVDKLELKGTSDKNNGSGVLEGVKADKSKVKLTISDDLGQTTLEVFKEDGKTLVSKKVTSKDKSSTEEKFNEKGEVSEKIITRADGTRLEYTGIKSDGSGKAKEVLKGYVLEGTLTAEKTTLVVKEGTVTLSKNISKSGEVSVELNDTDSSAATKKTAAWNSGTSTLTITVNSKKTKDLVFTKENTITVQQYDSNGTKLEGSAVEITKLDEIKNALK	273	255	QNVSSLDEKNSVSVDLPGEMKVLVSKEKNKDGKYDLIATVDKLELKGTSDKNNGSGVLEGVKADKSKVKLTISDDLGQTTLEVFKEDGKTLVSKKVTSKDKSSTEEKFNEKGEVSEKIITRADGTRLEYTGIKSDGSGKAKEVLKGYVLEGTLTAEKTTLVVKEGTVTLSKNISKSGEVSVELNDTDSSAATKKTAAWNSGTSTLTITVNSKKTKDLVFTKENTITVQQYDSNGTKLEGSAVEITKLDEIKNALK	Dis	ESI300, ESI311, ESI319, ESI323, UCT104, UCT109, UCT29, UCT31, UCT66, UCT74, UMA11, UMA12, UMA14, UMA8, UMA9, UNY129, UNY145, UNY153, UNY161, UNY164, UNY170, UNY173, UNY184, UNY192, UNY193, UNY195, UNY200, URI101, URI102, URI105, URI107, URI111, URI119, URI120, URI219, URI24, URI34, URI39, URI40, URI41, URI42, URI43, URI61, URI63, URI65, URI72, URI75, URI87, URI89, URI91, URI93	27	24	0	51	0	100	255	0	0
	OspA_2	MKKYLLGIGLILALIACKQNVSSLDEKNSVSVDLPGEMKVLVSKEKNKDGKYDLIATVDKLELKGTSDKNNGSGVLEGVKADKSKVKLTISDDLGQTTLEVFKEDGKTLVSKKVTSKDKSSTEEKFNEKGEVSEKIITRADGTRLEYTEIKSDGSGKAKEVLKGYVLEGTLTAEKTTLVVKEGTVTLSKNISKSGEVSVELNDTDSSAATKKTAAWNSGTSTLTITVNSKKTKDLVFTKENTITVQQYDSNGTKLEGSAVEITKLDEIKNALK	273	255	QNVSSLDEKNSVSVDLPGEMKVLVSKEKNKDGKYDLIATVDKLELKGTSDKNNGSGVLEGVKADKSKVKLTISDDLGQTTLEVFKEDGKTLVSKKVTSKDKSSTEEKFNEKGEVSEKIITRADGTRLEYTEIKSDGSGKAKEVLKGYVLEGTLTAEKTTLVVKEGTVTLSKNISKSGEVSVELNDTDSSAATKKTAAWNSGTSTLTITVNSKKTKDLVFTKENTITVQQYDSNGTKLEGSAVEITKLDEIKNALK	Dis	UCT106, UCT110, UCT113, UCT115, UCT121, UCT30, UCT32, UCT62, UCT69, UCT73, UCT76, UCT83, UCT92, UCT96, UMA13, UMA15, UMA16, UMA1, UMA2_GLMNCNDH_00860, UMA2_GLMNCNDH_00965, UMA3, UMA4, UMA5, UMA7, UNY130, UNY133, UNY138, UNY139, UNY141, UNY143, UNY146, UNY148, UNY149, UNY150, UNY151, UNY154, UNY155, UNY156, UNY157, UNY160, UNY162, UNY163, UNY166, UNY168, UNY171, UNY172, UNY174, UNY176, UNY177, UNY…	51	63	1	115	0.0039	99.61	254	0.39	1
	OspA_3	MKKYLLGIGLILALIACKQNVSSLDEKNSVSVDLPGEMNVLVSKEKNKDGKYDLIATVDKLELKGTSDKNNGSGVLEGVKADKSKVKLTISDDLGQTTLEVFKEDGKTLVSKKVTSKDKSSTEEKFNEKGEVSEKIITRADGTRLEYTGIKSDGSGKAKEVLKGYVLEGTLTAEKTTLVVKEGTVTLSKNISKSGEVSVELNDTDSSAATKKTAAWNSGTSTLTITVNSKKTKDLVFTKENTITVQQYDSNGTKLEGSAVEITKLDEIKNALK	273	255	QNVSSLDEKNSVSVDLPGEMNVLVSKEKNKDGKYDLIATVDKLELKGTSDKNNGSGVLEGVKADKSKVKLTISDDLGQTTLEVFKEDGKTLVSKKVTSKDKSSTEEKFNEKGEVSEKIITRADGTRLEYTGIKSDGSGKAKEVLKGYVLEGTLTAEKTTLVVKEGTVTLSKNISKSGEVSVELNDTDSSAATKKTAAWNSGTSTLTITVNSKKTKDLVFTKENTITVQQYDSNGTKLEGSAVEITKLDEIKNALK	Non-dis	UNY137	0	1	0	1	0.0039	99.61	254	0.39	1
	OspA_4	MKKYLLGIGLILALIACKQNVSSLDEKNSVSVDLPGEMNVLVSKEKNKDGKYDLIATVDKLELKGTSDKNNGSGVLEGVKADKSKVKLTISDDLGQTTLEVFKEDGKTLVSKKVTSKDKSSTEEKFNEKGEVSEKIITRADGTRLEYTEIKSDGSGKAKEVLKGYVLEGTLTAEKTTLVVKEGTVTLSKNISKSGEVSVELNDTDSSAATKKTAAWNSGTSTLTITVNSKKTKDLVFTKENTITVQQYDSNGTKLEGSAVEITKLDEIKNALK	273	255	QNVSSLDEKNSVSVDLPGEMNVLVSKEKNKDGKYDLIATVDKLELKGTSDKNNGSGVLEGVKADKSKVKLTISDDLGQTTLEVFKEDGKTLVSKKVTSKDKSSTEEKFNEKGEVSEKIITRADGTRLEYTEIKSDGSGKAKEVLKGYVLEGTLTAEKTTLVVKEGTVTLSKNISKSGEVSVELNDTDSSAATKKTAAWNSGTSTLTITVNSKKTKDLVFTKENTITVQQYDSNGTKLEGSAVEITKLDEIKNALK	Dis	ESI26, ESI284, ESI288, ESI28, ESI299, ESI309, UCT35, UCT50, UCT51, UNY131, UNY132, UNY135, UNY136, UNY140, UNY142, UNY158, UNY165, UNY167, UNY169, UNY175, UNY178, UNY183, UNY189, UNY196, UNY199, UNY203, UNY205, UNY209, UNY214, UNY215, URI114, URI20, URI36, URI52, URI53, URI54, URI55, URI56, URI58, URI59, UWI221, UWI222, UWI224, UWI227, UWI233, UWI236, UWI241, UWI244, UWI245, UWI247, UWI248, UWI25…	23	40	2	65	0.0078	99.22	253	0.78	2
	OspA_5	MKKYLLGIGLILALIACKQNVSSLDEKNSVSVDLPGEMKVLVSKEKNKDGKYDLIATVDKLELKGTSDKNNGSGALEGVKADKSKVKLTISDDLGQTTLEVFKEDGKTLVSKKVTSKDKSSTEEKFNEKGEVSEKIITRADGTRLEYTEIKSDGSGKAKEVLKGYVLEGTLTAEKTTLVVKEGTVTLSKNISKSGEVSVELNDTDSSAATKKTAAWNSGTSTLTITVNSKKTKDLVFTKENTITVQQYDSNGTKLEGSAVEITKLDEIKNALK	273	255	QNVSSLDEKNSVSVDLPGEMKVLVSKEKNKDGKYDLIATVDKLELKGTSDKNNGSGALEGVKADKSKVKLTISDDLGQTTLEVFKEDGKTLVSKKVTSKDKSSTEEKFNEKGEVSEKIITRADGTRLEYTEIKSDGSGKAKEVLKGYVLEGTLTAEKTTLVVKEGTVTLSKNISKSGEVSVELNDTDSSAATKKTAAWNSGTSTLTITVNSKKTKDLVFTKENTITVQQYDSNGTKLEGSAVEITKLDEIKNALK	Non-dis	UMA10	0	1	0	1	0.0078	99.22	253	0.78	2
	OspA_6	MKKYLLGIGLILALIACKQNVSSLDEKNSVSVDLPGEMKVLVSKEKNKDGKYDLIATVDKLELKGTSDKNNGSGVLEGVKADKSKVKLTISDDLGQTTLEVFKEDGKTLVSKKVTSKDKSSTEEKFNEKGEVSEKIITRADGTRLEYTEIKSDGSGKAKEVLKGYVLEGTLTAEKTTLVVKEGTVTLSKNISKSGEVSVELNDTDSSAATKKTAAWNSGTSTLTITVNSKKTKDLVFTKENTITVQQYDSNGTKLEGSAVEITKLDEIKNALQ	273	255	QNVSSLDEKNSVSVDLPGEMKVLVSKEKNKDGKYDLIATVDKLELKGTSDKNNGSGVLEGVKADKSKVKLTISDDLGQTTLEVFKEDGKTLVSKKVTSKDKSSTEEKFNEKGEVSEKIITRADGTRLEYTEIKSDGSGKAKEVLKGYVLEGTLTAEKTTLVVKEGTVTLSKNISKSGEVSVELNDTDSSAATKKTAAWNSGTSTLTITVNSKKTKDLVFTKENTITVQQYDSNGTKLEGSAVEITKLDEIKNALQ	Non-dis	UWI220, UWI225, UWI265	0	2	1	3	0.0078	99.22	253	0.78	2
	OspA_7	MKKYLLGIGLILALIACKQNVSSLDEKNSVSVDLPGEMKVLVSKEKNKDGKYDLIATVDKLELKGTSDKNNGSGVLEGVKADKSKVKLTISDDLGQTTLEVFKEDGKTLVSKKVTSKDKSSTEEKFNEKGEVSEKIITRADGTRLEYTEIKSDGSGKAKEVLKGYVLEGTLTAEKTTLVVKEGTVTLSKNISKSGEVSVELNDTDSSAATKKTAAWNSGTSTLTITVNSKKTKDLVFTKENTITVQQYDSNGTKLEGSAVEITKLDEIKNALR	273	255	QNVSSLDEKNSVSVDLPGEMKVLVSKEKNKDGKYDLIATVDKLELKGTSDKNNGSGVLEGVKADKSKVKLTISDDLGQTTLEVFKEDGKTLVSKKVTSKDKSSTEEKFNEKGEVSEKIITRADGTRLEYTEIKSDGSGKAKEVLKGYVLEGTLTAEKTTLVVKEGTVTLSKNISKSGEVSVELNDTDSSAATKKTAAWNSGTSTLTITVNSKKTKDLVFTKENTITVQQYDSNGTKLEGSAVEITKLDEIKNALR	Dis	UWI223, UWI228, UWI232, UWI235, UWI243, UWI246, UWI251, UWI271, UWI279	3	5	1	9	0.0078	99.22	253	0.78	2
	OspA_8	MKKYLLGIGLILALIACKQNVSSLDEKNSVSVDLPGEMNVLVSKEKNKDGKYDLIATVDKLELKGTSDKNNGSGVLEGVKADKSKVKLTISDDLGQTTLEVFKEDGKTLVSKKVTSKDKSSTEEKFNEKGEVSEKIITRADGTRLEYTEIKSDGSGKAKEVLKSYVLEGTLTAEKTTLVVKEGTVTLSKNISKSGEVSVELNDTDSSAATKKTAAWNSGTSTLTITVNSKKTKDLVFTKENTITVQQYDSNGTKLEGSAVEITKLDEIKNALK	273	255	QNVSSLDEKNSVSVDLPGEMNVLVSKEKNKDGKYDLIATVDKLELKGTSDKNNGSGVLEGVKADKSKVKLTISDDLGQTTLEVFKEDGKTLVSKKVTSKDKSSTEEKFNEKGEVSEKIITRADGTRLEYTEIKSDGSGKAKEVLKSYVLEGTLTAEKTTLVVKEGTVTLSKNISKSGEVSVELNDTDSSAATKKTAAWNSGTSTLTITVNSKKTKDLVFTKENTITVQQYDSNGTKLEGSAVEITKLDEIKNALK	Dis	ESI285, ESI286, ESI305, ESI308, ESI314, ESI316, ESI317, ESI320	3	5	0	8	0.0118	98.82	252	1.18	3
	OspA_9	MKKYLLGIGLILALIACKQNVSSLDEKNSVSVDLPGEMNVLVSKEKNKDGKYDLIATVDKLELKGTSDKNNGSGVLEGVKADKSKVKLTISDDLGQTTLEVFKEDGKTLVSKKVTSKDKSSTEEKFNEKGEVSEKIITRADGTRLEYTEIKSDGSGKAKEVLKGYVLEGTLTAEKTTLVVKEGTVTLSKNISKSGEVSVELNDTDSSAATKKTAAWNSGTSTLTITVNSKKTKDLVFTKENTITVQQYDSNGTKLEGSAVEITKLDEIKNALQ	273	255	QNVSSLDEKNSVSVDLPGEMNVLVSKEKNKDGKYDLIATVDKLELKGTSDKNNGSGVLEGVKADKSKVKLTISDDLGQTTLEVFKEDGKTLVSKKVTSKDKSSTEEKFNEKGEVSEKIITRADGTRLEYTEIKSDGSGKAKEVLKGYVLEGTLTAEKTTLVVKEGTVTLSKNISKSGEVSVELNDTDSSAATKKTAAWNSGTSTLTITVNSKKTKDLVFTKENTITVQQYDSNGTKLEGSAVEITKLDEIKNALQ	Dis	UMA127, UNY134, UNY144, UNY147, UNY152, UNY159, UNY201, UNY207, UNY210, UNY217, UNY218, URI116, URI38_FKEGPBGD_00865, URI38_FKEGPBGD_00968, UWI229, UWI230, UWI231, UWI234, UWI238, UWI242, UWI252, UWI256, UWI260, UWI261, UWI263, UWI264, UWI267, UWI272, UWI273, UWI282	9	19	2	30	0.0118	98.82	252	1.18	3
	OspA_10	MKKYLLGIGLILALIACKQNVSSLDEKNSVSVDLPGEMNVLVSKEKNKDGKYDLIATVDKLELKGTSDKNNGSGVLEGVKADKSKVKLTISDDLGQTTLEVFKEDGKTLVSKKATSKDKSSTEEKFNEKGEVSEKIITRADGTRLEYTEIKSDGSGKAKEVLKSYVLEGTLTAEKTTLVVKEGTVTLSKNISKSGEVSVELNDTDSSAATKKTAAWNSGTSTLTITVNSKKTKDLVFTKENTITVQQYDSNGTKLEGSAVEITKLDEIKNALK	273	255	QNVSSLDEKNSVSVDLPGEMNVLVSKEKNKDGKYDLIATVDKLELKGTSDKNNGSGVLEGVKADKSKVKLTISDDLGQTTLEVFKEDGKTLVSKKATSKDKSSTEEKFNEKGEVSEKIITRADGTRLEYTEIKSDGSGKAKEVLKSYVLEGTLTAEKTTLVVKEGTVTLSKNISKSGEVSVELNDTDSSAATKKTAAWNSGTSTLTITVNSKKTKDLVFTKENTITVQQYDSNGTKLEGSAVEITKLDEIKNALK	Dis	ESI287, ESI289, ESI290, ESI291, ESI292, ESI294, ESI297, ESI301, ESI303, ESI306, ESI307, ESI313, ESI315, ESI318	2	12	0	14	0.0157	98.43	251	1.57	4
	OspA_11	MKKYLLGIGLILALIACKQNVSSLDEKNSVSVDLPGEMNVLVSKEKNKDGKYDLIATVDKLELKGTSDKNNGSGVLEGVKADKSKVKLTISDDLGQTTLEVFKEDGKTLVSKKVTSKDKSSTEEKFNEKGEVSEKIITRADGTRLEYTEIKSDGSGKAKEVLKSYVLEGTLTAEKTTLVVKEGTVTLSKNISKSGEVSVELNDTDSSAATKKTAAWNSGTSTLTITVNSKKTKDLVFTKENTITVQQYDSNGTKLEGPAVEITKLDEIKNALK	273	255	QNVSSLDEKNSVSVDLPGEMNVLVSKEKNKDGKYDLIATVDKLELKGTSDKNNGSGVLEGVKADKSKVKLTISDDLGQTTLEVFKEDGKTLVSKKVTSKDKSSTEEKFNEKGEVSEKIITRADGTRLEYTEIKSDGSGKAKEVLKSYVLEGTLTAEKTTLVVKEGTVTLSKNISKSGEVSVELNDTDSSAATKKTAAWNSGTSTLTITVNSKKTKDLVFTKENTITVQQYDSNGTKLEGPAVEITKLDEIKNALK	Dis	ESI295, ESI304, ESI312, ESI322	1	3	0	4	0.0157	98.43	251	1.57	4
	OspA_12	MKKYLLGIGLILALIACKQNVSSLDEKNSVSVDLPGEMNVLVSKEKNKDGKYDLIATVDKLELKGTSDKNNGSGVLEGVKADKSKVKLTISDDLGQTTLEVFKEDGKTLVSKKVTSKDKSSTEEKFNEKGEVSEKIITRADGTKLEYTGIKSDGSGKAKEVLKGYVLEGTLTAEKTTLVVKEGTVTLSKNISKSGAVSVELNDTDSSAATKKTAAWNSDTSTLTITVNSKKTKDLVFTKENTITVQQYDSNGTKLEGSAVEITKLDEIKNALK	273	255	QNVSSLDEKNSVSVDLPGEMNVLVSKEKNKDGKYDLIATVDKLELKGTSDKNNGSGVLEGVKADKSKVKLTISDDLGQTTLEVFKEDGKTLVSKKVTSKDKSSTEEKFNEKGEVSEKIITRADGTKLEYTGIKSDGSGKAKEVLKGYVLEGTLTAEKTTLVVKEGTVTLSKNISKSGAVSVELNDTDSSAATKKTAAWNSDTSTLTITVNSKKTKDLVFTKENTITVQQYDSNGTKLEGSAVEITKLDEIKNALK	Non-dis	UWI249, UWI275	0	1	1	2	0.0157	98.43	251	1.57	4
	OspA_13	MKKYLLGIGLILALIACKQNVSSLDEKNSLSVDLPGEMNVLVSKEKNKDGKYDLIATVDKLELKGTSDKNNGSGVLEGVKADKSKVKLTISDDLGQTTLEVFKEDGKTLVSKKVTSKDKSSTEEKFNEKGEVSEKIITRADGTRLEYTEIKSDGSGKAKEVLKGYVLEGTLTAEKTTLVVKEGTVTLSKNISKSGEVSVELNDTDSSAATKKTAAWNSGTSTLTITVNSKKTKDLVFTKENTITVQQYDSNGTKLEGSAVEITKLDEIKNALQ	273	255	QNVSSLDEKNSLSVDLPGEMNVLVSKEKNKDGKYDLIATVDKLELKGTSDKNNGSGVLEGVKADKSKVKLTISDDLGQTTLEVFKEDGKTLVSKKVTSKDKSSTEEKFNEKGEVSEKIITRADGTRLEYTEIKSDGSGKAKEVLKGYVLEGTLTAEKTTLVVKEGTVTLSKNISKSGEVSVELNDTDSSAATKKTAAWNSGTSTLTITVNSKKTKDLVFTKENTITVQQYDSNGTKLEGSAVEITKLDEIKNALQ	Non-dis	UWI281	0	1	0	1	0.0157	98.43	251	1.57	4
OspC	A	MKKNTLSAILMTLFLFISCNNSGKDGNTSANSADESVKGPNLTEISKKITDSNAVLLAVKEVEALLSSIDEIAAKAIGKKIHQNNGLDTENNHNGSLLAGAYAISTLIKQKLDGLKNEGLKEKIDAAKKCSETFTNKLKEKHTDLGKEGVTDADAKEAILKTNGTKTKGAEELGKLFESVEVLSKAAKEMLANSVKELTSPVVAESPKKP	210	192	CNNSGKDGNTSANSADESVKGPNLTEISKKITDSNAVLLAVKEVEALLSSIDEIAAKAIGKKIHQNNGLDTENNHNGSLLAGAYAISTLIKQKLDGLKNEGLKEKIDAAKKCSETFTNKLKEKHTDLGKEGVTDADAKEAILKTNGTKTKGAEELGKLFESVEVLSKAAKEMLANSVKELTSPVVAESPKKP	Dis	UCT109, UCT29, UCT31, UCT66, UCT74, UMA12, UMA14, UMA8, UNY129, UNY145, UNY153, UNY161, UNY170, UNY184, UNY192, UNY195, UNY200, URI101, URI102, URI105, URI107, URI111, URI119, URI120, URI219, URI24, URI39, URI41, URI42, URI43, URI61, URI63, URI65, URI72, URI75, URI87, URI89, URI91, URI93, UWI242, UWI261, UWI272	25	17	0	42	0	100	200	0	0	OspC_1
	B_1	MKKNTLSAILMTLFLFISCNNSGKDGNTSANSADESVKGPNLTEISKKITDSNAVLLAVKEVEALLSSIDELAKAIGKKIKNDGSLGDEANHNESLLAGAYTISTLITQKLSKLNGSEGLKEKIAAAKKCSEEFSTKLKDNHAQLGIQGVTDENAKKAILKANAAGKDKGVEELEKLSGSLESLSKAAKEMLANSVKELTSPVVVESPKKP	211	193	CNNSGKDGNTSANSADESVKGPNLTEISKKITDSNAVLLAVKEVEALLSSIDELAKAIGKKIKNDGSLGDEANHNESLLAGAYTISTLITQKLSKLNGSEGLKEKIAAAKKCSEEFSTKLKDNHAQLGIQGVTDENAKKAILKANAAGKDKGVEELEKLSGSLESLSKAAKEMLANSVKELTSPVVVESPKKP	Dis	ESI285, ESI286, ESI287, ESI289, ESI290, ESI291, ESI292, ESI294, ESI297, ESI301, ESI303, ESI305, ESI306, ESI307, ESI308, ESI313, ESI314, ESI315, ESI317, ESI318	5	15	0	20	0.215	78.5	157	21.5	43	OspC_5
	B_2	MKKNTLSAILMTLFLFISCNNSGKDGNTSANSADESVKGPNLTEISKKITDSNAVLLAVKEVEALLSSIDELAKAIGKKIKNDGSLDNEANRNESLLAGAYTISTLITQKLSKLNGSEGLKEKIAAAKKCSEEFSTKLKDNHAQLGIQGVTDENAKKAILKANAAGKDKGVEELEKLSGSLESLSKAAKEMLANSVKELTSPVVVESPKKP	211	193	CNNSGKDGNTSANSADESVKGPNLTEISKKITDSNAVLLAVKEVEALLSSIDELAKAIGKKIKNDGSLDNEANRNESLLAGAYTISTLITQKLSKLNGSEGLKEKIAAAKKCSEEFSTKLKDNHAQLGIQGVTDENAKKAILKANAAGKDKGVEELEKLSGSLESLSKAAKEMLANSVKELTSPVVVESPKKP	Dis	UCT121, UCT69, UCT96, UMA10, UMA16, UNY139, UNY150, UNY157, UNY163, UNY174, UNY176, UNY187, UNY190, URI100, URI108, URI17, URI19, URI20_HGIJLGFK_01044, URI37, URI57, URI67, URI70, URI78, URI79, UWI251, UWI271	12	14	0	26	0.215	78.5	157	21.5	43	OspC_6
	B3	MKKNTLSAILMTLFLFISCNNSGKDGNASANSADESVKGPNLTEISKKITDSNAVVLAVKEIETLLLSIDELAKKSLGQRIDQGNKLVADANHNGALLAGVYTISTLITEKLNGLTISEGLKEKVEKAKKYSLDFTKKLSDSHAELGPAGGAVTDENAKKAILITDATKDKGAAELEKLFESVKNLSKAAQETLNNSVKELTSPVVAETPKKP	213	195	CNNSGKDGNASANSADESVKGPNLTEISKKITDSNAVVLAVKEIETLLLSIDELAKKSLGQRIDQGNKLVADANHNGALLAGVYTISTLITEKLNGLTISEGLKEKVEKAKKYSLDFTKKLSDSHAELGPAGGAVTDENAKKAILITDATKDKGAAELEKLFESVKNLSKAAQETLNNSVKELTSPVVAETPKKP	Non-dis	UWI257, UWI258	0	1	1	2	0.295	70.5	141	29.5	59	OspC_29
	C_1	MKKNTLSAILMTLFLFISCNNSGKDGNASANSADESVKGPNLTEISKKITESNAVVLAVKEVETLLASIDELAKAIGKKIKNDVSLDNEADNNGSLIAGAYTISTLITQKLSKLNGSEGLKEKIAEAKKCSEEFTKKLKEKHTDLGKKDATDVHAKEAILKTNGTKDKGAAELEKLFESVENLAKAAKEMLSNSVKELTSPVVAESPKNP	210	192	CNNSGKDGNASANSADESVKGPNLTEISKKITESNAVVLAVKEVETLLASIDELAKAIGKKIKNDVSLDNEADNNGSLIAGAYTISTLITQKLSKLNGSEGLKEKIAEAKKCSEEFTKKLKEKHTDLGKKDATDVHAKEAILKTNGTKDKGAAELEKLFESVENLAKAAKEMLSNSVKELTSPVVAESPKNP	Dis	UMA127, UNY207	1	1	0	2	0.2	80	160	20	40	OspC_3
	C_2	MKKNTLSAILMTLFLFISCNNSGKDGNASANSADESVKGPNLTEISKKITDSNAVVLAVKEVETLLASIDELAKAIGKKIKNDGSLDNEANNNGSLIAGAYTISTLITQKLSKLNGSEGLKEKIAEAKKCSEEFIKKLKEKHTDLGKKEATDDDAKKAILKTNGTKDKGAAELEKLFESVEVLSKAAKEMLSNSVKELTSPVVAESPKNP	210	192	CNNSGKDGNASANSADESVKGPNLTEISKKITDSNAVVLAVKEVETLLASIDELAKAIGKKIKNDGSLDNEANNNGSLIAGAYTISTLITQKLSKLNGSEGLKEKIAEAKKCSEEFIKKLKEKHTDLGKKEATDDDAKKAILKTNGTKDKGAAELEKLFESVEVLSKAAKEMLSNSVKELTSPVVAESPKNP	Non-dis	UWI273, UWI282	0	2	0	2	0.185	81.5	163	18.5	37	OspC_2
	D_1	MKKNTLSAILMTLFLFISCNNSGKDGNTSANSADESVKGPNLTEISKKITDSNAVLLAVKEVEVLLSSIDELAKKAIGKKIDQNNALGTLNNHNGSLLAGAYAISALITEKLSSIKDSGELKAEIEKAKKCSESFTKKLSDNQAELGIENATDDNAKKAILKTHNAKDKGAEELVKLSESVAGLLKAAQAILANSVKELTSPVVAESPKKP	211	193	CNNSGKDGNTSANSADESVKGPNLTEISKKITDSNAVLLAVKEVEVLLSSIDELAKKAIGKKIDQNNALGTLNNHNGSLLAGAYAISALITEKLSSIKDSGELKAEIEKAKKCSESFTKKLSDNQAELGIENATDDNAKKAILKTHNAKDKGAEELVKLSESVAGLLKAAQAILANSVKELTSPVVAESPKKP	Dis	UNY173, UNY193, URI34	1	2	0	3	0.235	76.5	153	23.5	47	OspC_11
	D_2	MKKNTLSAILMTLFLFISCNNSGKDGNTSANSADESVKGPNLTEISKKITDSNAVLLAVKEVEVLLSSIDELAKKAIGKKIDQNNALGTLDNHNGSLLAGAYAISALITEKLSSIKDSGELKAEIEKAKKCSESFTKKLSDNQAELGIENATDDNAKKAILKTHNAKDKGAEELVKLSESVAGLLKAAQAILANSVKELTSPVVAESPKKP	211	193	CNNSGKDGNTSANSADESVKGPNLTEISKKITDSNAVLLAVKEVEVLLSSIDELAKKAIGKKIDQNNALGTLDNHNGSLLAGAYAISALITEKLSSIKDSGELKAEIEKAKKCSESFTKKLSDNQAELGIENATDDNAKKAILKTHNAKDKGAEELVKLSESVAGLLKAAQAILANSVKELTSPVVAESPKKP	Non-dis	UWI262, UWI270, UWI274	0	3	0	3	0.24	76	152	24	48	OspC_14
	E_1	MKKNTLSAILMTLFLFISCNNSGKDGNASANSADESVKGPNLTEISKKITESNAVVLAVKEVETLLASIDELATKAIGKKIGNNGLEANQSKNTSLLSGAYAISDLIAEKLNVLKNEELKEKIDTAKQCSTEFTNKLKSEHAVLGLDNLTDDNAQRAILKKHANKDKGAAELEKLFKAVENLSKAAQDTLKNAVKELTSPIVAESPKKP	209	191	CNNSGKDGNASANSADESVKGPNLTEISKKITESNAVVLAVKEVETLLASIDELATKAIGKKIGNNGLEANQSKNTSLLSGAYAISDLIAEKLNVLKNEELKEKIDTAKQCSTEFTNKLKSEHAVLGLDNLTDDNAQRAILKKHANKDKGAAELEKLFKAVENLSKAAQDTLKNAVKELTSPIVAESPKKP	Dis	UCT50, UNY136, UNY140, UNY169, UNY199, URI55, UWI245	2	5	0	7	0.28	72	144	28	56	OspC_30
	E_2	MKKNTLSAILMTLFLFISCNNSGKDGNASVNSADESVKGPNLTEISKKITESNAVVLAVKEVETLLASIDELATKAIGKKIGNNGLEANQSKNTSLLSGAYAISDLIAEKLNVLKNEELKEKIDTAKQCSTEFTNKLKSEHAVLGLDNLTDDNAQRAILKKHANKDKGAAELEKLFKAVENLSKAAQDTLKNAVKELTSPIVAESPKKP	209	191	CNNSGKDGNASVNSADESVKGPNLTEISKKITESNAVVLAVKEVETLLASIDELATKAIGKKIGNNGLEANQSKNTSLLSGAYAISDLIAEKLNVLKNEELKEKIDTAKQCSTEFTNKLKSEHAVLGLDNLTDDNAQRAILKKHANKDKGAAELEKLFKAVENLSKAAQDTLKNAVKELTSPIVAESPKKP	NA	UWI237	0	0	1	1	0.225	77.5	155	22.5	45	OspC_31
	E3_1	MKKNTLSAILMTLFLFISCNNSGKDGNTSANSADESVKGPNLTEISKKITESNAVVLAVKEIETLLSSIDELATKAIGKKIQQNSGLGVEANRNESLLAGACVISTLITEKLSKLSGSEGLKEKIEAAKNCSEQFTKKLKDSHGELGVQNVTDDNAKKAILKTHNDKTKGADELEKLFKAVEVLSKAAKEMLTNAVKELTSPVVAESPKKP	211	193	CNNSGKDGNTSANSADESVKGPNLTEISKKITESNAVVLAVKEIETLLSSIDELATKAIGKKIQQNSGLGVEANRNESLLAGACVISTLITEKLSKLSGSEGLKEKIEAAKNCSEQFTKKLKDSHGELGVQNVTDDNAKKAILKTHNDKTKGADELEKLFKAVEVLSKAAKEMLTNAVKELTSPVVAESPKKP	Non-dis	UNY214	0	1	0	1	0.22	78	156	22	44	OspC_9
	E3_2	MKKNTLSAILMTLFLFISCNNSGKDGNASANSADESVKGPNLTEISKKITDSNAVVLAVKEIETLLSSIDELATKAIGKKIQQNSGLGVEANRNESLLAGACVISTLITEKLSKLSGSEGLKEKIEAAKNCSEQFTKKLKDSHGELGVQNVTDDNAKKAILKTNNDKTKGADELEKLFKAVEVLSKAAKEMLANAVKELTSPVVAETPKKP	211	193	CNNSGKDGNASANSADESVKGPNLTEISKKITDSNAVVLAVKEIETLLSSIDELATKAIGKKIQQNSGLGVEANRNESLLAGACVISTLITEKLSKLSGSEGLKEKIEAAKNCSEQFTKKLKDSHGELGVQNVTDDNAKKAILKTNNDKTKGADELEKLFKAVEVLSKAAKEMLANAVKELTSPVVAETPKKP	Non-dis	UWI231	0	1	0	1	0.285	71.5	143	28.5	57	OspC_7
	F_1	MKKNTLSAILMTLFLFISCNNSGKDGNTSANSADESVKGPNLTEISKKITESNAVVLAVKEIETLLSSIDELATKAIGQKIDANGLGVQANQNGSLLAGAYAISTLITQKLSALNSEDLKEKVAKVKKCSEDFTNKLKNGNAQLGLAAATDDNAKAAILKTNGTNDKGAKELKDLSDSVESLVKAAQVMLTNSVKELTSPVVAESPKKP	209	191	CNNSGKDGNTSANSADESVKGPNLTEISKKITESNAVVLAVKEIETLLSSIDELATKAIGQKIDANGLGVQANQNGSLLAGAYAISTLITQKLSALNSEDLKEKVAKVKKCSEDFTNKLKNGNAQLGLAAATDDNAKAAILKTNGTNDKGAKELKDLSDSVESLVKAAQVMLTNSVKELTSPVVAESPKKP	Dis	UMA2, UNY133, UNY141, UNY171, UNY213, URI49, UWI246, UWI279	3	5	0	8	0.25	75	150	25	50	OspC_17
	F_2	MKKNTLSAILMTLFLFISCNNSGKDGNTSANSADESVKGPNLTEISKKITESNAVVLAVKEIETLLSSIDELATKAIGQKIDANGLGVQANQNGSLLAGAYAISTLITQKLSALNSEDLKEKVAKVKKCSEDFTNKLKNGNAQLGLAAATDEHAKAAILKTNGTNDKGAKELKDLSDSVESLVKAAQVMLTNSVKELTSPVVAESPKKP	209	191	CNNSGKDGNTSANSADESVKGPNLTEISKKITESNAVVLAVKEIETLLSSIDELATKAIGQKIDANGLGVQANQNGSLLAGAYAISTLITQKLSALNSEDLKEKVAKVKKCSEDFTNKLKNGNAQLGLAAATDEHAKAAILKTNGTNDKGAKELKDLSDSVESLVKAAQVMLTNSVKELTSPVVAESPKKP	Non-dis	UWI220, UWI225	0	1	1	2	0.25	75	150	25	50	OspC_18
	F3	MKKNTLSAILMTLFLFISCNNSGKDGNASANSADESVKGPNLTEISKKITDSNAVVLAVKEVETLLASIDEIAAKAIGKKIDQNNALGTLDNHNGSLLAGAYAISALITKKLSSIKDSGELKAEIEKAKKCSEAFTAKLKGEHTDLGKEDVTNAHAQEAILKTNGANDKGAKELKDLSDSVESLVKAAKEMLTNSVKELTSPVVAESPKKP	211	193	CNNSGKDGNASANSADESVKGPNLTEISKKITDSNAVVLAVKEVETLLASIDEIAAKAIGKKIDQNNALGTLDNHNGSLLAGAYAISALITKKLSSIKDSGELKAEIEKAKKCSEAFTAKLKGEHTDLGKEDVTNAHAQEAILKTNGANDKGAKELKDLSDSVESLVKAAKEMLTNSVKELTSPVVAESPKKP	Non-dis	UWI260	0	1	0	1	0.21	79	158	21	42	OspC_4
	G	MKKNTLSAILMTLFLFISCNNSGKDGNASTNSADESVKGPNLAEISKKITESNAVVLAVKEVAALLSSIDELAKAIGKKIEQNGLGADANHNTSLLAGAHEISTLIKQKLDGLKNEGLNKEIEAAKKCSAAFTKKLADSNADLGVAAGNATDDNAKRAILKTHGHEDKGGKELKELSEAVKSLLKAAQAALANSVQELTSPVVAETPKKP	210	192	CNNSGKDGNASTNSADESVKGPNLAEISKKITESNAVVLAVKEVAALLSSIDELAKAIGKKIEQNGLGADANHNTSLLAGAHEISTLIKQKLDGLKNEGLNKEIEAAKKCSAAFTKKLADSNADLGVAAGNATDDNAKRAILKTHGHEDKGGKELKELSEAVKSLLKAAQAALANSVQELTSPVVAETPKKP	Dis	UCT35, UNY131, UNY142, UNY158, UNY165, UNY175, UNY178, UNY203, UNY215, URI20_HGIJLGFK_00893, URI54, URI59, UWI233, UWI236, UWI241	3	11	1	15	0.28	72	144	28	56	OspC_28
	H_1	MKKNTLSAILMTLFLFISCNNSGKDGNASANSADESVKGPNLTEISKKITESNAVVLAVKEVETLLASINQLAKAIGKKIDQNGTLGDDGGQNGSLLAGAYAISTVIIEKLSTLKNVEELKEKITKAKDCSEKFAGKLKNEHASLGKKDATDDDAKKAILKTHGNTDKGAKELKDLSDSVESLVKAAKEMLTNSVKELTSPVVAESPKKP	210	192	CNNSGKDGNASANSADESVKGPNLTEISKKITESNAVVLAVKEVETLLASINQLAKAIGKKIDQNGTLGDDGGQNGSLLAGAYAISTVIIEKLSTLKNVEELKEKITKAKDCSEKFAGKLKNEHASLGKKDATDDDAKKAILKTHGNTDKGAKELKDLSDSVESLVKAAKEMLTNSVKELTSPVVAESPKKP	Dis	UCT113, UNY151, UNY164, UWI221, UWI222, UWI224, UWI227, UWI247, UWI248, UWI250, UWI253, UWI254, UWI269, UWI278, UWI280	10	5	0	15	0.26	74	148	26	52	OspC_21
	H_2	MKKNTLSAILMTLFLFISCNNSGKDGNTSANSADESVKGPNLTEISKKITESNAVVLAVKEVETLLASINQLAKAIGKKIDQNGTLGDDGGQNGSLLAGAYAISTVIIEKLSTLKNVEELKEKITKAKDCSEKFAGKLKNEHASLGKKDATDDDAKKAILKTHGNTDKGAKELKDLSDSVESLVKAAKEMLTNSVKELTSPVVAESPKKP	210	192	CNNSGKDGNTSANSADESVKGPNLTEISKKITESNAVVLAVKEVETLLASINQLAKAIGKKIDQNGTLGDDGGQNGSLLAGAYAISTVIIEKLSTLKNVEELKEKITKAKDCSEKFAGKLKNEHASLGKKDATDDDAKKAILKTHGNTDKGAKELKDLSDSVESLVKAAKEMLTNSVKELTSPVVAESPKKP	Dis	UCT115, UNY148, UNY168, UNY191, UNY208, URI88	3	3	0	6	0.255	74.5	149	25.5	51	OspC_20
	I	MKKNTLSAILMTLFLFISCNNSGKDGNTSANSADESVKGPNLTEISKKITESNAVVLAVKEVETLLTSIDELAKAIGKKIKNDVSLDNEADHNGSLISGAYLISTLITKKISAIKDSGELKAEIEKAKKCSEEFTAKLKGEHTDLGKEGVTDDNAKKAILKTNNDKTKGADELEKLFESVKNLSKAAKEMLTNSVKELTSPVVAESPKKP	210	192	CNNSGKDGNTSANSADESVKGPNLTEISKKITESNAVVLAVKEVETLLTSIDELAKAIGKKIKNDVSLDNEADHNGSLISGAYLISTLITKKISAIKDSGELKAEIEKAKKCSEEFTAKLKGEHTDLGKEGVTDDNAKKAILKTNNDKTKGADELEKLFESVKNLSKAAKEMLTNSVKELTSPVVAESPKKP	Dis	UCT51, UNY132, UNY135, UNY167, UNY183, UNY189, UNY196, UNY205, UNY209, URI114, URI36, URI52, URI53, URI56, URI58, UWI255, UWI268	7	10	0	17	0.225	77.5	155	22.5	45	OspC_8
	J	MTLFLFISCNNSGKDGNTSANSADESVKGPNLTEISKKITESNAVVLAVKEIETLLASIDELATKAIGKKIDNNAGLGAEVGQNGSLLAGAYAISTVIIEKLSTLKNVEELKEKITKAKDCSEKFTKKLKDSHAELGKKDASDDDAKKAILKTNQANDKGAKELKELFEAVESLSKAAKEMLNKSVKELTSPIVAESPKNP	201	193	CNNSGKDGNTSANSADESVKGPNLTEISKKITESNAVVLAVKEIETLLASIDELATKAIGKKIDNNAGLGAEVGQNGSLLAGAYAISTVIIEKLSTLKNVEELKEKITKAKDCSEKFTKKLKDSHAELGKKDASDDDAKKAILKTNQANDKGAKELKELFEAVESLSKAAKEMLNKSVKELTSPIVAESPKNP	Dis	UNY201, UWI244	1	1	0	2	0.25	75	150	25	50	OspC_33
	K	MKKNTLSAILMTLFLFISCNNSGKDGNTSANSADESVKGPNLTEISKKITESNAVVLAVKEIETLLASIDELATKAIGKKIQQNGGLAVEAGHNGTLLAGAYTISKLITQKLDGLKNSEKLKEKIENAKKCSEDFTKKLEGEHAQLGIENVTDENAKKAILITDAAKDKGAAELEKLFKAVENLAKAAKEMLANSVKELTSPIVAESPKNP	211	193	CNNSGKDGNTSANSADESVKGPNLTEISKKITESNAVVLAVKEIETLLASIDELATKAIGKKIQQNGGLAVEAGHNGTLLAGAYTISKLITQKLDGLKNSEKLKEKIENAKKCSEDFTKKLEGEHAQLGIENVTDENAKKAILITDAAKDKGAAELEKLFKAVENLAKAAKEMLANSVKELTSPIVAESPKNP	Dis	UCT104, UCT110, UCT30, UCT32, UCT62, UCT73, UCT76, UCT83, UCT92, UMA15, UMA1, UMA3, UMA4, UNY130, UNY149, UNY154, UNY155, UNY156, UNY160, UNY177, UNY179, UNY180, UNY181, UNY182, UNY185, UNY188, UNY194, UNY197, UNY211, UNY212, URI103, URI112, URI117, URI118, URI122, URI23, URI46, URI47, URI64, URI71, URI77, URI86, URI94, URI97, URI98, UWI223, UWI228, UWI232, UWI243, UWI265	20	29	1	50	0.23	77	154	23	46	OspC_10
	L_1	MKKNTLSAILMTLFLFISCNNSGKDGNTSANSADESVKGPNLVEISKKITDSNAVVIAVKEVETLLVSIDELAKAIGKKIEAGGTLGSDGAHNGSLLAGAYKIATEITANLSKLKASEDLKEKITKAKECSEKFTDKLKSENVALGKQDASDDDAKKAILKTHNDITKGAKELKELSESVETLLKAAKEMLANSVKELTSPVVAETPKKP	210	192	CNNSGKDGNTSANSADESVKGPNLVEISKKITDSNAVVIAVKEVETLLVSIDELAKAIGKKIEAGGTLGSDGAHNGSLLAGAYKIATEITANLSKLKASEDLKEKITKAKECSEKFTDKLKSENVALGKQDASDDDAKKAILKTHNDITKGAKELKELSESVETLLKAAKEMLANSVKELTSPVVAETPKKP	Dis	UWI234, UWI238, UWI252, UWI256, UWI263, UWI264	3	1	2	6	0.275	72.5	145	27.5	55	OspC_24
	L_2	MKKNTLSAILMTLFLFISCNNSGKDGNASVNSADESVKGPNLVEISKKITDSNAVVIAVKEVETLLVSIDELAKAIGKKIEAGGTLGSDGAHNGSLLAGAYKIATEITANLSKLKASEDLKEKITKAKECSEKFTDKLKSENVALGKQDASDDDAKKAILKTHNDITKGAKELKELSESVETLLKAAKEMLANSVKELTSPVVAETPKKP	210	192	CNNSGKDGNASVNSADESVKGPNLVEISKKITDSNAVVIAVKEVETLLVSIDELAKAIGKKIEAGGTLGSDGAHNGSLLAGAYKIATEITANLSKLKASEDLKEKITKAKECSEKFTDKLKSENVALGKQDASDDDAKKAILKTHNDITKGAKELKELSESVETLLKAAKEMLANSVKELTSPVVAETPKKP	Dis	ESI295, ESI300, ESI304, ESI311, ESI312, ESI316, ESI319, ESI322, ESI323	2	7	0	9	0.285	71.5	143	28.5	57	OspC_26
	M	MKKNTLSAILMTLFLFISCNNSGKDGNTSANSADESVKGPNLTEISKKITESNAVVLAVKEVETLLASIDEVAKKAIGNLIAQNGLNAGANQNGSLLAGAYVISTLIAEKLDGLKNSEELKEKIEDAKKCNKAFTDKLKSSHAELGIANGAATDANAKAAILKTNGTKDKGAQELEKLFESVKNLSKAAQETLNNSVKELTSPVVAENPKKP	212	194	CNNSGKDGNTSANSADESVKGPNLTEISKKITESNAVVLAVKEVETLLASIDEVAKKAIGNLIAQNGLNAGANQNGSLLAGAYVISTLIAEKLDGLKNSEELKEKIEDAKKCNKAFTDKLKSSHAELGIANGAATDANAKAAILKTNGTKDKGAQELEKLFESVKNLSKAAQETLNNSVKELTSPVVAENPKKP	Dis	UNY143, UNY172, UNY204, UNY216, UWI240, UWI249, UWI275	3	3	1	7	0.235	76.5	153	23.5	47	OspC_13
	N	MKKNTLSAILMTLFLFISCNNSGKDGNASTNSADESVKGPNLTEISKKITESNAVVLAVKEVAALLSSIDELAKAIGKKINNNGLDDVQNFNASLLAGAHTISKLVTEKLSKLKNSEGLKEKIEDAKKCSDDFTKKLQSSHAQLGVAGGATTDEEAKKAILRTNAIKDKGADELEKLFKSVESLAKAAQDALANSVNELTSPVVAETPKKP	211	193	CNNSGKDGNASTNSADESVKGPNLTEISKKITESNAVVLAVKEVAALLSSIDELAKAIGKKINNNGLDDVQNFNASLLAGAHTISKLVTEKLSKLKNSEGLKEKIEDAKKCSDDFTKKLQSSHAQLGVAGGATTDEEAKKAILRTNAIKDKGADELEKLFKSVESLAKAAQDALANSVNELTSPVVAETPKKP	Dis	UCT106, UMA5, UMA7, UNY134, UNY138, UNY162, UNY166, UNY202, UNY206, URI116, URI22, URI33, URI48, URI60, URI68, URI81, URI85, URI90, URI99, UWI229, UWI276, UWI277	10	12	0	22	0.285	71.5	143	28.5	57	OspC_25
	O	MKKNTLSAILMTLFLFISCNNSGKDGNTSANSADESVKGPNLTEISKKITESNAVVLAVKEVEALLSSIDELAKAIGKEIGANGLVNQANHNVSLLAGAYEISTLITEKLSKLNGSEGLKEKIAAAKKCSEEFSTKLKSSNAQLNQANANDANAKAAILKTHNTKDKGAEELVKLAESVAGLLKVAQETLNNSVKELTSPVVAENPKKP	209	191	CNNSGKDGNTSANSADESVKGPNLTEISKKITESNAVVLAVKEVEALLSSIDELAKAIGKEIGANGLVNQANHNVSLLAGAYEISTLITEKLSKLNGSEGLKEKIAAAKKCSEEFSTKLKSSNAQLNQANANDANAKAAILKTHNTKDKGAEELVKLAESVAGLLKVAQETLNNSVKELTSPVVAENPKKP	Dis	UWI226, UWI239, UWI283	2	1	0	3	0.255	74.5	149	25.5	51	OspC_19
	Q	MKKNTLSAILMTLFLFISCNNSGKDGNASANSADESVKGPNLAEISKKITESNAVVLAVKEVETLLASIDELAKAIGQKIESNGGLNADGNQNGSLISGAYSISKLIKQKLSILNSEALKEKIDAAKKCSEAFTDKLKNEHASLGKKDATDDDAKKAILKTNVDKTKGADELIKLSGSLESLSKAAQAILANSVKELTSPVVAESPKKP	209	191	CNNSGKDGNASANSADESVKGPNLAEISKKITESNAVVLAVKEVETLLASIDELAKAIGQKIESNGGLNADGNQNGSLISGAYSISKLIKQKLSILNSEALKEKIDAAKKCSEAFTDKLKNEHASLGKKDATDDDAKKAILKTNVDKTKGADELIKLSGSLESLSKAAQAILANSVKELTSPVVAESPKKP	Non-dis	ESI320	0	1	0	1	0.24	76	152	24	48	OspC_15
	R	MKKNTLSVILMTLFLFISCNNSGKDGNASANSADESVKGPNLAEISKKITESNAVVLAVKEVETLLSSIDELAKTIGKKIEANGLGNEADKNTSLLAGAYSISSLITKKLEGLIKNSGELKTEVEKAKNASAAFTNKLKTSHAQLGAANGGATDAHAKEAILKSNPTKDKGVTELEELFKSVEGLAKAAKEASANSVKELTSPVVAESPKKP	212	194	CNNSGKDGNASANSADESVKGPNLAEISKKITESNAVVLAVKEVETLLSSIDELAKTIGKKIEANGLGNEADKNTSLLAGAYSISSLITKKLEGLIKNSGELKTEVEKAKNASAAFTNKLKTSHAQLGAANGGATDAHAKEAILKSNPTKDKGVTELEELFKSVEGLAKAAKEASANSVKELTSPVVAESPKKP	Dis	ESI26, ESI284, ESI28	1	2	0	3	0.285	71.5	143	28.5	57	OspC_32
	S_1	MKKNTLSVILMTLFLFISCNNSGKDGNASANSADESVKGPNLAEISKKITESNAVVLAVKEVETLLASIDELAKAIGQKIELNGGLSADGNQNGSLLAGAYAISALIKQKLDVLKGPEGLNKEIDEAKKCSEAFTKKLQDSNADLGKHDATDENAKRAILKTHANEDKGAKELKALLKSVESLAKAAKAASSNSVKELTSPVVAESPKKP	210	192	CNNSGKDGNASANSADESVKGPNLAEISKKITESNAVVLAVKEVETLLASIDELAKAIGQKIELNGGLSADGNQNGSLLAGAYAISALIKQKLDVLKGPEGLNKEIDEAKKCSEAFTKKLQDSNADLGKHDATDENAKRAILKTHANEDKGAKELKALLKSVESLAKAAKAASSNSVKELTSPVVAESPKKP	Non-dis	ESI288, ESI309	0	2	0	2	0.27	73	146	27	54	OspC_27
	S_2	MKKNTLSAILMTLFLFISCNNSGKDGNASANSADESVKGPNLTEISKKITDSNAFVLAVKEVEALISSIDELAKAIGKKVEANGLGNEADRNTSLLAGAHEISILITQKLTALKDSGGLKAEIAEAKKCSEAFTKKLKDNHAQFGIQNVQDVEAKKAILKTNATKDKGAEDLEKLFKAVESLSKAAQEALTNSVKELTNPVVAETPKKP	209	191	CNNSGKDGNASANSADESVKGPNLTEISKKITDSNAFVLAVKEVEALISSIDELAKAIGKKVEANGLGNEADRNTSLLAGAHEISILITQKLTALKDSGGLKAEIAEAKKCSEAFTKKLKDNHAQFGIQNVQDVEAKKAILKTNATKDKGAEDLEKLFKAVESLSKAAQEALTNSVKELTNPVVAETPKKP	Dis	ESI299	1	0	0	1	0.275	72.5	145	27.5	55	OspC_23
	T	MKKNTLSAILMTLFLFISCNNSGKDGNASVNSADESVKGPNLTEISKKITESNAVVLAVKEVETLLASIDELANKAIGQKIDQNNGLSVDAGHNGPLLAGAYAISALITEKLNGLTISEELKEKIEKAKKCSTGFTNKLKSGHAELGPVGGNATDENAKQAILKTHGNVTKGAKELKDLSESVEALAKAAQAMLTNSVKELTSPVVAETPKKP	213	195	CNNSGKDGNASVNSADESVKGPNLTEISKKITESNAVVLAVKEVETLLASIDELANKAIGQKIDQNNGLSVDAGHNGPLLAGAYAISALITEKLNGLTISEELKEKIEKAKKCSTGFTNKLKSGHAELGPVGGNATDENAKQAILKTHGNVTKGAKELKDLSESVEALAKAAQAMLTNSVKELTSPVVAETPKKP	Non-dis	UNY217, UNY218, URI38, UWI281	0	4	0	4	0.27	73	146	27	54	OspC_22
	U_1	MKKNTLSAILMTLFLFISCNNSGKDGNASANSADESVKGPNLAEISKKITESNAVVLAVKEVEALLASIDEIGSKAIGKRIQANGLQDLQGQNGSLLAGAYAISNLITQKINVLNGLKNSEELKEKINEAKGCSEKFTKKLSESHADIGIQAATDANAKDAILKTNPTKTKGAEELDKLFKAVENLSKAAKEMLANSVKELTSPVVAESPKKP	213	195	CNNSGKDGNASANSADESVKGPNLAEISKKITESNAVVLAVKEVEALLASIDEIGSKAIGKRIQANGLQDLQGQNGSLLAGAYAISNLITQKINVLNGLKNSEELKEKINEAKGCSEKFTKKLSESHADIGIQAATDANAKDAILKTNPTKTKGAEELDKLFKAVENLSKAAKEMLANSVKELTSPVVAESPKKP	Non-dis	UNY144, UNY152, UNY159, UNY210, UWI235	0	5	0	5	0.245	75.5	151	24.5	49	OspC_16
	U_2	MKKNTLSAILMTLFLFISCNNSGKDGNTSANSADESVKGPNLAEISKKITESNAVVLAVKEVEALLASIDEIGSKAIGKRIQANGLQDLQGQNGSLLAGAYAISNLITQKINVLNGLKNSEELKEKINEAKGCSEKFTKKLSESHADIGIQAATDANAKDAILKTNPTKTKGAEELDKLFKAVENLSKAAKEMLANSVKELTSPVVAESPKKP	213	195	CNNSGKDGNTSANSADESVKGPNLAEISKKITESNAVVLAVKEVEALLASIDEIGSKAIGKRIQANGLQDLQGQNGSLLAGAYAISNLITQKINVLNGLKNSEELKEKINEAKGCSEKFTKKLSESHADIGIQAATDANAKDAILKTNPTKTKGAEELDKLFKAVENLSKAAKEMLANSVKELTSPVVAESPKKP	Dis	UWI230, UWI267	1	1	0	2	0.24	76	152	24	48	OspC_12
P66	P66_1	MKSHILYKLIIFLTTSAAIFAADALKEKDIFKINPWMPTFGFENTSEFRLDMDELVPGFENKSKITIKLKPFEANPELGKDDPFSAYIKVEDLALKAEGKKGDQFKIDVGDITAQINMYDFFIKISTMTDFDFNKESLFSFAPMTGFKSTYYGFPSNDRAVRGTILARGTSKNIGTIQLGYKLPKLDLTFAIGGTGTGNRNQENDKDTPYNKTYQGILYGIQATWKPIKNLLDQNEDTKSVIAETPFELNFGLSGAYGNETFNNSSITYSLKDKSVVGNDLLSPTLSNSAILASFGAKYKLGLTKINDKNTYLILQMGTDFGIDPFASDFSIFGHISKAANFKKETPSDPNKKAEIFDPNGNALNFSKNTELGIAFSTGASIGFAWNKDTGEKESWAIK…	618	597	ADALKEKDIFKINPWMPTFGFENTSEFRLDMDELVPGFENKSKITIKLKPFEANPELGKDDPFSAYIKVEDLALKAEGKKGDQFKIDVGDITAQINMYDFFIKISTMTDFDFNKESLFSFAPMTGFKSTYYGFPSNDRAVRGTILARGTSKNIGTIQLGYKLPKLDLTFAIGGTGTGNRNQENDKDTPYNKTYQGILYGIQATWKPIKNLLDQNEDTKSVIAETPFELNFGLSGAYGNETFNNSSITYSLKDKSVVGNDLLSPTLSNSAILASFGAKYKLGLTKINDKNTYLILQMGTDFGIDPFASDFSIFGHISKAANFKKETPSDPNKKAEIFDPNGNALNFSKNTELGIAFSTGASIGFAWNKDTGEKESWAIKGSDSYSTRLFGEQDKKSGVAL…	Dis	UCT104, UCT109, UCT110, UCT113, UCT115, UCT29, UCT30, UCT31, UCT32, UCT62, UCT66, UCT73, UCT74, UCT76, UCT83, UCT92, UMA12, UMA14, UMA15, UMA1, UMA3, UMA4, UMA8, UMA9, UNY129, UNY130, UNY145, UNY146, UNY147, UNY148, UNY149, UNY151, UNY153, UNY154, UNY155, UNY156, UNY160, UNY161, UNY164, UNY168, UNY170, UNY177, UNY179, UNY180, UNY181, UNY182, UNY184, UNY185, UNY188, UNY191, UNY192, UNY193, UNY194,…	61	59	3	123	0	100	598	0	0
	P66_2	MKSHILYKLIIFLTTSAAIFAADALKEKDIFKINPWMPTFGFENTSEFRLDMDELVPGFENKSKITIKLKPFEANPELGKDDPFSAYIKVEDLALKAEGKKGDQFKIDVGDITAQINMYDFFIKISTMTDFDFNKESLFSFAPMTGFKSTYYGFPSNDRAVRGTILARGTSKNIGTIQLGYKLPKLDLTFAIGGTGTGNRNQENDKDTPYNKTYQGILYGIQATWKPIKNLLDQNEDTKSVIAETPFELNFGLSGAYGNETFNNSSITYSLKDKSVVGNDLLSPTLSNSAILASFGAKYKLGLTKINDKNTYLILQMGTDFGIDPFASDFSIFGHISKAANFKKETPSDPNKKAEIFDPNGNALNFSKNTELGIAFSTGASIGFAWNKDTGEKESWAIK…	618	597	ADALKEKDIFKINPWMPTFGFENTSEFRLDMDELVPGFENKSKITIKLKPFEANPELGKDDPFSAYIKVEDLALKAEGKKGDQFKIDVGDITAQINMYDFFIKISTMTDFDFNKESLFSFAPMTGFKSTYYGFPSNDRAVRGTILARGTSKNIGTIQLGYKLPKLDLTFAIGGTGTGNRNQENDKDTPYNKTYQGILYGIQATWKPIKNLLDQNEDTKSVIAETPFELNFGLSGAYGNETFNNSSITYSLKDKSVVGNDLLSPTLSNSAILASFGAKYKLGLTKINDKNTYLILQMGTDFGIDPFASDFSIFGHISKAANFKKETPSDPNKKAEIFDPNGNALNFSKNTELGIAFSTGASIGFAWNKDTGEKESWAIKGSDSYSTRLFGEQDKKSGVAL…	Dis	ESI295, ESI299, ESI300, ESI304, ESI311, ESI312, ESI316, ESI319, ESI322, ESI323	3	7	0	10	0.0017	99.83	597	0.17	1
	P66_3	MKSHILYKLIIFLTTSAAIFAADALKEKDIFKINPWMPTFGFENTSEFRLDMDELVPGFENKSKITIKLKPFEANPELGKDDPFSAYIKVEDLALKAEGKKGDQFKIDVGDITAQINMYDFFIKISTMTDFDFNKESLFSFAPMTGFKSTYYGFPSNDRAVRGTILARGTSKNIGTIQLGYKLPKLDLTFAIGGTGTGNRNQENDKDTPYNKTYQGILYGIQATWKPIKNLLDQNEDTKSVIAETPFELNFGLSGAYGNETFNNSSITYSLKDKSVVGNDLLSPTLSNSAILASFGAKYKLGLTKINDKNTYLILQMGTDFGIDPFASDFSVFGHISKAANFKKETPSDPNKKAEIFDPNGNALNFSKNTELGIAFSTGASIGFAWNKDTGEKESWAIK…	618	597	ADALKEKDIFKINPWMPTFGFENTSEFRLDMDELVPGFENKSKITIKLKPFEANPELGKDDPFSAYIKVEDLALKAEGKKGDQFKIDVGDITAQINMYDFFIKISTMTDFDFNKESLFSFAPMTGFKSTYYGFPSNDRAVRGTILARGTSKNIGTIQLGYKLPKLDLTFAIGGTGTGNRNQENDKDTPYNKTYQGILYGIQATWKPIKNLLDQNEDTKSVIAETPFELNFGLSGAYGNETFNNSSITYSLKDKSVVGNDLLSPTLSNSAILASFGAKYKLGLTKINDKNTYLILQMGTDFGIDPFASDFSVFGHISKAANFKKETPSDPNKKAEIFDPNGNALNFSKNTELGIAFSTGASIGFAWNKDTGEKESWAIKGSDSYSTRLFGEQDKKSGVAL…	Dis	UCT35, UMA127, UNY143, UNY165, UNY172, UNY175, UNY178, UNY203, UNY204, UNY207, UNY215, UNY216, URI20, URI54, URI59, UWI226, UWI239, UWI240, UWI249, UWI275, UWI283	8	13	1	22	0.0017	99.83	597	0.17	1
	P66_4	MKSHILYKLIIFLTTSAAIFAADALKEKDIFKINPWMPTFGFENTSEFRLDMDELVPGFENKSKITIKLKPFEANPELGKDDPFSAYIKVEDLALKAEGKKGDQFKIDVGDITAQINMYDFFIKISTMTDFDFNKESLFSFAPMTGFKSTYYGFPSNDRAVRGTILARGTSKNIGTIQLGYKLPKLDLTFAIGGTGTGNRNQENDKDTPYNKTYQGILYGIQATWKPIKNLLDQNEDTKSVIAETPFELNFGLSGAYGNETFNNSSITYSLKDKSVVGNDLLSPTLSNSAILASFGAKYKLGLTKINDKNTYLILQMGTDFGIDPFASDFSIFGHISKAANFKKETPSDPNKKAEIFDPNGNALNFSKNTELGIAFSTGASIGFAWNKDTGEKESWAIK…	618	597	ADALKEKDIFKINPWMPTFGFENTSEFRLDMDELVPGFENKSKITIKLKPFEANPELGKDDPFSAYIKVEDLALKAEGKKGDQFKIDVGDITAQINMYDFFIKISTMTDFDFNKESLFSFAPMTGFKSTYYGFPSNDRAVRGTILARGTSKNIGTIQLGYKLPKLDLTFAIGGTGTGNRNQENDKDTPYNKTYQGILYGIQATWKPIKNLLDQNEDTKSVIAETPFELNFGLSGAYGNETFNNSSITYSLKDKSVVGNDLLSPTLSNSAILASFGAKYKLGLTKINDKNTYLILQMGTDFGIDPFASDFSIFGHISKAANFKKETPSDPNKKAEIFDPNGNALNFSKNTELGIAFSTGASIGFAWNKDTGEKESWAIKGSDSYSTRLFGEQDKKSGVAL…	Dis	UMA11, UNY173, URI34_PPCADLNF_00459, URI34_PPCADLNF_00344	1	2	0	3	0.0017	99.83	597	0.17	1
	P66_5	MKSHILYKLIIFLTTSAAIFAADALKEKDIFKINPWMPTFGFENTSEFRLDMDELVPGFENKSKITIKLKPFEANPELGKDDPFSAYIKVEDLALKAEGKKGDQFKIDVGDITAQINMYDFFIKISTMTDFDFNKESLFSFAPMTGFKSTYYGFPSNDRAVRGTILARGTSKNIGTIQLGYKLPKLDLTFAIGGTGTGNRNQENDKDTPYNKTYQGILYGIQATWKPIKNLLDQNEDTKSVIAETPFELNFGLSGAYGNETFNNSSITYSLKDKSVVGNDLLSPTLSNSAILASFGAKYKLGLTKINDKNTYLILQMGTDFGIDPFASDFSIFGHISKAANFKKETPSDPNKKAEIFDPNGNALNFSKNTELGIAFSTGASIGFAWNKDTGEKESWAIK…	618	597	ADALKEKDIFKINPWMPTFGFENTSEFRLDMDELVPGFENKSKITIKLKPFEANPELGKDDPFSAYIKVEDLALKAEGKKGDQFKIDVGDITAQINMYDFFIKISTMTDFDFNKESLFSFAPMTGFKSTYYGFPSNDRAVRGTILARGTSKNIGTIQLGYKLPKLDLTFAIGGTGTGNRNQENDKDTPYNKTYQGILYGIQATWKPIKNLLDQNEDTKSVIAETPFELNFGLSGAYGNETFNNSSITYSLKDKSVVGNDLLSPTLSNSAILASFGAKYKLGLTKINDKNTYLILQMGTDFGIDPFASDFSIFGHISKAANFKKETPSDPNKKAEIFDPNGNALNFSKNTELGIAFSTGASIGFAWNKDTGEKESWAIKGSDSYSTRLFGEQDKKSGVAL…	Non-dis	UNY214	0	1	0	1	0.0017	99.83	597	0.17	1
	P66_6	MKSHILYKLIIFLTTSAAIFAADALKEKDIFKINPWMPTFGFENTSEFRLDMDELVPGFENKSKITIKLKPFEANPELGKDDPFSAYIKVEDLALKAEGKKGDQFKIDVGDITAQINMYDFFIKISTMTDFDFNKESLFSFAPMTGFKSTYYGFPSNDRAVRGTILARGTSKNIGTIQLGYKLPKLDLTFAIGGTGTGNRNQENDKDTPYNKTYQGILYGIQATWKPIKNLLDQNEDTKSVIAETPFELNFGLSGAYGNETFNNSSITYSLKDKSVVGNDLLSPTLSNSAILASFGAKYKLGLTKINDKNTYLILQMGTDFGIDPFASDFSIFGHISKAANFKKETPSDPNKKAEIFDPNGNALNFSKNTELGIAFSTGASIGFAWNKDTGEKESWAIK…	618	597	ADALKEKDIFKINPWMPTFGFENTSEFRLDMDELVPGFENKSKITIKLKPFEANPELGKDDPFSAYIKVEDLALKAEGKKGDQFKIDVGDITAQINMYDFFIKISTMTDFDFNKESLFSFAPMTGFKSTYYGFPSNDRAVRGTILARGTSKNIGTIQLGYKLPKLDLTFAIGGTGTGNRNQENDKDTPYNKTYQGILYGIQATWKPIKNLLDQNEDTKSVIAETPFELNFGLSGAYGNETFNNSSITYSLKDKSVVGNDLLSPTLSNSAILASFGAKYKLGLTKINDKNTYLILQMGTDFGIDPFASDFSIFGHISKAANFKKETPSDPNKKAEIFDPNGNALNFSKNTELGIAFSTGASIGFAWNKDTGEKESWAIKGSDSYSTRLFGEQDKKSGVAL…	Dis	UWI252	1	0	0	1	0.0017	99.83	597	0.17	1
	P66_7	MKSHILYKLIIFLTTSAAIFAADALKEKDIFKINPWMPTFGFENTSEFRLDMDELVPGFENKSKITIKLKPFEANPELGKDDPFSAYIKVEDLALKAEGKKGDQFKIDVGDITAQINMYDFFIKISTMTDFDFNKESLFSFAPMTGFKSTYYGFPSNDRAVRGTILARGTSKNIGTIQLGYKLPKLDLTFAIGGTGTGNRNQENDKDTPYNKTYQGILYGIQATWKPIKNLLDQNEDTKSVIAETPFELNFGLSGAYGNETFNNSSITYSLKDKSLVGNDLLSPTLSNSAILASFGAKYKLGLTKINDKNTYLILQMGTDFGIDPFASDFSIFGHISKAANFKKETPSDPNKKAEIFDPNGNALNFSKNTELGIAFSTGASIGFAWNKDTGEKESWAIK…	618	597	ADALKEKDIFKINPWMPTFGFENTSEFRLDMDELVPGFENKSKITIKLKPFEANPELGKDDPFSAYIKVEDLALKAEGKKGDQFKIDVGDITAQINMYDFFIKISTMTDFDFNKESLFSFAPMTGFKSTYYGFPSNDRAVRGTILARGTSKNIGTIQLGYKLPKLDLTFAIGGTGTGNRNQENDKDTPYNKTYQGILYGIQATWKPIKNLLDQNEDTKSVIAETPFELNFGLSGAYGNETFNNSSITYSLKDKSLVGNDLLSPTLSNSAILASFGAKYKLGLTKINDKNTYLILQMGTDFGIDPFASDFSIFGHISKAANFKKETPSDPNKKAEIFDPNGNALNFSKNTELGIAFSTGASIGFAWNKDTGEKESWAIKGSDSYSTRLFGEQDKKSGVAL…	Non-dis	UWI260	0	1	0	1	0.0017	99.83	597	0.17	1
	P66_8	MKSHILYKLIIFLTTSAAIFAADALKEKDIFKINPWMPTFGFENTSEFRLDMDELVPGFENKSKITIKLKPFEANPELGKDDPFSAYIKVEDLALKAEGKKGDQFKIDVGDITAQINMYDFFIKISTMTDFDFNKESLFSFAPMTGFKSTYYGFPSNDRAVRGTILARGTSKNIGTIQLGYKLPKLDLTFAIGGTGTGNRNQENDKDTPYNKTYQGILYGIQATWKPIKNLLDQNEDTKSVIAETPFELNFGLSGAYGNETFNNSSITYSLKDKSVVGNDLLSPTLSNSAILASFGAKYKLGLTKINDKNTYLILQMGTDFGIDPFASDFSIFGHISKAANFKKETPSDPNKKAEIFNPNGNALNFSKNTELGIAFSTGASIGFAWNKDTGEKESWAIK…	618	597	ADALKEKDIFKINPWMPTFGFENTSEFRLDMDELVPGFENKSKITIKLKPFEANPELGKDDPFSAYIKVEDLALKAEGKKGDQFKIDVGDITAQINMYDFFIKISTMTDFDFNKESLFSFAPMTGFKSTYYGFPSNDRAVRGTILARGTSKNIGTIQLGYKLPKLDLTFAIGGTGTGNRNQENDKDTPYNKTYQGILYGIQATWKPIKNLLDQNEDTKSVIAETPFELNFGLSGAYGNETFNNSSITYSLKDKSVVGNDLLSPTLSNSAILASFGAKYKLGLTKINDKNTYLILQMGTDFGIDPFASDFSIFGHISKAANFKKETPSDPNKKAEIFNPNGNALNFSKNTELGIAFSTGASIGFAWNKDTGEKESWAIKGSDSYSTRLFGEQDKKSGVAL…	Non-dis	UWI281	0	1	0	1	0.0017	99.83	597	0.17	1
	P66_9	MKSHILYKLIIFLTTSAAIFAADALKEKDIFKINPWMPTFGFENTSEFRLDMDELVPGFENKSKITIKLKPFEANPELGKDDPFSAYIKVEDLALKAEGKKGDQFKIDVGDITAQINMYDFFIKISTMTDFDFNKESLFSFAPMTGFKSTYYGFPSNDRAVRGTILARGTSKNIGTIQLGYKLPKLDLTFAIGGTGTGNRNQENDKDTPYNKTYQGILYGIQATWKPIKNLLDQNEDTKSVIAETPFELNFGLSGAYGNETFNNSSITYSLKDKSVVGNDLLSPTLSNSAILASFGAKYKLGLTKINDKNTYLILQMGTDFGIDPFASDFSVFGHISKAANFKKETPSDPNKKAENIFDPNGNALNFSKNTELGIAFSTGASIGFAWNKDTGEKESWAI…	619	598	ADALKEKDIFKINPWMPTFGFENTSEFRLDMDELVPGFENKSKITIKLKPFEANPELGKDDPFSAYIKVEDLALKAEGKKGDQFKIDVGDITAQINMYDFFIKISTMTDFDFNKESLFSFAPMTGFKSTYYGFPSNDRAVRGTILARGTSKNIGTIQLGYKLPKLDLTFAIGGTGTGNRNQENDKDTPYNKTYQGILYGIQATWKPIKNLLDQNEDTKSVIAETPFELNFGLSGAYGNETFNNSSITYSLKDKSVVGNDLLSPTLSNSAILASFGAKYKLGLTKINDKNTYLILQMGTDFGIDPFASDFSVFGHISKAANFKKETPSDPNKKAENIFDPNGNALNFSKNTELGIAFSTGASIGFAWNKDTGEKESWAIKGSDSYSTRLFGEQDKKSGVA…	Non-dis	UNY217, UNY218, URI38	0	3	0	3	0.0033	99.67	596	0.33	2
	P66_10	MKSHILYKLIIFLTTSAAIFAADALKEKDIFKTNPWMPTFGFENTSEFRLDMDELVPGFENKSKITIKLKPFEANPELGKDDPFSAYIKVEDLALKAEGKKGDQFKIDVGDITAQINMYDFFIKISTMTDFDFNKESLFSFAPMTGFKSTYYGFPSNDRAVRGTILARGTSKNIGTIQLGYKLPKLDLTFAIGGTGTGNRNQENDKDTPYNKTYQGILYGIQATWKPIKNLLDQNEDTKSVIAETPFELNFGLSGAYGNETFNNSSITYSLKDKSVVGNDLLSPTLSNSAILASFGAKYKLGLTKINDKNTYLILQMGTDFGIDPFASDFSVFGHISKAANFKKETPSDPNKKAEIFDPNGNALNFSKNTELGIAFSTGASIGFAWNKDTGEKESWAIK…	618	597	ADALKEKDIFKTNPWMPTFGFENTSEFRLDMDELVPGFENKSKITIKLKPFEANPELGKDDPFSAYIKVEDLALKAEGKKGDQFKIDVGDITAQINMYDFFIKISTMTDFDFNKESLFSFAPMTGFKSTYYGFPSNDRAVRGTILARGTSKNIGTIQLGYKLPKLDLTFAIGGTGTGNRNQENDKDTPYNKTYQGILYGIQATWKPIKNLLDQNEDTKSVIAETPFELNFGLSGAYGNETFNNSSITYSLKDKSVVGNDLLSPTLSNSAILASFGAKYKLGLTKINDKNTYLILQMGTDFGIDPFASDFSVFGHISKAANFKKETPSDPNKKAEIFDPNGNALNFSKNTELGIAFSTGASIGFAWNKDTGEKESWAIKGSDSYSTRLFGEQDKKSGVAL…	Dis	ESI26, ESI284, ESI285, ESI286, ESI287, ESI288, ESI289, ESI28, ESI290, ESI291, ESI292, ESI294, ESI297, ESI303, ESI305, ESI306, ESI307, ESI308, ESI309, ESI313, ESI314, ESI315, ESI317, ESI318, UNY131, UNY137, UNY142, UNY158, UWI220, UWI225, UWI233, UWI236, UWI241, UWI251, UWI271	8	25	2	35	0.0033	99.67	596	0.33	2
	P66_11	MKSHILYKLIIFLTTSAAIFAADALKEKDIFKINPWMPTFGFENTSEFRLDMDELVPGFENKSKITIKLKPFEANPELGKDDPFSAYIKVEDLALKAEGKKGDQFKIDVGDITAQINMYDFFIKISTMTDFDFNKESLFSFAPMTGFKSTYYGFPSNDRAVRGTILARGTSKNIGTIQLGYKLPKLDLTFAIGGTGTGNRNQENDKDTPYNKTYQGILYGIQATWKPIKNLLDQNEDTKSVIAETPFELNFGLSGAYGNETFNNSSITYSLKDKSVVGNDLLSPTLSNSAILASFGAKYKLGLTKINDKNTYLILQMGTDFGIDPFASDFSVFGHISKAANFKKETPSDPNKKAEIFDPNGNALNFSKNTELGIAFSTGASIGFAWNKDTGEKESWTIK…	618	597	ADALKEKDIFKINPWMPTFGFENTSEFRLDMDELVPGFENKSKITIKLKPFEANPELGKDDPFSAYIKVEDLALKAEGKKGDQFKIDVGDITAQINMYDFFIKISTMTDFDFNKESLFSFAPMTGFKSTYYGFPSNDRAVRGTILARGTSKNIGTIQLGYKLPKLDLTFAIGGTGTGNRNQENDKDTPYNKTYQGILYGIQATWKPIKNLLDQNEDTKSVIAETPFELNFGLSGAYGNETFNNSSITYSLKDKSVVGNDLLSPTLSNSAILASFGAKYKLGLTKINDKNTYLILQMGTDFGIDPFASDFSVFGHISKAANFKKETPSDPNKKAEIFDPNGNALNFSKNTELGIAFSTGASIGFAWNKDTGEKESWTIKGSDSYSTRLFGEQDKKSGVAL…	Non-dis	UMA10	0	1	0	1	0.0033	99.67	596	0.33	2
	P66_12	MKSHILYKLIIFLTTSAAIFAADALKEKDIFKINPWMPTFGFENTSEFRLDMDELVPGFENKSKITIKLKPFEANPELGKDDPFSAYIKVEDLALKAEGKKGDQFKIDVGDITAQINMYDFFIKISTMTDFDFNKESLFSFAPMTGFKSTYYGFPSNDRAVRGTILARGTSKNIGTIQLGYKLPKLDLTFAIGGTGTGNRNQENDKDTPYNKTYQGILYGIQATWKPIKNLLDQNEDTKSVIAETPFELNFGLSGAYGNETFNNSSITYSLKDKSVVGNDLLSPTLSNSAILASFGAKYKLGLTKISDKNTYLILQMGTDFGIDPFASDFSIFGHISKAANFKKETPSDPNKKAEIFNPNGNALNFSKNTELGIAFSTGASIGFAWNKDTGEKESWAIK…	618	597	ADALKEKDIFKINPWMPTFGFENTSEFRLDMDELVPGFENKSKITIKLKPFEANPELGKDDPFSAYIKVEDLALKAEGKKGDQFKIDVGDITAQINMYDFFIKISTMTDFDFNKESLFSFAPMTGFKSTYYGFPSNDRAVRGTILARGTSKNIGTIQLGYKLPKLDLTFAIGGTGTGNRNQENDKDTPYNKTYQGILYGIQATWKPIKNLLDQNEDTKSVIAETPFELNFGLSGAYGNETFNNSSITYSLKDKSVVGNDLLSPTLSNSAILASFGAKYKLGLTKISDKNTYLILQMGTDFGIDPFASDFSIFGHISKAANFKKETPSDPNKKAEIFNPNGNALNFSKNTELGIAFSTGASIGFAWNKDTGEKESWAIKGSDSYSTRLFGEQDKKSGVAL…	Non-dis	UNY144, UNY152, UNY159	0	3	0	3	0.0033	99.67	596	0.33	2
	P66_13	MKSHILYKLIIFLTTSAAIFAADALKEKDIFKINPWMPTFGFENTSEFRLDMDELVPGFENKSKITIKLKPFEANPELGKDDPFSAYIKVEDLALKAEGKKGDQFKIDVGDITAQINMYDFFIKISTMTDFDFNKESLFSFAPMTGFKSTYYGFPSNDRAVRGTILARGTSKNIGTIQLGYKLPKLDLTFAIGGTGTGNRNQENDKDTPYNKTYQGILYGIQATWKPIKNLLDQNEDTKSVIAETPFELNFGLSGAYGNETFNNSSITYSLKDKSVIGNDLLSPTLSNSAILASFGAKYKLGLTKINDKNTYLILQMGTDFGIDPFASDFSVFGHISKAANFKKETPSDPNKKAENIFDPNGNALNFSKNTELGIAFSTGASIGFAWNKDTGEKESWAI…	619	598	ADALKEKDIFKINPWMPTFGFENTSEFRLDMDELVPGFENKSKITIKLKPFEANPELGKDDPFSAYIKVEDLALKAEGKKGDQFKIDVGDITAQINMYDFFIKISTMTDFDFNKESLFSFAPMTGFKSTYYGFPSNDRAVRGTILARGTSKNIGTIQLGYKLPKLDLTFAIGGTGTGNRNQENDKDTPYNKTYQGILYGIQATWKPIKNLLDQNEDTKSVIAETPFELNFGLSGAYGNETFNNSSITYSLKDKSVIGNDLLSPTLSNSAILASFGAKYKLGLTKINDKNTYLILQMGTDFGIDPFASDFSVFGHISKAANFKKETPSDPNKKAENIFDPNGNALNFSKNTELGIAFSTGASIGFAWNKDTGEKESWAIKGSDSYSTRLFGEQDKKSGVA…	Dis	UCT51, UNY132, UNY135, UNY167, UNY183, UNY189, UNY205, UNY209, URI114, URI36, URI52, URI53, URI56, URI58, UWI242, UWI244, UWI255, UWI261, UWI268, UWI282	7	13	0	20	0.005	99.5	595	0.5	3
	P66_14	MKSHILYKLIIFLTTSAAIFAADALKEKDIFKTNPWMPTFGFENTSEFRLDMDELVPGFENKSKITIKLKPFEANPELGKDDPFSAYIKVEDLALKAEGKKGDQFKIDVGDITAQINMYDFFIKISTMTDFDFNKESLFSFAPMTGFKSTYYGFPSNDRAVRGTILARGTSKNIGTIQLGYKLPKLDLTFAIGGTGTGNRNQENDKDTPYNKTYQGILYGIQATWKPIKNLLDQNEDTKSVIAETPFKLNFGLSGAYGNETFNNSSITYSLKDKSVVGNDLLSPTLSNSAILASFGAKYKLGLTKINDKNTYLILQMGTDFGIDPFASDFSVFGHISKAANFKKETPSDPNKKAEIFDPNGNALNFSKNTELGIAFSTGASIGFAWNKDTGEKESWAIK…	618	597	ADALKEKDIFKTNPWMPTFGFENTSEFRLDMDELVPGFENKSKITIKLKPFEANPELGKDDPFSAYIKVEDLALKAEGKKGDQFKIDVGDITAQINMYDFFIKISTMTDFDFNKESLFSFAPMTGFKSTYYGFPSNDRAVRGTILARGTSKNIGTIQLGYKLPKLDLTFAIGGTGTGNRNQENDKDTPYNKTYQGILYGIQATWKPIKNLLDQNEDTKSVIAETPFKLNFGLSGAYGNETFNNSSITYSLKDKSVVGNDLLSPTLSNSAILASFGAKYKLGLTKINDKNTYLILQMGTDFGIDPFASDFSVFGHISKAANFKKETPSDPNKKAEIFDPNGNALNFSKNTELGIAFSTGASIGFAWNKDTGEKESWAIKGSDSYSTRLFGEQDKKSGVAL…	Non-dis	ESI301	0	1	0	1	0.005	99.5	595	0.5	3
	P66_15	MKSHILYKLIIFLTTSAAIFAADALKEKDIFKTNPWMPTFGFENTSEFRLDMDELVPGFENKSKITIKLKPFEANPELGKDDPFSAYIKVEDLALKAEGKKGDQFKIDVGDITAQINMYDFFIKISTMTDFDFNKESLFSFAPMTGFKSTYYGFPSNDRAVRGTILARGTSKNIGTIQLGYKLPKLDLTFAIGGTGTGNRNQENDKDTPYNKTYQGILYGIQATWKPIKNLLDQNEDTKSVIAETPFELNFGLSGAYGNETFNNSSITYSLKDKSVVGNDLLSPTLSNSAILASFGAKYKLGLIKINDKNTYLILQMGTDFGIDPFASDFSVFGHISKAANFKKETPSDPNKKAEIFDPNGNALNFSKNTELGIAFSTGASIGFAWNKDTGEKESWAIK…	618	597	ADALKEKDIFKTNPWMPTFGFENTSEFRLDMDELVPGFENKSKITIKLKPFEANPELGKDDPFSAYIKVEDLALKAEGKKGDQFKIDVGDITAQINMYDFFIKISTMTDFDFNKESLFSFAPMTGFKSTYYGFPSNDRAVRGTILARGTSKNIGTIQLGYKLPKLDLTFAIGGTGTGNRNQENDKDTPYNKTYQGILYGIQATWKPIKNLLDQNEDTKSVIAETPFELNFGLSGAYGNETFNNSSITYSLKDKSVVGNDLLSPTLSNSAILASFGAKYKLGLIKINDKNTYLILQMGTDFGIDPFASDFSVFGHISKAANFKKETPSDPNKKAEIFDPNGNALNFSKNTELGIAFSTGASIGFAWNKDTGEKESWAIKGSDSYSTRLFGEQDKKSGVAL…	Non-dis	ESI320	0	1	0	1	0.005	99.5	595	0.5	3
	P66_16	MKSHILYKLIIFLTTSAAIFAADALKEKDIFKINPWMPTFGFENTSEFRLDMDELVPGFENKSKITIKLKPFEANPELGKDDPFSAYIKVEDLALKAEGKKGDQFKIDVGDITAQINMYDFFIKISTMTDFDFNKESLFSFAPMTGFKSTYYGFPSNDRAVRGTILARGTSKNIGTIQLGYKLPKLDLTFAIGGTGTGNRNQENDKDTPYNKTYQGILYGIQATWKPIKNLLDQNEDTKSVIAETPFELNFGLSGAYGNETFNNSSITYSLKDKSIVGNDLLSPTLSNSAILASFGAKYKLGLTKINDKNTYLILQMGTDFGIDPFASDFSVFGHISKAANFKKETPSDPNKKAEIFDPNGNALNFSKNTELGIAFSTGASIGFAWNKDTGEKESWTIK…	618	597	ADALKEKDIFKINPWMPTFGFENTSEFRLDMDELVPGFENKSKITIKLKPFEANPELGKDDPFSAYIKVEDLALKAEGKKGDQFKIDVGDITAQINMYDFFIKISTMTDFDFNKESLFSFAPMTGFKSTYYGFPSNDRAVRGTILARGTSKNIGTIQLGYKLPKLDLTFAIGGTGTGNRNQENDKDTPYNKTYQGILYGIQATWKPIKNLLDQNEDTKSVIAETPFELNFGLSGAYGNETFNNSSITYSLKDKSIVGNDLLSPTLSNSAILASFGAKYKLGLTKINDKNTYLILQMGTDFGIDPFASDFSVFGHISKAANFKKETPSDPNKKAEIFDPNGNALNFSKNTELGIAFSTGASIGFAWNKDTGEKESWTIKGSDSYSTRLFGEQDKKSGVAL…	Dis	UCT121, UCT69, UCT96, UMA13, UMA16, UNY139, UNY150, UNY157, UNY163, UNY174, UNY176, UNY187, UNY190, URI100, URI108, URI17, URI19, URI37, URI57, URI67, URI70, URI78, URI79, URI84	11	13	0	24	0.005	99.5	595	0.5	3
	P66_17	MKSHILYKLIIFLTTSAAIFAADALKEKDIFKTNPWMPTFGFENTSEFRLDMDELVPGFENKSKITIKLKPFEANPELGKDDPFSAYIKVEDLALKAEGKKGDQFKIDVGDITAQINMYDFFIKISTMTDFDFNKESLFSFAPMTGFKSTYYGFPSNDRAVRGTILARGTSKNIGTIQLGYKLPKLDLTFAIGGTGTGNRNQENDKDTPYNKTYQGILYGIQATWKPIKNLLDQNEDTKSVIAETPFELNFGLSGAYGNETFNNSSITYSLKDKSVVGNDLLSPTLSNSAILASFGAKYKLGLTKINDKNTYLILQMGTDFGIDPFASDFSVFGHISKAANFKKETPSDPNKKAEIFDPNGNALNFSKNTELGIAFSTGASIGFAWNKDTGEKESWAIK…	618	597	ADALKEKDIFKTNPWMPTFGFENTSEFRLDMDELVPGFENKSKITIKLKPFEANPELGKDDPFSAYIKVEDLALKAEGKKGDQFKIDVGDITAQINMYDFFIKISTMTDFDFNKESLFSFAPMTGFKSTYYGFPSNDRAVRGTILARGTSKNIGTIQLGYKLPKLDLTFAIGGTGTGNRNQENDKDTPYNKTYQGILYGIQATWKPIKNLLDQNEDTKSVIAETPFELNFGLSGAYGNETFNNSSITYSLKDKSVVGNDLLSPTLSNSAILASFGAKYKLGLTKINDKNTYLILQMGTDFGIDPFASDFSVFGHISKAANFKKETPSDPNKKAEIFDPNGNALNFSKNTELGIAFSTGASIGFAWNKDTGEKESWAIKGSDSYSTRLFGEQDKKSGVAL…	Dis	UCT50, UNY136, UNY140, UNY169, UNY199, URI55, UWI237, UWI245	2	5	1	8	0.005	99.5	595	0.5	3
	P66_18	MKSHILYKLIIFLTTSAAIFAADALKEKDIFKINPWIPTFGFENTSEFRLDMDELVPGFENKSKITIKLKPFEANPELGKDDPFSAYIKVEDLALKAEGKKGDQFKIDVGDITAQINMYDFFIKISTMTDFDFNKESLFSFAPMTGFKSTYYGFPSNDRAVRGTILARGTSKNIGTIQLGYKLPKLDLTFAIGGTGTGNRNQENDKDTPYNKTYQGILYGIQATWKPIKNLLDQNEDTKSVIAETPFELNFGLSGAYGNETFNNSSITYSLKDKSVVGNDLLSPTLSNSAILASFGAKYKLGLTKISDKNTYLILQMGTDFGIDPFASDFSIFGHISKAANFKKETPSDPNKKAEIFNPNGNALNFSKNTELGIAFSTGASIGFAWNKDTGEKESWAIK…	618	597	ADALKEKDIFKINPWIPTFGFENTSEFRLDMDELVPGFENKSKITIKLKPFEANPELGKDDPFSAYIKVEDLALKAEGKKGDQFKIDVGDITAQINMYDFFIKISTMTDFDFNKESLFSFAPMTGFKSTYYGFPSNDRAVRGTILARGTSKNIGTIQLGYKLPKLDLTFAIGGTGTGNRNQENDKDTPYNKTYQGILYGIQATWKPIKNLLDQNEDTKSVIAETPFELNFGLSGAYGNETFNNSSITYSLKDKSVVGNDLLSPTLSNSAILASFGAKYKLGLTKISDKNTYLILQMGTDFGIDPFASDFSIFGHISKAANFKKETPSDPNKKAEIFNPNGNALNFSKNTELGIAFSTGASIGFAWNKDTGEKESWAIKGSDSYSTRLFGEQDKKSGVAL…	Non-dis	UWI235	0	1	0	1	0.005	99.5	595	0.5	3
	P66_19	MKSHILYKLIIFLTTSAAIFAADALKEKDIFKINPWMPTFGFENTSEFRLDMDELVPGFENKSKITIKLKPFEANPELGKDDPFSAYIKVEDLALKAEGKKGDQFKIDVGDITAQINMYDFFIKISTMTDFDFNKESLFSFAPMTGFKSTYYGFPSNDRAVRGTILARGTSKNIGTIQLGYKLPKLDLTFAIGGTGTGNRNQENDKDTPYNKTYQGILYGIQATWKPIKNLLDQNEDTKSVIAETPFELNFGLSGAYGNETFNNSSITYSLKDKSVIGNDLLSPTLSNSAILASFGAQYKLGLTKINDKNTYLILQMGTDFGIDPFASDFSVFGHISKAANFKKETPSDPNKKAEIFDPNGNALNFSKNTELGIAFSTGASIGFAWNKDTGEKESWAIK…	618	597	ADALKEKDIFKINPWMPTFGFENTSEFRLDMDELVPGFENKSKITIKLKPFEANPELGKDDPFSAYIKVEDLALKAEGKKGDQFKIDVGDITAQINMYDFFIKISTMTDFDFNKESLFSFAPMTGFKSTYYGFPSNDRAVRGTILARGTSKNIGTIQLGYKLPKLDLTFAIGGTGTGNRNQENDKDTPYNKTYQGILYGIQATWKPIKNLLDQNEDTKSVIAETPFELNFGLSGAYGNETFNNSSITYSLKDKSVIGNDLLSPTLSNSAILASFGAQYKLGLTKINDKNTYLILQMGTDFGIDPFASDFSVFGHISKAANFKKETPSDPNKKAEIFDPNGNALNFSKNTELGIAFSTGASIGFAWNKDTGEKESWAIKGSDSYSTRLFGEQDKKSGVAL…	Non-dis	UWI262, UWI270, UWI274	0	3	0	3	0.005	99.5	595	0.5	3
	P66_20	MKSHILYKLIIFLTTSAAIFAADALKEKDIFKINPWMPTFGFENTSEFRLDMDELVPGFENKSKITIKLKPFEANPELGKDDPFSAYIKVEDLALKAEGKKGDQFKIDVGDITAQINMYDFFIKISTMTDFDFNKESLFSFAPMTGFKSTYYGFPSNDRAVRGTILARGTSKNIGTIQLGYKLPKLDLTFAIGGTGTGNRNQENDKDTPYNKTYQGILYGIQATWKPIKNLLDQNEDTKSVIAETPFELNFGLSGAYGNETFNNSSITYSLKDKSVIGNDLLSPTLSNSAILASFGAQYKLGLTKINDKNTYLILQMGTDFGIDPFASDFSVFGHISKAANFKKETPSDPNKKAEIFDPNGNALNFSKNTELGIAFSTGASIGFAWNKDTGEKESWAIK…	618	597	ADALKEKDIFKINPWMPTFGFENTSEFRLDMDELVPGFENKSKITIKLKPFEANPELGKDDPFSAYIKVEDLALKAEGKKGDQFKIDVGDITAQINMYDFFIKISTMTDFDFNKESLFSFAPMTGFKSTYYGFPSNDRAVRGTILARGTSKNIGTIQLGYKLPKLDLTFAIGGTGTGNRNQENDKDTPYNKTYQGILYGIQATWKPIKNLLDQNEDTKSVIAETPFELNFGLSGAYGNETFNNSSITYSLKDKSVIGNDLLSPTLSNSAILASFGAQYKLGLTKINDKNTYLILQMGTDFGIDPFASDFSVFGHISKAANFKKETPSDPNKKAEIFDPNGNALNFSKNTELGIAFSTGASIGFAWNKDTGEKESWAIKGSDSYSTRLFGEQDKKSGVAL…	Non-dis	UWI229	0	1	0	1	0.0067	99.33	594	0.67	4
	P66_21	MKSHILYKLIIFLTTSAAIFAADALKEKDIFKTNPWMPTFGFENTSEFRLDMDELVPGFENKSKITIKLKPFEANPELGKDDPFSAYIKVEDLALKAEGKKGDQFKIDVGDITAQINMYDFFIKISTMTDFDFNKESLFSFAPMTGFKSTYYGFPSNDRAVRGTILARGTSKNIGTIQLGYKLPKLDLTFAIGGTGTGNRNQENDKDTPYNKTYQGILYGIQATWKPIKNLLDQNEDTKSVIAETPFELNFGLSGAYGNETFNNSSITYSLKDKSVVGNDLLSPTLSNSAILASFGAKYKLGLTKINDKNTYLILQMGTDFGIDPFASDFSVFGHISKAANFKKETPSDPNKKAEIFDPNGNALNFSKNTELGIAFSTGASIGFAWNKDTGEKESWAIK…	618	597	ADALKEKDIFKTNPWMPTFGFENTSEFRLDMDELVPGFENKSKITIKLKPFEANPELGKDDPFSAYIKVEDLALKAEGKKGDQFKIDVGDITAQINMYDFFIKISTMTDFDFNKESLFSFAPMTGFKSTYYGFPSNDRAVRGTILARGTSKNIGTIQLGYKLPKLDLTFAIGGTGTGNRNQENDKDTPYNKTYQGILYGIQATWKPIKNLLDQNEDTKSVIAETPFELNFGLSGAYGNETFNNSSITYSLKDKSVVGNDLLSPTLSNSAILASFGAKYKLGLTKINDKNTYLILQMGTDFGIDPFASDFSVFGHISKAANFKKETPSDPNKKAEIFDPNGNALNFSKNTELGIAFSTGASIGFAWNKDTGEKESWAIKGSDSYSTRLFGEQDKKSGVAL…	Dis	UCT106, UMA2, UMA5, UMA7, UNY133, UNY134, UNY138, UNY141, UNY162, UNY166, UNY171, UNY202, UNY206, UNY213, URI116, URI22, URI33, URI48, URI49, URI60, URI68, URI81, URI85, URI90, URI99, UWI230, UWI246, UWI267, UWI279	13	16	0	29	0.0084	99.16	593	0.84	5
	P66_22	MKSHILYKLIIFLTTSAAIFAADALKEKDIFKINPWMPTFGFENTSEFRLDMDELVPGFENKSKITIKLKPFEANPELGKDDPFSAYIKVEDLALKAEGKKGDQFKIDVGDITAQINMYDFFIKISTMTDFDFNKESLFSFAPMTGFKSTYYGFPSNDRAVRGTILARGTSKNIGTIQLGYKLPKLDLTFAIGGTGTGNRNQENDKDTPYNKTYQGILYGIQATWKPIKNLLDQNEDTKSVIAETPFELNFGLSGAYGNETFNNSSITYSLKDKSVIGNDLLSPTLSNSAILASFGAQYKLGLTKINDKNTYLILQMGTDFGIDPFASDFSVFGHISKAANFKKETPSDPNKKAEIFDPNGNALNFSKNTELGIAFSTGASIGFAWNKDTGEKESWAIK…	618	597	ADALKEKDIFKINPWMPTFGFENTSEFRLDMDELVPGFENKSKITIKLKPFEANPELGKDDPFSAYIKVEDLALKAEGKKGDQFKIDVGDITAQINMYDFFIKISTMTDFDFNKESLFSFAPMTGFKSTYYGFPSNDRAVRGTILARGTSKNIGTIQLGYKLPKLDLTFAIGGTGTGNRNQENDKDTPYNKTYQGILYGIQATWKPIKNLLDQNEDTKSVIAETPFELNFGLSGAYGNETFNNSSITYSLKDKSVIGNDLLSPTLSNSAILASFGAQYKLGLTKINDKNTYLILQMGTDFGIDPFASDFSVFGHISKAANFKKETPSDPNKKAEIFDPNGNALNFSKNTELGIAFSTGASIGFAWNKDTGEKESWAIKGSDSYSTRLFGEQDKKSGVAL…	Non-dis	UWI257, UWI258	0	1	1	2	0.0084	99.16	593	0.84	5
	P66_23	MKSHILYKLIIFLTTSAAIFAADALKEKDIFKINPWMPTFGFENTSEFRLDMDELVPGFENKSKITIKLKPFEANPELGKEDPFSAYIKVEDLALKAEGKKGDQFKIDVGDITAQINMYDFFIKISTMTDFDFNKESLFSFAPMTGFKSTYYGFPSNDRAVRGTILARGTSKNIGTIQLGYKLPKLDLTFAIGGTGTGNRNQENDKDTPYNKTYQGILYGIQATWKPIKNLLDQNEDTKSVIAETPFELNFGLSGAYGNETFNNSSITYSLKDKSVIGNDLLSPTLSNSAILASFGAQYKLGLTKINDKNTYLILQMGTDFGIDPFASDFSVFGHISKAANFKKETPSDPNKKAEIFDPNGNALNFSKNTELGIAFSTGASIGFAWNKDTGEKESWAIK…	618	597	ADALKEKDIFKINPWMPTFGFENTSEFRLDMDELVPGFENKSKITIKLKPFEANPELGKEDPFSAYIKVEDLALKAEGKKGDQFKIDVGDITAQINMYDFFIKISTMTDFDFNKESLFSFAPMTGFKSTYYGFPSNDRAVRGTILARGTSKNIGTIQLGYKLPKLDLTFAIGGTGTGNRNQENDKDTPYNKTYQGILYGIQATWKPIKNLLDQNEDTKSVIAETPFELNFGLSGAYGNETFNNSSITYSLKDKSVIGNDLLSPTLSNSAILASFGAQYKLGLTKINDKNTYLILQMGTDFGIDPFASDFSVFGHISKAANFKKETPSDPNKKAEIFDPNGNALNFSKNTELGIAFSTGASIGFAWNKDTGEKESWAIKGSDSYSTRLFGEQDKKSGVAL…	Non-dis	UWI277	0	1	0	1	0.01	99	592	1	6
	P66_24	MPTFGFENTSEFRLDMDELVPGFENKSKITIKLKPFEANPELGKDDPFSAYIKVEDLALKAEGKKGDQFKIDVGDITAQINMYDFFIKISTMTDFDFNKESLFSFAPMTGFKSTYYGFPSNDRAVRGTILARGTSKNIGTIQLGYKLPKLDLTFAIGGTGTGNRNQENDKDTPYNKTYQGILYGIQATWKPIKNLLDQNEDTKSVIAETPFELNFGLSGAYGNETFNNSSITYSLKDKSVVGNDLLSPTLSNSAILASFGAKYKLGLTKISDKNTYLILQMGTDFGIDPFASDFSIFGHISKAANFKKETPSDPNKKAEIFNPNGNALNFSKNTELGIAFSTGASIGFAWNKDTGEKESWAIKGSDSYSTRLFGEQDKKSGVALGISYGQNLYRSKDTE…	582	582	MPTFGFENTSEFRLDMDELVPGFENKSKITIKLKPFEANPELGKDDPFSAYIKVEDLALKAEGKKGDQFKIDVGDITAQINMYDFFIKISTMTDFDFNKESLFSFAPMTGFKSTYYGFPSNDRAVRGTILARGTSKNIGTIQLGYKLPKLDLTFAIGGTGTGNRNQENDKDTPYNKTYQGILYGIQATWKPIKNLLDQNEDTKSVIAETPFELNFGLSGAYGNETFNNSSITYSLKDKSVVGNDLLSPTLSNSAILASFGAKYKLGLTKISDKNTYLILQMGTDFGIDPFASDFSIFGHISKAANFKKETPSDPNKKAEIFNPNGNALNFSKNTELGIAFSTGASIGFAWNKDTGEKESWAIKGSDSYSTRLFGEQDKKSGVALGISYGQNLYRSKDTE…	Non-dis	UNY210	0	1	0	1	0.0284	97.16	581	2.84	17
	P66_25	MPTFGFENTSEFRLDMDELVPGFENKSKITIKLKPFEANPELGKDDPFSAYIKVEDLALKAEGKKGDQFKIDVGDITAQINMYDFFIKISTMTDFDFNKESLFSFAPMTGFKSTYYGFPSNDRAVRGTILARGTSKNIGTIQLGYKLPKLDLTFAIGGTGTGNRNQENDKDTPYNKTYQGILYGIQATWKPIKNLLDQNEDTKSVIAETPFELNFGLSGAYGNETFNNSSITYSLKDKSVIGNDLLSPTLSNSAILASFGAKYKLGLTKINDKNTYLILQMGTDFGIDPFASDFSVFGHISKAANFKKETPSDPNKKAENIFDPNGNALNFSKNTELGIAFSTGASIGFAWNKDTGEKESWAIKGSDSYSTRLFGEQDKKSGVALGISYGQNLYRSKDT…	583	583	MPTFGFENTSEFRLDMDELVPGFENKSKITIKLKPFEANPELGKDDPFSAYIKVEDLALKAEGKKGDQFKIDVGDITAQINMYDFFIKISTMTDFDFNKESLFSFAPMTGFKSTYYGFPSNDRAVRGTILARGTSKNIGTIQLGYKLPKLDLTFAIGGTGTGNRNQENDKDTPYNKTYQGILYGIQATWKPIKNLLDQNEDTKSVIAETPFELNFGLSGAYGNETFNNSSITYSLKDKSVIGNDLLSPTLSNSAILASFGAKYKLGLTKINDKNTYLILQMGTDFGIDPFASDFSVFGHISKAANFKKETPSDPNKKAENIFDPNGNALNFSKNTELGIAFSTGASIGFAWNKDTGEKESWAIKGSDSYSTRLFGEQDKKSGVALGISYGQNLYRSKDT…	Dis	UNY196	1	0	0	1	0.0301	96.99	580	3.01	18
RevA	RevA_1	MRNKNIFKLFFASMLFVMACKAYVEEKKEIDSLMEDVLALVNDSSGGKFKDYKDKINELKENLKDIGNAELKEKLLNLQNSFQDKLAAKLAALKAAKNTIENITDKDQDISKRKIWSEAKLVGVTVPLLGSNTSGNGDKMSKNAVEQIDKVIKFLEEGTN	160	141	CKAYVEEKKEIDSLMEDVLALVNDSSGGKFKDYKDKINELKENLKDIGNAELKEKLLNLQNSFQDKLAAKLAALKAAKNTIENITDKDQDISKRKIWSEAKLVGVTVPLLGSNTSGNGDKMSKNAVEQIDKVIKFLEEGTN	Dis	ESI26, ESI285, ESI286, ESI287, ESI289, ESI290, ESI291, ESI292, ESI294, ESI297, ESI301, ESI303, ESI305, ESI306, ESI307, ESI308, ESI313, ESI314, ESI315, ESI318, UCT109, UCT29, UMA12, UMA13, UMA14, UMA5, UMA7, UMA8, UMA9, UNY129, UNY133, UNY134, UNY137, UNY138, UNY139, UNY141, UNY150, UNY152, UNY153, UNY162, UNY163, UNY166, UNY170, UNY171, UNY174, UNY176, UNY184, UNY187, UNY190, UNY192, UNY195, UNY2…	38	52	2	92	0	100	141	0	0
	RevA_2	MRNKNIFKLFFASMLFVMACKAYVEEKKEIDSLMEDVLALVNDSSGGKFKDYKDKINELKENLKDIGNAELKEKLLNLQNSFQDKLAAKLAALKAAKNTIENITDKDQDISKRKIWSEAKLVGVTVPLLGSNTSGNGDEMSKNAVEQIDKVIKFLEEGTN	160	141	CKAYVEEKKEIDSLMEDVLALVNDSSGGKFKDYKDKINELKENLKDIGNAELKEKLLNLQNSFQDKLAAKLAALKAAKNTIENITDKDQDISKRKIWSEAKLVGVTVPLLGSNTSGNGDEMSKNAVEQIDKVIKFLEEGTN	Non-dis	ESI320	0	1	0	1	0.0071	99.29	140	0.71	1
	RevA_3	MKKKNIFKLFFVSMLFVMACKAYVEEKKQIDSLMEDVLALVNDSSGGKFKDYKDKINELKENLKDIGNAELKEKLLNLQNSFQDKLAAKLAALKAAKNTIENITDKDQDISKRKIWSEAKLVGVTVPLLGSNTSGNGDKMSKNAVEQIDKVIKFLEEGTN	160	141	CKAYVEEKKQIDSLMEDVLALVNDSSGGKFKDYKDKINELKENLKDIGNAELKEKLLNLQNSFQDKLAAKLAALKAAKNTIENITDKDQDISKRKIWSEAKLVGVTVPLLGSNTSGNGDKMSKNAVEQIDKVIKFLEEGTN	Dis	UCT106	1	0	0	1	0.0071	99.29	140	0.71	1
	RevA_4	MRNKNIFKLFFASMLFVMACKAYVEEKKEIDSLMEDVLALVNDSSGGKFKDYKDKINELKENLKDIGNAELKEKLLNLQNSFQDKLAAKLAALKAAKNTIENIADKDQDISKRKIWSEAKLVGVTVPLLGSNTSGNGDKMSKNAVEQIDKVIKFLEEGTN	160	141	CKAYVEEKKEIDSLMEDVLALVNDSSGGKFKDYKDKINELKENLKDIGNAELKEKLLNLQNSFQDKLAAKLAALKAAKNTIENIADKDQDISKRKIWSEAKLVGVTVPLLGSNTSGNGDKMSKNAVEQIDKVIKFLEEGTN	Dis	UCT50, UNY136, UNY140, UNY169, UNY199, URI55, UWI229, UWI242, UWI245, UWI251, UWI271	3	8	0	11	0.0071	99.29	140	0.71	1
	RevA_5	MRNKNIFKLFFASMLFVMACKAYVEEKKEIDSLMEDVLALVNDSSGGKFKDYKDKINELKENLKDIGNAELKEKLLNLQNSFQDKLAAKLAALKAAKNTIENITDKNQDISKRKIWSEAKLVGVTVPLLGSNTSGNGDKMSKNAVEQIDKVIKFLEEGTN	160	141	CKAYVEEKKEIDSLMEDVLALVNDSSGGKFKDYKDKINELKENLKDIGNAELKEKLLNLQNSFQDKLAAKLAALKAAKNTIENITDKNQDISKRKIWSEAKLVGVTVPLLGSNTSGNGDKMSKNAVEQIDKVIKFLEEGTN	Dis	UCT51, UNY132, UNY135, UNY167, UNY183, UNY189, UNY205, UNY209, URI114, URI36, URI52, URI53, URI56, UWI237, UWI268	6	8	1	15	0.0071	99.29	140	0.71	1
	RevA_6	MRNKNIFKLFFASMLFVMACKAYVEEKKEIDSLMEDVLALVNDSSGGKFKDYKDKINELKENLKDIGNAELKEKLLNLQNSFQDKLAAKLAALKAAKNTIENITDKDQDISKRKIWSEAKLVGVTVPLLGSNTSGNGDKMSKNAVEQIDKAIKFLEEGTN	160	141	CKAYVEEKKEIDSLMEDVLALVNDSSGGKFKDYKDKINELKENLKDIGNAELKEKLLNLQNSFQDKLAAKLAALKAAKNTIENITDKDQDISKRKIWSEAKLVGVTVPLLGSNTSGNGDKMSKNAVEQIDKAIKFLEEGTN	Non-dis	UMA10, UMA16	0	2	0	2	0.0071	99.29	140	0.71	1
	RevA_7	MRNKNIFKLFFASMLFVMACKAYVEEKKEIDSLMEDVLALVNDSSGGKFKDYKDKINELKENLKDIGNAELKEKLLNLQNSFQDKLAAKLAALKAAKNTIENITDKDQDISKRKIWSEAKLVGVTVPLLGSNTPGNGDKMSKNAVEQIDKIIKFLEEGTN	160	141	CKAYVEEKKEIDSLMEDVLALVNDSSGGKFKDYKDKINELKENLKDIGNAELKEKLLNLQNSFQDKLAAKLAALKAAKNTIENITDKDQDISKRKIWSEAKLVGVTVPLLGSNTPGNGDKMSKNAVEQIDKIIKFLEEGTN	Non-dis	UWI244, UWI258	0	1	1	2	0.0142	98.58	139	1.42	2
	RevA_8	MKNKNIVKLFFASMLFIMACKAYVEEKKQIDSLMEGISKLQNDSSKDTFKDYKDKINKLKEGLKDVGNAELKEKLLALESLFQDKLAAKLAALKAAKQKIEETTDADNNTAKNKIWAESKLVGVTIKFSGSNTTGKGTGMSKEAVEQIEKIIKFLEEGTN	160	141	CKAYVEEKKQIDSLMEGISKLQNDSSKDTFKDYKDKINKLKEGLKDVGNAELKEKLLALESLFQDKLAAKLAALKAAKQKIEETTDADNNTAKNKIWAESKLVGVTIKFSGSNTTGKGTGMSKEAVEQIEKIIKFLEEGTN	Non-dis	ESI26	0	1	0	1	0.2766	72.34	102	27.66	39
	RevA_9	MLAFISLLLNIGVTNEKEKIFKLFFVSMLFVMACKAYVEEKKQIDSLMEGISKLQNDSSKDTFKDYKDKINKLKEGLKDVGNAELEEKLLALEKLFKDKLAAKLAALKAAKDKINGYTDKDTNKNNIWAEAKLVGVTVKILGSSSGGNGTKMSTEAVEQIEKIIKFLEEGTN	172	139	CKAYVEEKKQIDSLMEGISKLQNDSSKDTFKDYKDKINKLKEGLKDVGNAELEEKLLALEKLFKDKLAAKLAALKAAKDKINGYTDKDTNKNNIWAEAKLVGVTVKILGSSSGGNGTKMSTEAVEQIEKIIKFLEEGTN	Dis	UNY139, UNY150, UNY163, UNY174, UNY176, UNY187, UCT35, UCT74, UCT96, UMA2, UNY147, UNY165, UNY201, UNY203, UNY215, URI108, URI20, URI37, URI54, URI57, URI59, URI61, UWI231, UWI233, UWI241, UWI260, UWI262, UWI270, UWI274	10	19	1	30	0.2837	71.63	101	28.37	40
	RevA_10	MKKKNIFKLFFVSMLFVMACKAYVEEKKQIDSLMEGISKLQNDSSKDTFKDYKDKINKLKEGLKDVGNAELEEKLLALEKLFKDKLAAKLAALKAAKDKINGYTDKDTNKNNIWAEAKLVGVTVKILGSSSRGNGTKMSTEAVEQIEKIIKFLEEGTN	158	139	CKAYVEEKKQIDSLMEGISKLQNDSSKDTFKDYKDKINKLKEGLKDVGNAELEEKLLALEKLFKDKLAAKLAALKAAKDKINGYTDKDTNKNNIWAEAKLVGVTVKILGSSSRGNGTKMSTEAVEQIEKIIKFLEEGTN	Dis	UCT104, UCT110, UCT113, UCT115, UCT30, UCT32, UCT62, UCT73, UCT76, UCT83, UCT92, UMA11, UMA15, UMA1, UMA3, UMA4, UMA5, UMA9, UNY130, UNY146, UNY148, UNY151, UNY154, UNY155, UNY156, UNY160, UNY164, UNY177, UNY180, UNY181, UNY182, UNY185, UNY188, UNY191, UNY194, UNY197, UNY208, UNY211, UNY212, URI103, URI112, URI116, URI117, URI118, URI122, URI23, URI38, URI44, URI46, URI47, URI64, URI71, URI77, UR…	28	43	0	71	0.2837	71.63	101	28.37	40
	RevA_11	MKKKNIFKLFFVSMLFVMACKAYVEEKEKIDSLMEGISKLQNDSSKDTFKDYKDKINKLKEGLKDVGNAELEEKLLALEKLFKDKLAAKLAALKAAKDKINGYTDKDTNKNNIWAEAKLVGVTVKILGSSSGGNGTKMSTEAVEQIEKIIKFLEEGTN	158	139	CKAYVEEKEKIDSLMEGISKLQNDSSKDTFKDYKDKINKLKEGLKDVGNAELEEKLLALEKLFKDKLAAKLAALKAAKDKINGYTDKDTNKNNIWAEAKLVGVTVKILGSSSGGNGTKMSTEAVEQIEKIIKFLEEGTN	Dis	UCT35, UCT74, UCT96, UMA2, UNY147, UNY165, UNY201, UNY203, UNY214, UNY215, URI108, URI20, URI37, URI54, URI57, URI59, URI61, UWI231, UWI233, UWI241, UWI260, UWI262, UWI270, UWI274	7	17	1	25	0.2908	70.92	100	29.08	41
	RevA_12	MKKKNIFKLFFVSMLFVMACKAYVEEKKQIDSLMEGISKLQNDSSKDTFKDYKDKINKLKEGLKDVGNAELEEKLLALEKLFKDKLAAKLAALKAAKDKINGYTDKDTNKNNIWAEAKLVGVTIKFSGSNTTGKGAEMSKEAVEQIEKIIKFLEEGTN	158	139	CKAYVEEKKQIDSLMEGISKLQNDSSKDTFKDYKDKINKLKEGLKDVGNAELEEKLLALEKLFKDKLAAKLAALKAAKDKINGYTDKDTNKNNIWAEAKLVGVTIKFSGSNTTGKGAEMSKEAVEQIEKIIKFLEEGTN	Non-dis	URI72	0	1	0	1	0.2908	70.92	100	29.08	41
	RevA_13	MKNKNIVKLFFASMLFIMACKAYVEEKKQIDSLMEGISKLQNDSSKDTFKDYKDKINKLKEGLKDVGNAELEEKLLALEKLFKDKLAAKLAALKAAKDKINGYTDNDTNKNNIWAEAKLVGVTIKFSGSNTAGKGAEMSKEAVEQIEKIIKFLEEGTN	158	139	CKAYVEEKKQIDSLMEGISKLQNDSSKDTFKDYKDKINKLKEGLKDVGNAELEEKLLALEKLFKDKLAAKLAALKAAKDKINGYTDNDTNKNNIWAEAKLVGVTIKFSGSNTAGKGAEMSKEAVEQIEKIIKFLEEGTN	Dis	ESI284, ESI288, ESI28, ESI309, ESI320, UMA8, UNY129, UNY145, UNY161, UNY184, URI119, URI219, UWI220, UWI225, UWI251, UWI271, UWI273	4	12	1	17	0.2979	70.21	99	29.79	42
	RevA_14	MRNKNIFKLFFVSMLFIMACKAYVEEKKQVDSLMEGISKLQNDSSKDTFKDYKDKINKLKESLKDVGNAELEEKLLALEKLFKDKLAAKLAALKAAKDKINGYTDKDTNKKNIWAEAKLVGVTIKFSGSNTTGKGAEMSKEAVEQIEKIIKFLEEGTN	158	139	CKAYVEEKKQVDSLMEGISKLQNDSSKDTFKDYKDKINKLKESLKDVGNAELEEKLLALEKLFKDKLAAKLAALKAAKDKINGYTDKDTNKKNIWAEAKLVGVTIKFSGSNTTGKGAEMSKEAVEQIEKIIKFLEEGTN	Dis	ESI299, ESI304, ESI316, ESI323, UNY144, UNY152, UNY159, UNY210, UWI235, UWI281_EDHBPHPB_01092	1	9	0	10	0.2979	70.21	99	29.79	42
	RevA_15	MKNKNIVKLFFASMLFIMACKAYVEEKKQIDSLMEGISKLQNDSSKDTFKDYKDKINKLKEGLKDVGNAELEEKLLALEKLFKDKLAAKLAALKAAKDKINGYTDNDTNKNNIWAEAKLVGVTIKFSGSNIAGKGAEMSKEAVEQIEKIIKFLEEGTN	158	139	CKAYVEEKKQIDSLMEGISKLQNDSSKDTFKDYKDKINKLKEGLKDVGNAELEEKLLALEKLFKDKLAAKLAALKAAKDKINGYTDNDTNKNNIWAEAKLVGVTIKFSGSNIAGKGAEMSKEAVEQIEKIIKFLEEGTN	Dis	ESI287, ESI289, ESI290, ESI291, ESI292, ESI294, ESI297, ESI301, ESI303, ESI306, ESI307, ESI313, ESI315, ESI318	2	12	0	14	0.305	69.5	98	30.5	43
	RevA_16	MRNKNIFKLFFVSMLFIMACKAYVEEKKQVDSLMEGISKLQNDSSKDTFKDYKDKINKLKESLKDVGNAELEEKLLALEKLFKDKLAAKLAALKAAKDKINGYTDKDTNKKNIWAEAKLVGVTIKFSGSNTTGKGAEMSEEAVEQIEKIIKFLEEGTN	158	139	CKAYVEEKKQVDSLMEGISKLQNDSSKDTFKDYKDKINKLKESLKDVGNAELEEKLLALEKLFKDKLAAKLAALKAAKDKINGYTDKDTNKKNIWAEAKLVGVTIKFSGSNTTGKGAEMSEEAVEQIEKIIKFLEEGTN	Dis	ESI295, ESI312, ESI322	1	2	0	3	0.305	69.5	98	30.5	43
	RevA_17	MRNKNIFKLFFVSMLFIMACKAYVEEKKQVDSLMEGISKLQNDSSKDTFKDYKDKINKLKESLKDVGNAELEEKLLALEKLFKDKLAAKLAALKAAKDKINGYTHKDTNKKNIWAEAKLVGVTIKFSGSNTTGKGAEMSKEAVEQIEKIIKFLEEGTN	158	139	CKAYVEEKKQVDSLMEGISKLQNDSSKDTFKDYKDKINKLKESLKDVGNAELEEKLLALEKLFKDKLAAKLAALKAAKDKINGYTHKDTNKKNIWAEAKLVGVTIKFSGSNTTGKGAEMSKEAVEQIEKIIKFLEEGTN	Dis	ESI300, ESI311, ESI319	1	2	0	3	0.305	69.5	98	30.5	43
	RevA_18	MRNKNIFKLFFVSMLFIMACKAYVEEKKQVDSLMEGISKLQNDSSKDTFKDYKDKINKLKEGLKDVGNAELEEKLLALEKLFKDKLAAKLAALKAAKDKINGYTDNDTNKNNIWAEAKLVGVTIKFSGSNTAGKGAEMSKEAVEQIEKIIKFLEEGTN	158	139	CKAYVEEKKQVDSLMEGISKLQNDSSKDTFKDYKDKINKLKEGLKDVGNAELEEKLLALEKLFKDKLAAKLAALKAAKDKINGYTDNDTNKNNIWAEAKLVGVTIKFSGSNTAGKGAEMSKEAVEQIEKIIKFLEEGTN	Dis	ESI284, ESI288, ESI28, ESI309, ESI320, UMA8, UNY129, UNY145, UNY161, UNY184, URI119, URI219, UWI220, UWI225, UWI251, UWI271, UWI273	4	12	1	17	0.305	69.5	98	30.5	43
	RevA_19	MKNKNIVKLFFASMLFIMACKAYVEEKKEIDSLSTDVSTLNNKIDHKKFNNYKQEINKLKESLKDVGNAELKEKLLALESLFQDKLAAKLAALKAAKQKIEGTTDADNNTAKNKIWAESKLVGVTIKFSGSNTTGKGAEMSKEAVEQIEKIIKFLEEGTN	160	141	CKAYVEEKKEIDSLSTDVSTLNNKIDHKKFNNYKQEINKLKESLKDVGNAELKEKLLALESLFQDKLAAKLAALKAAKQKIEGTTDADNNTAKNKIWAESKLVGVTIKFSGSNTTGKGAEMSKEAVEQIEKIIKFLEEGTN	Non-dis	UNY193_MLOPBPHO_01257	0	1	0	1	0.3121	68.79	97	31.21	44
	RevA_20	MKNKNIVKLFFASMLFIMACKAYVEEKKQIDSLSTDVSTLNNKIDHKKFNNYKQEINKLKESLKDVGNAELKEKLLALESLFQDKLAAKLAALKAAKQKIEGTTDADNNTAKNKIWAESKLVGVTIKFSGSNTTGKGAGMSKEAVEQIEKIIKFLEEGTN	160	141	CKAYVEEKKQIDSLSTDVSTLNNKIDHKKFNNYKQEINKLKESLKDVGNAELKEKLLALESLFQDKLAAKLAALKAAKQKIEGTTDADNNTAKNKIWAESKLVGVTIKFSGSNTTGKGAGMSKEAVEQIEKIIKFLEEGTN	Dis	ESI285, ESI286, ESI287, ESI288, ESI289, ESI290, ESI291, ESI292, ESI294, ESI297, ESI303, ESI305, ESI306, ESI307, ESI308, ESI309, ESI313, ESI314, ESI315, ESI318, ESI320	5	16	0	21	0.3191	68.09	96	31.91	45
	RevA_21	MKNKNIVKLFFASMLFIMACKAYVEEKKQIDSLSTDVSTLNNKIDHKKFNNYKQEINKLKESLKDVGNAELKEKLLALESLFQDKLAAKLAALKAAKQKIEETTDADNNTAKNKIWAESKLVGVTIKFSGSNTTGKGAGMSKEAVEQIEKIIKFLEEGTN	160	141	CKAYVEEKKQIDSLSTDVSTLNNKIDHKKFNNYKQEINKLKESLKDVGNAELKEKLLALESLFQDKLAAKLAALKAAKQKIEETTDADNNTAKNKIWAESKLVGVTIKFSGSNTTGKGAGMSKEAVEQIEKIIKFLEEGTN	Dis	ESI28, ESI317	1	1	0	2	0.3191	68.09	96	31.91	45
	RevA_22	MKNKNIVKLFFASMLFIMACKAYVEEKKQIDSLSTDVSTLNNKIDHKKFNNYKQEINKLKESLKDVGNAELKEKLLALESLFQDKLAAKLAALKAAKQKIEGTTDADNNTAKNKIWAESKLVGVTIKFSGSNTTGKGAEMSKEAVEQIEKIIKFLEEGTN	160	141	CKAYVEEKKQIDSLSTDVSTLNNKIDHKKFNNYKQEINKLKESLKDVGNAELKEKLLALESLFQDKLAAKLAALKAAKQKIEGTTDADNNTAKNKIWAESKLVGVTIKFSGSNTTGKGAEMSKEAVEQIEKIIKFLEEGTN	Dis	UCT109, UCT29, UCT31, UCT66, UCT74, UMA14, UMA9, UNY129, UNY145, UNY153, UNY161, UNY170, UNY184, UNY192, UNY195, UNY200, URI101, URI102, URI105, URI107, URI111, URI219, URI24, URI39, URI40, URI41, URI42, URI43, URI61, URI63, URI65, URI87, URI89, URI91, URI93	20	15	0	35	0.3191	68.09	96	31.91	45
	RevA_23	MKNKNIVKLFFASMLFIMACKAYVEEKKQIDSLSTDVSTLNNKIDHKKFNNYKQEINKLKESLKDVGNAELKEKLLALESLFQDKLAAKLAALKAAKQKIEGTTDADNNTAKNKIWAESKLVGVTIKFSGSNTAGKGQEMSKEAVEQIDEIIKFLEEGTN	160	141	CKAYVEEKKQIDSLSTDVSTLNNKIDHKKFNNYKQEINKLKESLKDVGNAELKEKLLALESLFQDKLAAKLAALKAAKQKIEGTTDADNNTAKNKIWAESKLVGVTIKFSGSNTAGKGQEMSKEAVEQIDEIIKFLEEGTN	Dis	UCT113, UCT115, UNY131_IBCKKHGF_01212, UNY142_EFLBOKBJ_01184, UNY148, UNY151, UNY158_KADINOCE_01164, UNY164, UNY168, UNY191, UNY208, URI88, UWI221, UWI222, UWI224, UWI227, UWI233_FAMCCPIO_01162, UWI236_PLMGEPOK_01172, UWI241_PILBADBC_01211, UWI247, UWI248, UWI250, UWI253, UWI254, UWI269, UWI275, UWI278, UWI280	14	13	1	28	0.3191	68.09	96	31.91	45
	RevA_24	MKNKNIVKLFFASMLFIMACKAYVEEKKQIDSLSTDVSTLNNKIDHKKFNNYKQEINKLKESLKDVGNAELKEKLLALESLFQDKLAAKLAALKAAKQKIEGTTDTDNNTAKNKIWAESKLVGVTIKFSGSNTAGKGQEMSKEAVEQIDEIIKFLEEGTN	160	141	CKAYVEEKKQIDSLSTDVSTLNNKIDHKKFNNYKQEINKLKESLKDVGNAELKEKLLALESLFQDKLAAKLAALKAAKQKIEGTTDTDNNTAKNKIWAESKLVGVTIKFSGSNTAGKGQEMSKEAVEQIDEIIKFLEEGTN	Non-dis	UMA13	0	1	0	1	0.3191	68.09	96	31.91	45
	RevA_25	MKNKNIFKLFFVSMLFIMACKAYVEEKEKIDSLSTVVSTLNNKIDHEKFNNYKQEINKLKENLKDVGNAELQEKLLKLQSLFQDKLAAKLEALKAAKQKIEGITDVDNSTAKNKIWAESKLVGVTVKFSGSNTTGKGAEMSKEAVEQIEKIIKFLEEGTN	160	141	CKAYVEEKEKIDSLSTVVSTLNNKIDHEKFNNYKQEINKLKENLKDVGNAELQEKLLKLQSLFQDKLAAKLEALKAAKQKIEGITDVDNSTAKNKIWAESKLVGVTVKFSGSNTTGKGAEMSKEAVEQIEKIIKFLEEGTN	Non-dis	UNY144, UNY152_PBCNGEBE_00448, UNY159, UWI235	0	4	0	4	0.3191	68.09	96	31.91	45
	RevA_26	MKNKNIVKLFFASMLFIMACKAYVEEKKQIDSLSTGVSTLNNKIDHKKFNNYKQEINKLKESLKDVGNAELKEKLLALESLFQDKLAAKLAALKAAKQKIEGTTDADNNTAKNKIWAESKLVGVTIKFSGSNTAGKGQEMSKEAVEQIDEIIKFLEEGTN	160	141	CKAYVEEKKQIDSLSTGVSTLNNKIDHKKFNNYKQEINKLKESLKDVGNAELKEKLLALESLFQDKLAAKLAALKAAKQKIEGTTDADNNTAKNKIWAESKLVGVTIKFSGSNTAGKGQEMSKEAVEQIDEIIKFLEEGTN	Dis	UCT104, UCT110, UCT30, UCT32, UCT62, UCT73, UCT76, UCT83, UCT92, UMA15, UMA1, UMA3, UMA4, UNY130, UNY146, UNY149, UNY154, UNY155, UNY160, UNY177, UNY179, UNY180, UNY181, UNY182, UNY185, UNY188, UNY194, UNY197, UNY211, UNY212, URI103, URI112, URI117, URI118, URI122, URI19, URI23, URI44, URI46, URI47, URI64, URI71, URI77, URI84, URI86, URI94, URI97, URI98, UWI223, UWI228, UWI232, UWI234_PKPNGIJJ_01…	22	32	2	56	0.3262	67.38	95	32.62	46
	RevA_27	MKNKNIVKLFFASMLFIMACKAYVEEKKQIDSLSTDVSTLNNKIDHKKFNNYKQEINKLKESLKDVGNAELKEKLLALESLFQDKLAAKLAALKAAKQKIEGTTDTDNNTAKNKIWAESKLVGVTIKFSGSNVAGKGQEMSKEAVEQIDEIIKFLEEGTN	160	141	CKAYVEEKKQIDSLSTDVSTLNNKIDHKKFNNYKQEINKLKESLKDVGNAELKEKLLALESLFQDKLAAKLAALKAAKQKIEGTTDTDNNTAKNKIWAESKLVGVTIKFSGSNVAGKGQEMSKEAVEQIDEIIKFLEEGTN	Dis	UCT106, UMA5, UMA7, UNY134, UNY138, UNY152_PBCNGEBE_00757, UNY162, UNY166, UNY202, UNY206, URI116, URI22, URI33, URI48, URI60, URI68, URI81, URI85, URI90, URI99	9	11	0	20	0.3262	67.38	95	32.62	46
	RevA_28	MKNKNIVKLFFASMLFIMACKAYVEEKKQIDSLSTDVSTLNNKIDHKKFNNYKQEINKLKESLKDVGNAELKEKLLALESLFQDKLAAKLAALKAAKQKIEGTTDTDNNTAKNKIWAESKLVGVTIKFSGSNAAGKGQEMSKEAVEQIDEIIKFLEEGTN	160	141	CKAYVEEKKQIDSLSTDVSTLNNKIDHKKFNNYKQEINKLKESLKDVGNAELKEKLLALESLFQDKLAAKLAALKAAKQKIEGTTDTDNNTAKNKIWAESKLVGVTIKFSGSNAAGKGQEMSKEAVEQIDEIIKFLEEGTN	Dis	UMA2, UNY133, UNY141, UNY143, UNY171, UNY172, UNY204, UNY216, URI49, UWI220, UWI225, UWI226, UWI230, UWI239, UWI240, UWI246, UWI249, UWI267, UWI279, UWI283	8	10	2	20	0.3262	67.38	95	32.62	46
	RevA_29	MKNKNIFKLFFVSMLFIMACKAYVEEKEKIDSLSTVVSTLNNKIDHEKFNNYKQEINKLKENLKDVGNAELQEKLLKLQSLFQDKLAAKLEALKAAKQKIEGITDVDNSTAKNKIWAESKLVGVTIKFSGSNTTGKGAEMSKEAVEQIEKIIKFLEEGTN	160	141	CKAYVEEKEKIDSLSTVVSTLNNKIDHEKFNNYKQEINKLKENLKDVGNAELQEKLLKLQSLFQDKLAAKLEALKAAKQKIEGITDVDNSTAKNKIWAESKLVGVTIKFSGSNTTGKGAEMSKEAVEQIEKIIKFLEEGTN	Dis	UNY217, UNY218, URI38, UWI234_PKPNGIJJ_01246, UWI238, UWI263, UWI264_INGPJGNL_01189, UWI281	2	5	1	8	0.3262	67.38	95	32.62	46
	RevA_30	MACKAYVEEKKQIDSLSTGVSTLNNKIDHKKFNNYKQEINKLKESLKDVGNAELKEKLLALESLFQDKLAAKLAALKAAKQKIEGTTDTDNNTAKNKIWAESKLVGVTIKFSGSNTAGKGQEMSKEAVEQIDEIIKFLEEGTN	143	141	CKAYVEEKKQIDSLSTGVSTLNNKIDHKKFNNYKQEINKLKESLKDVGNAELKEKLLALESLFQDKLAAKLAALKAAKQKIEGTTDTDNNTAKNKIWAESKLVGVTIKFSGSNTAGKGQEMSKEAVEQIDEIIKFLEEGTN	Non-dis	UMA10	0	1	0	1	0.3262	67.38	95	32.62	46
	RevA_31	MKNKNIVKLFFASMLFIMACKAYVEEKKQIDSLSTGGSTLNNKIDHKKFNNYKQEINKLKESLKDVGNAELKEKLLALESLFQDKLAAKLAALKAAKQKIEGTTDADNNTAKNKIWAESKLVGVTIKFSGSNTAGKGQEMSKEAVEQIDEIIKFLEEGTN	160	141	CKAYVEEKKQIDSLSTGGSTLNNKIDHKKFNNYKQEINKLKESLKDVGNAELKEKLLALESLFQDKLAAKLAALKAAKQKIEGTTDADNNTAKNKIWAESKLVGVTIKFSGSNTAGKGQEMSKEAVEQIDEIIKFLEEGTN	Non-dis	UNY156	0	1	0	1	0.3333	66.67	94	33.33	47
	RevA_32	MKNKNIFKLFFVSMLFIMACKAYVEEKEKIDSLSTVVSTLNNKIDHEKFNNYKQEINKLKENLKDVGNAELQEKLLTLESLFQDKLAAKLAALKAAKQKIEGTTDADNNTAKNKIWAESKLVGVTIKFSGSNTAGKGQEMSKEAVEQIDEIIKFLEEGTN	160	141	CKAYVEEKEKIDSLSTVVSTLNNKIDHEKFNNYKQEINKLKENLKDVGNAELQEKLLTLESLFQDKLAAKLAALKAAKQKIEGTTDADNNTAKNKIWAESKLVGVTIKFSGSNTAGKGQEMSKEAVEQIDEIIKFLEEGTN	Dis	UWI252	1	0	0	1	0.3333	66.67	94	33.33	47
	RevA_33	MACKAYVEEKKQIDSLSTGVSTLNNKIDHKKFNNYKQEINKLKESLKDVGNAELKEKLLALESLFQDKLAAKLAALKAAKQKIEGTTDADNNTAKNKIWAESKLVGVTIKFSGSNAAGKGQEMSKEAVEQIDEIIKFLEEGTN	143	141	CKAYVEEKKQIDSLSTGVSTLNNKIDHKKFNNYKQEINKLKESLKDVGNAELKEKLLALESLFQDKLAAKLAALKAAKQKIEGTTDADNNTAKNKIWAESKLVGVTIKFSGSNAAGKGQEMSKEAVEQIDEIIKFLEEGTN	Dis	UMA8	1	0	0	1	0.3333	66.67	94	33.33	47
	RevA_34	MAWKAYVEEKKQIDSLSTDVSTLNNKIDHKKFNNYKQEINKLKESLKDVGNAELKEKLLALESLFQDKLAAKLAALKAAKQKIEGTTDTDNNTAKNKIWAESKLVGVTIKFSGSNAAGKGQEMSKEAVEQIDEIIKFLEEGTN	143	141	WKAYVEEKKQIDSLSTDVSTLNNKIDHKKFNNYKQEINKLKESLKDVGNAELKEKLLALESLFQDKLAAKLAALKAAKQKIEGTTDTDNNTAKNKIWAESKLVGVTIKFSGSNAAGKGQEMSKEAVEQIDEIIKFLEEGTN	Dis	UNY213	1	0	0	1	0.3333	66.67	94	33.33	47
	RevA_35	MKNKNIFKLFFVSMLFIMACKAYVEEKEKIDSLSTVVSTLNNKIDHEKFNNYKQEINKLKENLKDVGNAELQEKLLKLQSLFQDKLAAKLEALKAAKQKIEGITDVDNSTAKNKIWAESKLVGVTIKYSGNHGTGEGVEMSKEAVEQIEKIIKFLEEGTN	160	141	CKAYVEEKEKIDSLSTVVSTLNNKIDHEKFNNYKQEINKLKENLKDVGNAELQEKLLKLQSLFQDKLAAKLEALKAAKQKIEGITDVDNSTAKNKIWAESKLVGVTIKYSGNHGTGEGVEMSKEAVEQIEKIIKFLEEGTN	Dis	ESI295, ESI299, ESI300, ESI304, ESI311, ESI312, ESI316, ESI319, ESI322, ESI323	3	7	0	10	0.3475	65.25	92	34.75	49
	RevA_36	MKNKNIFKLFFVSMLFIMACKAYVEEKEKIDSLSTVVSTLNNKIDHEKFNNYKQEINKLKENLKDVGNAELQEKLLKLQSLFQDKLAAKLEALKAAKQKIEGITDVDNSTAKNKIWAESKLVGVTIKYSGNHGTGKGVEMSKEAVEQIEKIIKFLEEGTN	160	141	CKAYVEEKEKIDSLSTVVSTLNNKIDHEKFNNYKQEINKLKENLKDVGNAELQEKLLKLQSLFQDKLAAKLEALKAAKQKIEGITDVDNSTAKNKIWAESKLVGVTIKYSGNHGTGKGVEMSKEAVEQIEKIIKFLEEGTN	Dis	UCT35, UMA11, UNY131_IBCKKHGF_01263, UNY142_EFLBOKBJ_01233, UNY158_KADINOCE_01204, UNY165, UNY173, UNY175, UNY193_MLOPBPHO_01239, URI20, URI34, URI54, URI59, UWI231, UWI233_FAMCCPIO_01187, UWI236_PLMGEPOK_01235, UWI241_PILBADBC_01219, UWI262, UWI270, UWI274	2	18	1	21	0.3475	65.25	92	34.75	49
