# Supplementary material for: Machine learning-driven identification of virulence determinants in Borrelia burgdorferi associated with human dissemination
Source: PLoS Comput Biol. 2026 Jun 17;22(6):e1014407. doi: 10.1371/journal.pcbi.1014407 (PMC13293517; doi:10.1371/journal.pcbi.1014407)
Supplement: S2 Table — (XLSX) [file pcbi.1014407.s014.xlsx]

## Sheet: Table S2
Table S2: Numbers of features in input dataset for each model
Protein	Samples (Dis/Non-dis)	all Var	fs055	ImpQ1	ImpQ2	ImpQ3	VarQ1	VarQ2	VarQ3
OspC	32 (21/11)	616	125	476	358	180	476	360	177
DbpA	29 (20/9)	388	214	252	197	115	388	194	104
BBK32	33 (19/14)	246	41	246	106	74	246	106	63
RevA	36 (26/10)	308	86	308	149	86	170	157	82
P66	25 (11/14)	203	14	203	70	70	203	70	52
