# Supplementary material for: Machine learning-driven identification of virulence determinants in Borrelia burgdorferi associated with human dissemination
Source: PLoS Comput Biol. 2026 Jun 17;22(6):e1014407. doi: 10.1371/journal.pcbi.1014407 (PMC13293517; doi:10.1371/journal.pcbi.1014407)
Supplement: S3 Table — (XLSX) [file pcbi.1014407.s015.xlsx]

## Sheet: Table S3
Table S3: Model performace in train and test sets (Means ± SD (95%CI), best models are highlighted)
Protein	FeatureSet	Model	ValidationMethod	Composite_Score	Rank	Test_ROC	Test_Acc	Test_Sens	Test_Spec	Test_BalAcc	Test_Precision	Test_Recall	Test_PRAUC	Train_ROC	Train_Acc	Train_Sens	Train_Spec	Train_BalAcc	Train_Precision	Train_Recall	Train_PRAUC
BBK32	ImpQ1	GLM	Bootstrap	0.53895	22	0.530 ± 0.179 (0.495 - 0.566)	0.543 ± 0.148 (0.514 - 0.573)	0.570 ± 0.242 (0.521 - 0.618)	0.517 ± 0.240 (0.469 - 0.565)	0.543 ± 0.147 (0.514 - 0.573)	0.547 ± 0.180 (0.511 - 0.583)	0.570 ± 0.242 (0.521 - 0.618)	0.443 ± 0.109 (0.421 - 0.465)	0.557 ± 0.080 (0.541 - 0.573)	0.537 ± 0.062 (0.525 - 0.549)	0.606 ± 0.069 (0.593 - 0.620)	0.510 ± 0.077 (0.495 - 0.526)	0.143 ± 0.036 (0.136 - 0.150)	0.557 ± 0.068 (0.544 - 0.571)	0.606 ± 0.069 (0.593 - 0.620)	0.457 ± 0.058 (0.445 - 0.468)
BBK32	ImpQ1	GLM	LOOCV	0.546658	20	0.543 ± 0.186 (0.507 - 0.580)	0.547 ± 0.143 (0.519 - 0.576)	0.575 ± 0.259 (0.524 - 0.626)	0.521 ± 0.226 (0.477 - 0.566)	0.548 ± 0.143 (0.520 - 0.577)	0.544 ± 0.180 (0.508 - 0.580)	0.575 ± 0.259 (0.524 - 0.626)	0.449 ± 0.121 (0.425 - 0.473)	0.566 ± 0.104 (0.546 - 0.587)	0.565 ± 0.092 (0.547 - 0.583)	0.601 ± 0.100 (0.582 - 0.621)	0.529 ± 0.125 (0.504 - 0.553)	0.161 ± 0.051 (0.151 - 0.171)	0.564 ± 0.091 (0.546 - 0.582)	0.601 ± 0.100 (0.582 - 0.621)	0.521 ± 0.082 (0.505 - 0.537)
BBK32	ImpQ1	PCANN	Bootstrap	0.595525	5	0.594 ± 0.187 (0.557 - 0.631)	0.596 ± 0.161 (0.564 - 0.628)	0.607 ± 0.264 (0.555 - 0.659)	0.586 ± 0.234 (0.539 - 0.632)	0.596 ± 0.162 (0.564 - 0.628)	0.603 ± 0.192 (0.564 - 0.641)	0.607 ± 0.264 (0.555 - 0.659)	0.444 ± 0.136 (0.417 - 0.471)	0.591 ± 0.067 (0.578 - 0.604)	0.561 ± 0.056 (0.550 - 0.572)	0.622 ± 0.064 (0.609 - 0.634)	0.526 ± 0.063 (0.514 - 0.539)	0.156 ± 0.032 (0.150 - 0.162)	0.571 ± 0.056 (0.560 - 0.582)	0.622 ± 0.064 (0.609 - 0.634)	0.430 ± 0.085 (0.413 - 0.447)
BBK32	ImpQ1	PCANN	LOOCV	0.579129	7	0.584 ± 0.185 (0.547 - 0.621)	0.577 ± 0.144 (0.548 - 0.606)	0.602 ± 0.237 (0.555 - 0.649)	0.551 ± 0.229 (0.506 - 0.597)	0.577 ± 0.144 (0.548 - 0.605)	0.586 ± 0.185 (0.549 - 0.623)	0.602 ± 0.237 (0.555 - 0.649)	0.460 ± 0.122 (0.436 - 0.484)	0.678 ± 0.081 (0.661 - 0.694)	0.625 ± 0.079 (0.610 - 0.641)	0.648 ± 0.108 (0.627 - 0.670)	0.602 ± 0.102 (0.582 - 0.623)	0.196 ± 0.048 (0.186 - 0.206)	0.621 ± 0.078 (0.606 - 0.637)	0.648 ± 0.108 (0.627 - 0.670)	0.551 ± 0.110 (0.528 - 0.573)
BBK32	ImpQ1	PLS	Bootstrap	0.561258	13	0.555 ± 0.169 (0.522 - 0.589)	0.566 ± 0.139 (0.539 - 0.594)	0.660 ± 0.221 (0.616 - 0.704)	0.469 ± 0.244 (0.420 - 0.517)	0.564 ± 0.139 (0.537 - 0.592)	0.567 ± 0.153 (0.537 - 0.597)	0.660 ± 0.221 (0.616 - 0.704)	0.471 ± 0.097 (0.451 - 0.490)	0.574 ± 0.077 (0.559 - 0.590)	0.548 ± 0.062 (0.536 - 0.560)	0.605 ± 0.068 (0.592 - 0.619)	0.527 ± 0.072 (0.513 - 0.542)	0.149 ± 0.035 (0.142 - 0.156)	0.565 ± 0.066 (0.552 - 0.578)	0.605 ± 0.068 (0.592 - 0.619)	0.485 ± 0.041 (0.477 - 0.493)
BBK32	ImpQ1	PLS	LOOCV	0.553458	15	0.543 ± 0.186 (0.507 - 0.580)	0.559 ± 0.148 (0.530 - 0.588)	0.583 ± 0.250 (0.533 - 0.632)	0.534 ± 0.235 (0.488 - 0.581)	0.558 ± 0.150 (0.529 - 0.588)	0.558 ± 0.189 (0.521 - 0.596)	0.583 ± 0.250 (0.533 - 0.632)	0.471 ± 0.106 (0.450 - 0.492)	0.624 ± 0.102 (0.603 - 0.644)	0.601 ± 0.096 (0.582 - 0.620)	0.614 ± 0.106 (0.593 - 0.635)	0.587 ± 0.131 (0.561 - 0.613)	0.182 ± 0.057 (0.171 - 0.194)	0.602 ± 0.102 (0.582 - 0.623)	0.614 ± 0.106 (0.593 - 0.635)	0.569 ± 0.083 (0.552 - 0.585)
BBK32	ImpQ1	RF	Bootstrap	0.552779	18	0.569 ± 0.175 (0.535 - 0.604)	0.541 ± 0.135 (0.515 - 0.568)	0.693 ± 0.232 (0.647 - 0.739)	0.396 ± 0.240 (0.348 - 0.444)	0.544 ± 0.131 (0.519 - 0.570)	0.536 ± 0.137 (0.508 - 0.563)	0.693 ± 0.232 (0.647 - 0.739)	0.483 ± 0.098 (0.463 - 0.502)	0.568 ± 0.081 (0.551 - 0.584)	0.493 ± 0.064 (0.480 - 0.505)	0.608 ± 0.069 (0.594 - 0.621)	0.471 ± 0.081 (0.455 - 0.487)	0.100 ± 0.050 (0.090 - 0.110)	0.516 ± 0.070 (0.502 - 0.530)	0.608 ± 0.069 (0.594 - 0.621)	0.481 ± 0.044 (0.472 - 0.490)
BBK32	ImpQ1	RF	LOOCV	0.567221	11	0.563 ± 0.173 (0.529 - 0.598)	0.570 ± 0.155 (0.539 - 0.601)	0.623 ± 0.240 (0.575 - 0.671)	0.515 ± 0.256 (0.465 - 0.566)	0.569 ± 0.155 (0.538 - 0.600)	0.575 ± 0.177 (0.540 - 0.610)	0.623 ± 0.240 (0.575 - 0.671)	0.481 ± 0.102 (0.461 - 0.501)	0.555 ± 0.093 (0.536 - 0.573)	0.588 ± 0.097 (0.568 - 0.607)	0.647 ± 0.109 (0.625 - 0.668)	0.528 ± 0.119 (0.505 - 0.552)	0.174 ± 0.056 (0.163 - 0.185)	0.580 ± 0.092 (0.562 - 0.599)	0.647 ± 0.109 (0.625 - 0.668)	0.513 ± 0.072 (0.499 - 0.528)
BBK32	ImpQ1	SVM	Bootstrap	0.473933	31	0.486 ± 0.200 (0.447 - 0.526)	0.462 ± 0.167 (0.429 - 0.495)	0.490 ± 0.303 (0.430 - 0.550)	0.446 ± 0.261 (0.394 - 0.497)	0.468 ± 0.168 (0.434 - 0.501)	0.445 ± 0.219 (0.400 - 0.489)	0.490 ± 0.303 (0.430 - 0.550)	0.444 ± 0.103 (0.423 - 0.464)	0.603 ± 0.077 (0.587 - 0.618)	0.531 ± 0.061 (0.519 - 0.543)	0.589 ± 0.071 (0.575 - 0.603)	0.533 ± 0.059 (0.521 - 0.544)	0.132 ± 0.037 (0.124 - 0.139)	0.558 ± 0.066 (0.545 - 0.572)	0.589 ± 0.071 (0.575 - 0.603)	0.496 ± 0.041 (0.488 - 0.504)
BBK32	ImpQ1	SVM	LOOCV	0.421467	34	0.408 ± 0.173 (0.374 - 0.443)	0.423 ± 0.150 (0.393 - 0.453)	0.417 ± 0.294 (0.359 - 0.475)	0.439 ± 0.257 (0.388 - 0.490)	0.428 ± 0.151 (0.398 - 0.458)	0.390 ± 0.194 (0.351 - 0.429)	0.417 ± 0.294 (0.359 - 0.475)	0.405 ± 0.078 (0.389 - 0.420)	0.693 ± 0.188 (0.656 - 0.730)	0.672 ± 0.175 (0.638 - 0.707)	0.680 ± 0.201 (0.640 - 0.720)	0.663 ± 0.196 (0.624 - 0.702)	0.236 ± 0.130 (0.210 - 0.262)	0.670 ± 0.182 (0.633 - 0.706)	0.680 ± 0.201 (0.640 - 0.720)	0.643 ± 0.175 (0.608 - 0.677)
BBK32	ImpQ2	GLM	Bootstrap	0.53615	23	0.526 ± 0.177 (0.491 - 0.562)	0.541 ± 0.144 (0.513 - 0.570)	0.576 ± 0.224 (0.531 - 0.620)	0.507 ± 0.249 (0.457 - 0.556)	0.541 ± 0.144 (0.513 - 0.569)	0.551 ± 0.172 (0.517 - 0.585)	0.576 ± 0.224 (0.531 - 0.620)	0.449 ± 0.102 (0.429 - 0.469)	0.558 ± 0.078 (0.542 - 0.573)	0.538 ± 0.064 (0.525 - 0.550)	0.607 ± 0.080 (0.591 - 0.623)	0.511 ± 0.072 (0.496 - 0.525)	0.143 ± 0.037 (0.136 - 0.151)	0.557 ± 0.064 (0.544 - 0.570)	0.607 ± 0.080 (0.591 - 0.623)	0.456 ± 0.056 (0.445 - 0.467)
BBK32	ImpQ2	GLM	LOOCV	0.546658	20	0.543 ± 0.186 (0.507 - 0.580)	0.547 ± 0.143 (0.519 - 0.576)	0.575 ± 0.259 (0.524 - 0.626)	0.521 ± 0.226 (0.477 - 0.566)	0.548 ± 0.143 (0.520 - 0.577)	0.544 ± 0.180 (0.508 - 0.580)	0.575 ± 0.259 (0.524 - 0.626)	0.449 ± 0.121 (0.425 - 0.473)	0.566 ± 0.104 (0.546 - 0.587)	0.565 ± 0.092 (0.547 - 0.583)	0.601 ± 0.100 (0.582 - 0.621)	0.529 ± 0.125 (0.504 - 0.553)	0.161 ± 0.051 (0.151 - 0.171)	0.564 ± 0.091 (0.546 - 0.582)	0.601 ± 0.100 (0.582 - 0.621)	0.521 ± 0.082 (0.505 - 0.537)
BBK32	ImpQ2	PCANN	Bootstrap	0.588621	6	0.603 ± 0.181 (0.567 - 0.639)	0.582 ± 0.158 (0.551 - 0.614)	0.603 ± 0.250 (0.553 - 0.653)	0.560 ± 0.226 (0.515 - 0.605)	0.582 ± 0.158 (0.550 - 0.613)	0.582 ± 0.185 (0.545 - 0.619)	0.603 ± 0.250 (0.553 - 0.653)	0.443 ± 0.142 (0.415 - 0.471)	0.591 ± 0.069 (0.577 - 0.604)	0.560 ± 0.053 (0.549 - 0.570)	0.612 ± 0.064 (0.600 - 0.625)	0.531 ± 0.061 (0.519 - 0.543)	0.154 ± 0.031 (0.148 - 0.160)	0.571 ± 0.057 (0.560 - 0.583)	0.612 ± 0.064 (0.600 - 0.625)	0.440 ± 0.078 (0.424 - 0.456)
BBK32	ImpQ2	PCANN	LOOCV	0.586633	4	0.588 ± 0.170 (0.555 - 0.622)	0.586 ± 0.149 (0.557 - 0.616)	0.588 ± 0.240 (0.540 - 0.636)	0.584 ± 0.230 (0.538 - 0.629)	0.586 ± 0.148 (0.556 - 0.615)	0.595 ± 0.196 (0.556 - 0.634)	0.588 ± 0.240 (0.540 - 0.636)	0.451 ± 0.136 (0.424 - 0.478)	0.683 ± 0.082 (0.667 - 0.700)	0.621 ± 0.077 (0.605 - 0.636)	0.646 ± 0.102 (0.626 - 0.667)	0.595 ± 0.095 (0.576 - 0.614)	0.193 ± 0.047 (0.184 - 0.203)	0.616 ± 0.077 (0.601 - 0.631)	0.646 ± 0.102 (0.626 - 0.667)	0.565 ± 0.122 (0.541 - 0.590)
BBK32	ImpQ2	PLS	Bootstrap	0.551725	19	0.556 ± 0.168 (0.523 - 0.589)	0.552 ± 0.144 (0.523 - 0.580)	0.646 ± 0.223 (0.602 - 0.690)	0.453 ± 0.249 (0.404 - 0.502)	0.549 ± 0.145 (0.521 - 0.578)	0.554 ± 0.162 (0.522 - 0.586)	0.646 ± 0.223 (0.602 - 0.690)	0.471 ± 0.097 (0.451 - 0.490)	0.571 ± 0.076 (0.556 - 0.586)	0.543 ± 0.061 (0.531 - 0.555)	0.605 ± 0.073 (0.591 - 0.620)	0.519 ± 0.070 (0.505 - 0.533)	0.146 ± 0.034 (0.140 - 0.153)	0.558 ± 0.063 (0.546 - 0.571)	0.605 ± 0.073 (0.591 - 0.620)	0.482 ± 0.040 (0.474 - 0.490)
BBK32	ImpQ2	PLS	LOOCV	0.553458	15	0.543 ± 0.186 (0.507 - 0.580)	0.559 ± 0.148 (0.530 - 0.588)	0.583 ± 0.250 (0.533 - 0.632)	0.534 ± 0.235 (0.488 - 0.581)	0.558 ± 0.150 (0.529 - 0.588)	0.558 ± 0.189 (0.521 - 0.596)	0.583 ± 0.250 (0.533 - 0.632)	0.471 ± 0.106 (0.450 - 0.492)	0.624 ± 0.102 (0.603 - 0.644)	0.601 ± 0.096 (0.582 - 0.620)	0.614 ± 0.106 (0.593 - 0.635)	0.587 ± 0.131 (0.561 - 0.613)	0.182 ± 0.057 (0.171 - 0.194)	0.602 ± 0.102 (0.582 - 0.623)	0.614 ± 0.106 (0.593 - 0.635)	0.569 ± 0.083 (0.552 - 0.585)
BBK32	ImpQ2	RF	Bootstrap	0.574871	11	0.583 ± 0.171 (0.549 - 0.617)	0.571 ± 0.128 (0.545 - 0.596)	0.702 ± 0.218 (0.659 - 0.745)	0.440 ± 0.218 (0.396 - 0.483)	0.571 ± 0.126 (0.546 - 0.596)	0.557 ± 0.136 (0.530 - 0.584)	0.702 ± 0.218 (0.659 - 0.745)	0.489 ± 0.101 (0.469 - 0.509)	0.573 ± 0.078 (0.557 - 0.588)	0.525 ± 0.054 (0.514 - 0.536)	0.639 ± 0.073 (0.624 - 0.653)	0.476 ± 0.069 (0.462 - 0.490)	0.129 ± 0.034 (0.122 - 0.136)	0.545 ± 0.057 (0.534 - 0.556)	0.639 ± 0.073 (0.624 - 0.653)	0.482 ± 0.039 (0.474 - 0.490)
BBK32	ImpQ2	RF	LOOCV	0.568929	9	0.562 ± 0.184 (0.526 - 0.599)	0.572 ± 0.151 (0.542 - 0.602)	0.632 ± 0.239 (0.584 - 0.679)	0.513 ± 0.252 (0.463 - 0.563)	0.572 ± 0.150 (0.542 - 0.602)	0.576 ± 0.157 (0.545 - 0.607)	0.632 ± 0.239 (0.584 - 0.679)	0.484 ± 0.102 (0.464 - 0.505)	0.557 ± 0.094 (0.538 - 0.575)	0.592 ± 0.089 (0.574 - 0.610)	0.655 ± 0.104 (0.634 - 0.675)	0.529 ± 0.112 (0.507 - 0.552)	0.175 ± 0.052 (0.165 - 0.186)	0.583 ± 0.081 (0.567 - 0.599)	0.655 ± 0.104 (0.634 - 0.675)	0.513 ± 0.070 (0.500 - 0.527)
BBK32	ImpQ2	SVM	Bootstrap	0.475342	30	0.481 ± 0.196 (0.442 - 0.519)	0.468 ± 0.158 (0.436 - 0.499)	0.515 ± 0.287 (0.458 - 0.571)	0.431 ± 0.281 (0.375 - 0.487)	0.473 ± 0.157 (0.442 - 0.504)	0.468 ± 0.203 (0.427 - 0.509)	0.515 ± 0.287 (0.458 - 0.571)	0.439 ± 0.093 (0.420 - 0.457)	0.599 ± 0.081 (0.583 - 0.615)	0.530 ± 0.062 (0.518 - 0.542)	0.587 ± 0.075 (0.572 - 0.602)	0.534 ± 0.058 (0.522 - 0.545)	0.131 ± 0.038 (0.124 - 0.139)	0.558 ± 0.066 (0.545 - 0.571)	0.587 ± 0.075 (0.572 - 0.602)	0.497 ± 0.042 (0.488 - 0.505)
BBK32	ImpQ2	SVM	LOOCV	0.44315	30	0.440 ± 0.193 (0.402 - 0.479)	0.440 ± 0.148 (0.410 - 0.469)	0.450 ± 0.291 (0.392 - 0.508)	0.439 ± 0.279 (0.384 - 0.494)	0.445 ± 0.150 (0.415 - 0.474)	0.427 ± 0.209 (0.385 - 0.470)	0.450 ± 0.291 (0.392 - 0.508)	0.424 ± 0.091 (0.406 - 0.442)	0.677 ± 0.192 (0.638 - 0.715)	0.644 ± 0.189 (0.606 - 0.682)	0.652 ± 0.218 (0.608 - 0.695)	0.635 ± 0.202 (0.595 - 0.675)	0.221 ± 0.136 (0.194 - 0.248)	0.639 ± 0.195 (0.600 - 0.678)	0.652 ± 0.218 (0.608 - 0.695)	0.632 ± 0.172 (0.598 - 0.667)
BBK32	ImpQ3	GLM	Bootstrap	0.596621	4	0.597 ± 0.161 (0.565 - 0.629)	0.596 ± 0.120 (0.572 - 0.620)	0.714 ± 0.210 (0.672 - 0.756)	0.478 ± 0.215 (0.436 - 0.521)	0.596 ± 0.120 (0.572 - 0.620)	0.583 ± 0.127 (0.558 - 0.608)	0.714 ± 0.210 (0.672 - 0.756)	0.444 ± 0.128 (0.419 - 0.469)	0.611 ± 0.067 (0.598 - 0.625)	0.572 ± 0.056 (0.560 - 0.583)	0.679 ± 0.061 (0.667 - 0.691)	0.507 ± 0.067 (0.494 - 0.520)	0.159 ± 0.035 (0.152 - 0.166)	0.585 ± 0.056 (0.574 - 0.596)	0.679 ± 0.061 (0.667 - 0.691)	0.445 ± 0.057 (0.434 - 0.457)
BBK32	ImpQ3	GLM	LOOCV	0.609888	2	0.624 ± 0.167 (0.591 - 0.657)	0.602 ± 0.127 (0.577 - 0.627)	0.696 ± 0.218 (0.652 - 0.739)	0.510 ± 0.211 (0.469 - 0.552)	0.603 ± 0.127 (0.578 - 0.628)	0.590 ± 0.151 (0.560 - 0.620)	0.696 ± 0.218 (0.652 - 0.739)	0.472 ± 0.128 (0.446 - 0.497)	0.627 ± 0.088 (0.609 - 0.644)	0.614 ± 0.089 (0.596 - 0.632)	0.725 ± 0.101 (0.705 - 0.745)	0.502 ± 0.112 (0.480 - 0.524)	0.184 ± 0.055 (0.173 - 0.195)	0.595 ± 0.077 (0.579 - 0.610)	0.725 ± 0.101 (0.705 - 0.745)	0.549 ± 0.078 (0.533 - 0.564)
BBK32	ImpQ3	PCANN	Bootstrap	0.606404	1	0.613 ± 0.174 (0.579 - 0.648)	0.602 ± 0.146 (0.573 - 0.630)	0.684 ± 0.240 (0.636 - 0.732)	0.522 ± 0.232 (0.476 - 0.568)	0.603 ± 0.145 (0.574 - 0.632)	0.597 ± 0.156 (0.566 - 0.628)	0.684 ± 0.240 (0.636 - 0.732)	0.422 ± 0.157 (0.391 - 0.453)	0.615 ± 0.070 (0.601 - 0.629)	0.575 ± 0.056 (0.564 - 0.586)	0.670 ± 0.064 (0.657 - 0.682)	0.508 ± 0.066 (0.494 - 0.521)	0.162 ± 0.034 (0.155 - 0.168)	0.580 ± 0.058 (0.569 - 0.592)	0.670 ± 0.064 (0.657 - 0.682)	0.432 ± 0.089 (0.414 - 0.450)
BBK32	ImpQ3	PCANN	LOOCV	0.622304	1	0.630 ± 0.157 (0.599 - 0.661)	0.617 ± 0.124 (0.592 - 0.641)	0.669 ± 0.219 (0.626 - 0.712)	0.568 ± 0.209 (0.527 - 0.609)	0.619 ± 0.121 (0.594 - 0.643)	0.613 ± 0.151 (0.583 - 0.643)	0.669 ± 0.219 (0.626 - 0.712)	0.440 ± 0.127 (0.415 - 0.466)	0.693 ± 0.090 (0.675 - 0.710)	0.622 ± 0.085 (0.605 - 0.638)	0.696 ± 0.098 (0.677 - 0.716)	0.547 ± 0.109 (0.525 - 0.568)	0.192 ± 0.054 (0.182 - 0.203)	0.608 ± 0.076 (0.592 - 0.623)	0.696 ± 0.098 (0.677 - 0.716)	0.539 ± 0.124 (0.515 - 0.564)
BBK32	ImpQ3	PLS	Bootstrap	0.575929	9	0.595 ± 0.167 (0.562 - 0.628)	0.568 ± 0.141 (0.540 - 0.596)	0.667 ± 0.229 (0.621 - 0.713)	0.466 ± 0.227 (0.421 - 0.511)	0.567 ± 0.142 (0.538 - 0.595)	0.555 ± 0.158 (0.524 - 0.586)	0.667 ± 0.229 (0.621 - 0.713)	0.458 ± 0.107 (0.437 - 0.479)	0.602 ± 0.070 (0.588 - 0.616)	0.554 ± 0.055 (0.543 - 0.565)	0.629 ± 0.065 (0.616 - 0.642)	0.519 ± 0.065 (0.507 - 0.532)	0.152 ± 0.032 (0.146 - 0.159)	0.570 ± 0.056 (0.559 - 0.581)	0.629 ± 0.065 (0.616 - 0.642)	0.468 ± 0.038 (0.460 - 0.475)
BBK32	ImpQ3	PLS	LOOCV	0.561579	13	0.548 ± 0.161 (0.516 - 0.580)	0.568 ± 0.136 (0.541 - 0.595)	0.662 ± 0.229 (0.617 - 0.707)	0.475 ± 0.209 (0.433 - 0.516)	0.568 ± 0.136 (0.541 - 0.595)	0.558 ± 0.141 (0.530 - 0.586)	0.662 ± 0.229 (0.617 - 0.707)	0.444 ± 0.100 (0.424 - 0.463)	0.664 ± 0.086 (0.647 - 0.681)	0.618 ± 0.096 (0.599 - 0.637)	0.696 ± 0.102 (0.676 - 0.716)	0.541 ± 0.136 (0.513 - 0.568)	0.190 ± 0.059 (0.178 - 0.202)	0.607 ± 0.093 (0.589 - 0.626)	0.696 ± 0.102 (0.676 - 0.716)	0.588 ± 0.079 (0.572 - 0.603)
BBK32	ImpQ3	RF	Bootstrap	0.579929	8	0.612 ± 0.142 (0.584 - 0.640)	0.564 ± 0.118 (0.540 - 0.587)	0.703 ± 0.205 (0.662 - 0.744)	0.425 ± 0.206 (0.384 - 0.466)	0.564 ± 0.118 (0.541 - 0.587)	0.549 ± 0.130 (0.523 - 0.574)	0.703 ± 0.205 (0.662 - 0.744)	0.441 ± 0.091 (0.423 - 0.459)	0.609 ± 0.072 (0.595 - 0.624)	0.550 ± 0.057 (0.539 - 0.561)	0.673 ± 0.069 (0.659 - 0.686)	0.477 ± 0.072 (0.463 - 0.492)	0.144 ± 0.035 (0.137 - 0.151)	0.563 ± 0.055 (0.552 - 0.574)	0.673 ± 0.069 (0.659 - 0.686)	0.454 ± 0.038 (0.446 - 0.462)
BBK32	ImpQ3	RF	LOOCV	0.582896	5	0.603 ± 0.156 (0.572 - 0.634)	0.572 ± 0.132 (0.546 - 0.598)	0.672 ± 0.242 (0.624 - 0.721)	0.473 ± 0.223 (0.429 - 0.517)	0.573 ± 0.131 (0.547 - 0.599)	0.559 ± 0.160 (0.527 - 0.590)	0.672 ± 0.242 (0.624 - 0.721)	0.439 ± 0.089 (0.421 - 0.457)	0.592 ± 0.085 (0.575 - 0.609)	0.587 ± 0.091 (0.569 - 0.605)	0.698 ± 0.102 (0.678 - 0.718)	0.476 ± 0.116 (0.453 - 0.499)	0.169 ± 0.055 (0.158 - 0.179)	0.573 ± 0.078 (0.558 - 0.588)	0.698 ± 0.102 (0.678 - 0.718)	0.559 ± 0.079 (0.544 - 0.575)
BBK32	ImpQ3	SVM	Bootstrap	0.530963	24	0.536 ± 0.218 (0.493 - 0.580)	0.525 ± 0.179 (0.489 - 0.560)	0.538 ± 0.297 (0.479 - 0.598)	0.518 ± 0.249 (0.469 - 0.567)	0.528 ± 0.178 (0.493 - 0.564)	0.508 ± 0.235 (0.461 - 0.555)	0.538 ± 0.297 (0.479 - 0.598)	0.438 ± 0.095 (0.419 - 0.456)	0.614 ± 0.075 (0.599 - 0.629)	0.527 ± 0.058 (0.516 - 0.538)	0.593 ± 0.073 (0.579 - 0.607)	0.528 ± 0.057 (0.516 - 0.539)	0.128 ± 0.036 (0.121 - 0.135)	0.552 ± 0.064 (0.539 - 0.565)	0.593 ± 0.073 (0.579 - 0.607)	0.461 ± 0.038 (0.453 - 0.469)
BBK32	ImpQ3	SVM	LOOCV	0.483671	28	0.492 ± 0.219 (0.449 - 0.535)	0.479 ± 0.170 (0.445 - 0.512)	0.484 ± 0.292 (0.426 - 0.542)	0.475 ± 0.248 (0.426 - 0.524)	0.480 ± 0.170 (0.446 - 0.513)	0.459 ± 0.222 (0.414 - 0.503)	0.484 ± 0.292 (0.426 - 0.542)	0.427 ± 0.092 (0.409 - 0.446)	0.689 ± 0.166 (0.656 - 0.722)	0.656 ± 0.160 (0.625 - 0.688)	0.680 ± 0.195 (0.641 - 0.719)	0.632 ± 0.185 (0.595 - 0.669)	0.222 ± 0.114 (0.200 - 0.245)	0.649 ± 0.168 (0.616 - 0.682)	0.680 ± 0.195 (0.641 - 0.719)	0.646 ± 0.147 (0.617 - 0.675)
BBK32	VarQ1	GLM	Bootstrap	0.541933	20	0.535 ± 0.179 (0.500 - 0.571)	0.545 ± 0.144 (0.517 - 0.574)	0.574 ± 0.237 (0.526 - 0.621)	0.517 ± 0.233 (0.471 - 0.563)	0.545 ± 0.143 (0.517 - 0.574)	0.546 ± 0.180 (0.511 - 0.582)	0.574 ± 0.237 (0.526 - 0.621)	0.455 ± 0.110 (0.433 - 0.477)	0.553 ± 0.079 (0.537 - 0.569)	0.534 ± 0.061 (0.521 - 0.546)	0.594 ± 0.075 (0.579 - 0.609)	0.513 ± 0.073 (0.498 - 0.527)	0.141 ± 0.035 (0.134 - 0.148)	0.556 ± 0.068 (0.543 - 0.570)	0.594 ± 0.075 (0.579 - 0.609)	0.464 ± 0.050 (0.454 - 0.474)
BBK32	VarQ1	GLM	LOOCV	0.549658	18	0.544 ± 0.186 (0.508 - 0.581)	0.552 ± 0.145 (0.523 - 0.580)	0.575 ± 0.253 (0.525 - 0.625)	0.529 ± 0.224 (0.485 - 0.574)	0.552 ± 0.145 (0.523 - 0.581)	0.547 ± 0.189 (0.509 - 0.584)	0.575 ± 0.253 (0.525 - 0.625)	0.454 ± 0.117 (0.430 - 0.477)	0.561 ± 0.106 (0.540 - 0.582)	0.555 ± 0.095 (0.536 - 0.574)	0.584 ± 0.104 (0.563 - 0.605)	0.527 ± 0.126 (0.502 - 0.551)	0.156 ± 0.052 (0.146 - 0.166)	0.555 ± 0.095 (0.537 - 0.574)	0.584 ± 0.104 (0.563 - 0.605)	0.516 ± 0.081 (0.500 - 0.533)
BBK32	VarQ1	PCANN	Bootstrap	0.58645	7	0.589 ± 0.182 (0.553 - 0.625)	0.585 ± 0.155 (0.554 - 0.615)	0.605 ± 0.232 (0.559 - 0.650)	0.566 ± 0.246 (0.517 - 0.614)	0.585 ± 0.155 (0.554 - 0.616)	0.603 ± 0.189 (0.565 - 0.640)	0.605 ± 0.232 (0.559 - 0.650)	0.412 ± 0.159 (0.380 - 0.443)	0.592 ± 0.068 (0.578 - 0.605)	0.560 ± 0.056 (0.549 - 0.571)	0.618 ± 0.066 (0.605 - 0.631)	0.527 ± 0.066 (0.514 - 0.541)	0.155 ± 0.033 (0.149 - 0.162)	0.573 ± 0.058 (0.561 - 0.584)	0.618 ± 0.066 (0.605 - 0.631)	0.434 ± 0.082 (0.418 - 0.450)
BBK32	VarQ1	PCANN	LOOCV	0.589625	3	0.590 ± 0.188 (0.553 - 0.627)	0.588 ± 0.165 (0.555 - 0.621)	0.587 ± 0.256 (0.536 - 0.637)	0.593 ± 0.245 (0.544 - 0.641)	0.590 ± 0.164 (0.557 - 0.622)	0.606 ± 0.198 (0.566 - 0.645)	0.587 ± 0.256 (0.536 - 0.637)	0.454 ± 0.132 (0.428 - 0.481)	0.681 ± 0.082 (0.665 - 0.697)	0.623 ± 0.075 (0.608 - 0.638)	0.642 ± 0.107 (0.621 - 0.663)	0.603 ± 0.101 (0.583 - 0.623)	0.194 ± 0.047 (0.185 - 0.203)	0.619 ± 0.078 (0.604 - 0.635)	0.642 ± 0.107 (0.621 - 0.663)	0.553 ± 0.119 (0.530 - 0.577)
BBK32	VarQ1	PLS	Bootstrap	0.556217	15	0.556 ± 0.177 (0.521 - 0.591)	0.559 ± 0.144 (0.530 - 0.587)	0.648 ± 0.217 (0.605 - 0.692)	0.465 ± 0.262 (0.412 - 0.517)	0.556 ± 0.145 (0.528 - 0.585)	0.565 ± 0.160 (0.534 - 0.597)	0.648 ± 0.217 (0.605 - 0.692)	0.472 ± 0.100 (0.452 - 0.492)	0.570 ± 0.078 (0.555 - 0.585)	0.542 ± 0.062 (0.530 - 0.555)	0.608 ± 0.081 (0.592 - 0.624)	0.515 ± 0.069 (0.501 - 0.528)	0.146 ± 0.034 (0.139 - 0.153)	0.559 ± 0.066 (0.546 - 0.572)	0.608 ± 0.081 (0.592 - 0.624)	0.481 ± 0.042 (0.473 - 0.490)
BBK32	VarQ1	PLS	LOOCV	0.553525	14	0.544 ± 0.186 (0.507 - 0.580)	0.559 ± 0.148 (0.530 - 0.588)	0.583 ± 0.250 (0.533 - 0.632)	0.534 ± 0.235 (0.488 - 0.581)	0.558 ± 0.150 (0.529 - 0.588)	0.558 ± 0.189 (0.521 - 0.596)	0.583 ± 0.250 (0.533 - 0.632)	0.471 ± 0.106 (0.450 - 0.492)	0.624 ± 0.102 (0.603 - 0.644)	0.601 ± 0.096 (0.582 - 0.620)	0.614 ± 0.106 (0.593 - 0.635)	0.587 ± 0.131 (0.561 - 0.613)	0.182 ± 0.057 (0.171 - 0.194)	0.602 ± 0.102 (0.582 - 0.623)	0.614 ± 0.106 (0.593 - 0.635)	0.569 ± 0.083 (0.552 - 0.585)
BBK32	VarQ1	RF	Bootstrap	0.557238	14	0.558 ± 0.167 (0.524 - 0.591)	0.553 ± 0.129 (0.527 - 0.578)	0.701 ± 0.230 (0.655 - 0.746)	0.413 ± 0.241 (0.366 - 0.461)	0.557 ± 0.126 (0.532 - 0.582)	0.552 ± 0.131 (0.526 - 0.578)	0.701 ± 0.230 (0.655 - 0.746)	0.481 ± 0.093 (0.462 - 0.499)	0.567 ± 0.076 (0.552 - 0.582)	0.494 ± 0.063 (0.482 - 0.507)	0.601 ± 0.073 (0.586 - 0.615)	0.478 ± 0.077 (0.463 - 0.494)	0.102 ± 0.048 (0.092 - 0.111)	0.517 ± 0.068 (0.504 - 0.531)	0.601 ± 0.073 (0.586 - 0.615)	0.481 ± 0.040 (0.473 - 0.488)
BBK32	VarQ1	RF	LOOCV	0.564433	12	0.562 ± 0.172 (0.528 - 0.596)	0.566 ± 0.150 (0.536 - 0.595)	0.609 ± 0.232 (0.562 - 0.655)	0.522 ± 0.248 (0.473 - 0.572)	0.566 ± 0.149 (0.536 - 0.595)	0.574 ± 0.171 (0.540 - 0.608)	0.609 ± 0.232 (0.562 - 0.655)	0.482 ± 0.096 (0.463 - 0.501)	0.553 ± 0.095 (0.535 - 0.572)	0.593 ± 0.092 (0.575 - 0.612)	0.652 ± 0.102 (0.632 - 0.672)	0.535 ± 0.117 (0.512 - 0.558)	0.177 ± 0.054 (0.166 - 0.187)	0.586 ± 0.087 (0.568 - 0.603)	0.652 ± 0.102 (0.632 - 0.672)	0.513 ± 0.072 (0.498 - 0.527)
BBK32	VarQ1	SVM	Bootstrap	0.470483	32	0.478 ± 0.199 (0.438 - 0.517)	0.464 ± 0.169 (0.430 - 0.497)	0.480 ± 0.278 (0.425 - 0.536)	0.453 ± 0.264 (0.401 - 0.505)	0.467 ± 0.168 (0.433 - 0.500)	0.456 ± 0.206 (0.414 - 0.497)	0.480 ± 0.278 (0.425 - 0.536)	0.438 ± 0.102 (0.418 - 0.458)	0.599 ± 0.080 (0.583 - 0.615)	0.530 ± 0.064 (0.517 - 0.543)	0.584 ± 0.066 (0.571 - 0.597)	0.537 ± 0.067 (0.524 - 0.551)	0.132 ± 0.040 (0.124 - 0.140)	0.559 ± 0.071 (0.545 - 0.573)	0.584 ± 0.066 (0.571 - 0.597)	0.495 ± 0.044 (0.487 - 0.504)
BBK32	VarQ1	SVM	LOOCV	0.436508	32	0.423 ± 0.190 (0.385 - 0.461)	0.440 ± 0.154 (0.410 - 0.471)	0.451 ± 0.277 (0.396 - 0.506)	0.435 ± 0.229 (0.390 - 0.481)	0.443 ± 0.155 (0.413 - 0.474)	0.424 ± 0.193 (0.386 - 0.463)	0.451 ± 0.277 (0.396 - 0.506)	0.414 ± 0.083 (0.397 - 0.431)	0.691 ± 0.192 (0.652 - 0.729)	0.664 ± 0.188 (0.627 - 0.701)	0.661 ± 0.215 (0.618 - 0.703)	0.666 ± 0.197 (0.627 - 0.705)	0.234 ± 0.137 (0.207 - 0.261)	0.660 ± 0.199 (0.621 - 0.700)	0.661 ± 0.215 (0.618 - 0.703)	0.640 ± 0.177 (0.605 - 0.675)
BBK32	VarQ2	GLM	Bootstrap	0.53945	21	0.532 ± 0.182 (0.496 - 0.568)	0.543 ± 0.150 (0.514 - 0.573)	0.568 ± 0.242 (0.519 - 0.616)	0.519 ± 0.242 (0.471 - 0.567)	0.543 ± 0.149 (0.514 - 0.573)	0.547 ± 0.186 (0.510 - 0.584)	0.568 ± 0.242 (0.519 - 0.616)	0.453 ± 0.104 (0.432 - 0.473)	0.561 ± 0.080 (0.545 - 0.577)	0.536 ± 0.063 (0.524 - 0.549)	0.602 ± 0.075 (0.587 - 0.617)	0.512 ± 0.071 (0.498 - 0.526)	0.143 ± 0.035 (0.136 - 0.150)	0.556 ± 0.069 (0.542 - 0.570)	0.602 ± 0.075 (0.587 - 0.617)	0.462 ± 0.050 (0.452 - 0.472)
BBK32	VarQ2	GLM	LOOCV	0.549658	18	0.544 ± 0.186 (0.508 - 0.581)	0.552 ± 0.145 (0.523 - 0.580)	0.575 ± 0.253 (0.525 - 0.625)	0.529 ± 0.224 (0.485 - 0.574)	0.552 ± 0.145 (0.523 - 0.581)	0.547 ± 0.189 (0.509 - 0.584)	0.575 ± 0.253 (0.525 - 0.625)	0.454 ± 0.117 (0.430 - 0.477)	0.561 ± 0.106 (0.540 - 0.582)	0.555 ± 0.095 (0.536 - 0.574)	0.584 ± 0.104 (0.563 - 0.605)	0.527 ± 0.126 (0.502 - 0.551)	0.156 ± 0.052 (0.146 - 0.166)	0.555 ± 0.095 (0.537 - 0.574)	0.584 ± 0.104 (0.563 - 0.605)	0.516 ± 0.081 (0.500 - 0.533)
BBK32	VarQ2	PCANN	Bootstrap	0.599292	3	0.595 ± 0.182 (0.559 - 0.631)	0.603 ± 0.161 (0.571 - 0.635)	0.623 ± 0.254 (0.572 - 0.673)	0.581 ± 0.248 (0.531 - 0.630)	0.602 ± 0.163 (0.569 - 0.634)	0.608 ± 0.202 (0.568 - 0.649)	0.623 ± 0.254 (0.572 - 0.673)	0.428 ± 0.138 (0.401 - 0.456)	0.590 ± 0.070 (0.576 - 0.604)	0.558 ± 0.055 (0.547 - 0.569)	0.611 ± 0.062 (0.599 - 0.624)	0.529 ± 0.070 (0.516 - 0.543)	0.154 ± 0.033 (0.147 - 0.160)	0.571 ± 0.059 (0.559 - 0.583)	0.611 ± 0.062 (0.599 - 0.624)	0.435 ± 0.087 (0.418 - 0.453)
BBK32	VarQ2	PCANN	LOOCV	0.582696	6	0.594 ± 0.170 (0.560 - 0.628)	0.577 ± 0.150 (0.547 - 0.607)	0.575 ± 0.247 (0.525 - 0.624)	0.580 ± 0.229 (0.534 - 0.625)	0.577 ± 0.150 (0.547 - 0.607)	0.587 ± 0.187 (0.550 - 0.624)	0.575 ± 0.247 (0.525 - 0.624)	0.446 ± 0.147 (0.417 - 0.475)	0.679 ± 0.081 (0.663 - 0.695)	0.609 ± 0.079 (0.593 - 0.625)	0.637 ± 0.104 (0.616 - 0.657)	0.582 ± 0.097 (0.563 - 0.601)	0.186 ± 0.048 (0.177 - 0.196)	0.604 ± 0.078 (0.589 - 0.620)	0.637 ± 0.104 (0.616 - 0.657)	0.558 ± 0.122 (0.534 - 0.583)
BBK32	VarQ2	PLS	Bootstrap	0.555667	16	0.550 ± 0.162 (0.518 - 0.582)	0.560 ± 0.134 (0.533 - 0.586)	0.650 ± 0.213 (0.608 - 0.692)	0.467 ± 0.236 (0.420 - 0.514)	0.558 ± 0.134 (0.532 - 0.585)	0.559 ± 0.148 (0.530 - 0.589)	0.650 ± 0.213 (0.608 - 0.692)	0.468 ± 0.097 (0.448 - 0.487)	0.572 ± 0.075 (0.557 - 0.587)	0.543 ± 0.060 (0.531 - 0.554)	0.602 ± 0.069 (0.588 - 0.615)	0.521 ± 0.070 (0.508 - 0.535)	0.146 ± 0.033 (0.140 - 0.153)	0.558 ± 0.065 (0.545 - 0.571)	0.602 ± 0.069 (0.588 - 0.615)	0.482 ± 0.042 (0.474 - 0.491)
BBK32	VarQ2	PLS	LOOCV	0.553458	15	0.543 ± 0.186 (0.507 - 0.580)	0.559 ± 0.148 (0.530 - 0.588)	0.583 ± 0.250 (0.533 - 0.632)	0.534 ± 0.235 (0.488 - 0.581)	0.558 ± 0.150 (0.529 - 0.588)	0.558 ± 0.189 (0.521 - 0.596)	0.583 ± 0.250 (0.533 - 0.632)	0.470 ± 0.106 (0.449 - 0.492)	0.624 ± 0.102 (0.603 - 0.644)	0.601 ± 0.096 (0.582 - 0.620)	0.614 ± 0.106 (0.593 - 0.635)	0.587 ± 0.131 (0.561 - 0.613)	0.182 ± 0.057 (0.171 - 0.194)	0.602 ± 0.102 (0.582 - 0.623)	0.614 ± 0.106 (0.593 - 0.635)	0.569 ± 0.083 (0.552 - 0.585)
BBK32	VarQ2	RF	Bootstrap	0.574908	10	0.579 ± 0.171 (0.545 - 0.613)	0.572 ± 0.136 (0.546 - 0.599)	0.705 ± 0.206 (0.664 - 0.745)	0.441 ± 0.227 (0.396 - 0.486)	0.573 ± 0.133 (0.546 - 0.599)	0.561 ± 0.144 (0.533 - 0.590)	0.705 ± 0.206 (0.664 - 0.745)	0.492 ± 0.103 (0.472 - 0.512)	0.570 ± 0.078 (0.554 - 0.585)	0.520 ± 0.057 (0.509 - 0.532)	0.638 ± 0.073 (0.624 - 0.653)	0.471 ± 0.074 (0.456 - 0.486)	0.126 ± 0.035 (0.119 - 0.133)	0.541 ± 0.061 (0.529 - 0.553)	0.638 ± 0.073 (0.624 - 0.653)	0.480 ± 0.040 (0.472 - 0.488)
BBK32	VarQ2	RF	LOOCV	0.567421	10	0.561 ± 0.171 (0.527 - 0.595)	0.571 ± 0.144 (0.543 - 0.600)	0.628 ± 0.236 (0.581 - 0.675)	0.513 ± 0.247 (0.464 - 0.562)	0.571 ± 0.143 (0.542 - 0.599)	0.578 ± 0.161 (0.546 - 0.610)	0.628 ± 0.236 (0.581 - 0.675)	0.481 ± 0.097 (0.461 - 0.500)	0.555 ± 0.094 (0.537 - 0.574)	0.594 ± 0.093 (0.576 - 0.613)	0.659 ± 0.107 (0.638 - 0.681)	0.529 ± 0.119 (0.505 - 0.552)	0.177 ± 0.055 (0.166 - 0.187)	0.585 ± 0.085 (0.568 - 0.602)	0.659 ± 0.107 (0.638 - 0.681)	0.514 ± 0.072 (0.499 - 0.528)
BBK32	VarQ2	SVM	Bootstrap	0.483583	29	0.465 ± 0.198 (0.426 - 0.505)	0.486 ± 0.161 (0.454 - 0.518)	0.490 ± 0.290 (0.433 - 0.548)	0.495 ± 0.287 (0.438 - 0.552)	0.493 ± 0.160 (0.461 - 0.524)	0.487 ± 0.205 (0.445 - 0.530)	0.490 ± 0.290 (0.433 - 0.548)	0.438 ± 0.096 (0.419 - 0.457)	0.598 ± 0.077 (0.582 - 0.613)	0.530 ± 0.063 (0.518 - 0.543)	0.584 ± 0.069 (0.570 - 0.597)	0.537 ± 0.061 (0.525 - 0.549)	0.132 ± 0.040 (0.124 - 0.140)	0.558 ± 0.070 (0.544 - 0.572)	0.584 ± 0.069 (0.570 - 0.597)	0.494 ± 0.044 (0.485 - 0.503)
BBK32	VarQ2	SVM	LOOCV	0.437675	31	0.431 ± 0.186 (0.394 - 0.468)	0.437 ± 0.149 (0.407 - 0.466)	0.411 ± 0.286 (0.355 - 0.468)	0.471 ± 0.250 (0.421 - 0.520)	0.441 ± 0.151 (0.411 - 0.471)	0.414 ± 0.204 (0.373 - 0.456)	0.411 ± 0.286 (0.355 - 0.468)	0.419 ± 0.083 (0.403 - 0.436)	0.682 ± 0.183 (0.646 - 0.718)	0.650 ± 0.176 (0.615 - 0.685)	0.663 ± 0.212 (0.620 - 0.705)	0.636 ± 0.192 (0.598 - 0.674)	0.221 ± 0.129 (0.196 - 0.247)	0.643 ± 0.183 (0.606 - 0.679)	0.663 ± 0.212 (0.620 - 0.705)	0.634 ± 0.168 (0.601 - 0.668)
BBK32	VarQ3	GLM	Bootstrap	0.448562	33	0.417 ± 0.163 (0.384 - 0.449)	0.465 ± 0.149 (0.435 - 0.495)	0.455 ± 0.240 (0.407 - 0.503)	0.474 ± 0.263 (0.422 - 0.526)	0.465 ± 0.149 (0.435 - 0.494)	0.466 ± 0.214 (0.424 - 0.509)	0.455 ± 0.240 (0.407 - 0.503)	0.386 ± 0.104 (0.365 - 0.407)	0.494 ± 0.086 (0.477 - 0.511)	0.481 ± 0.067 (0.468 - 0.494)	0.511 ± 0.080 (0.495 - 0.527)	0.496 ± 0.073 (0.481 - 0.510)	0.113 ± 0.037 (0.106 - 0.120)	0.497 ± 0.083 (0.480 - 0.513)	0.511 ± 0.080 (0.495 - 0.527)	0.428 ± 0.057 (0.417 - 0.439)
BBK32	VarQ3	GLM	LOOCV	0.444717	29	0.415 ± 0.176 (0.380 - 0.450)	0.460 ± 0.141 (0.432 - 0.488)	0.450 ± 0.234 (0.403 - 0.496)	0.470 ± 0.228 (0.425 - 0.515)	0.460 ± 0.140 (0.432 - 0.487)	0.445 ± 0.197 (0.406 - 0.484)	0.450 ± 0.234 (0.403 - 0.496)	0.406 ± 0.085 (0.389 - 0.423)	0.473 ± 0.111 (0.450 - 0.495)	0.510 ± 0.100 (0.490 - 0.530)	0.532 ± 0.124 (0.508 - 0.557)	0.488 ± 0.140 (0.460 - 0.515)	0.131 ± 0.052 (0.121 - 0.141)	0.509 ± 0.109 (0.487 - 0.531)	0.532 ± 0.124 (0.508 - 0.557)	0.469 ± 0.075 (0.454 - 0.484)
BBK32	VarQ3	PCANN	Bootstrap	0.527621	25	0.502 ± 0.170 (0.468 - 0.536)	0.541 ± 0.148 (0.511 - 0.570)	0.517 ± 0.243 (0.469 - 0.565)	0.564 ± 0.223 (0.520 - 0.608)	0.540 ± 0.148 (0.511 - 0.570)	0.537 ± 0.202 (0.497 - 0.577)	0.517 ± 0.243 (0.469 - 0.565)	0.351 ± 0.114 (0.328 - 0.373)	0.540 ± 0.074 (0.525 - 0.554)	0.521 ± 0.059 (0.509 - 0.533)	0.547 ± 0.070 (0.533 - 0.561)	0.519 ± 0.067 (0.506 - 0.533)	0.135 ± 0.032 (0.128 - 0.141)	0.537 ± 0.066 (0.524 - 0.550)	0.547 ± 0.070 (0.533 - 0.561)	0.395 ± 0.064 (0.382 - 0.408)
BBK32	VarQ3	PCANN	LOOCV	0.544087	22	0.533 ± 0.168 (0.500 - 0.566)	0.549 ± 0.143 (0.521 - 0.577)	0.514 ± 0.233 (0.468 - 0.561)	0.585 ± 0.235 (0.538 - 0.632)	0.550 ± 0.142 (0.522 - 0.578)	0.558 ± 0.184 (0.521 - 0.595)	0.514 ± 0.233 (0.468 - 0.561)	0.401 ± 0.129 (0.375 - 0.426)	0.604 ± 0.092 (0.585 - 0.622)	0.584 ± 0.079 (0.569 - 0.600)	0.593 ± 0.107 (0.572 - 0.614)	0.576 ± 0.096 (0.557 - 0.595)	0.172 ± 0.045 (0.163 - 0.181)	0.583 ± 0.081 (0.567 - 0.599)	0.593 ± 0.107 (0.572 - 0.614)	0.464 ± 0.112 (0.442 - 0.487)
BBK32	VarQ3	PLS	Bootstrap	0.526729	26	0.506 ± 0.193 (0.468 - 0.544)	0.538 ± 0.150 (0.509 - 0.568)	0.637 ± 0.260 (0.585 - 0.688)	0.438 ± 0.250 (0.388 - 0.487)	0.537 ± 0.150 (0.507 - 0.567)	0.534 ± 0.183 (0.497 - 0.570)	0.637 ± 0.260 (0.585 - 0.688)	0.446 ± 0.103 (0.425 - 0.466)	0.544 ± 0.081 (0.527 - 0.560)	0.526 ± 0.066 (0.513 - 0.539)	0.575 ± 0.077 (0.560 - 0.591)	0.520 ± 0.082 (0.504 - 0.537)	0.137 ± 0.038 (0.129 - 0.144)	0.544 ± 0.075 (0.530 - 0.559)	0.575 ± 0.077 (0.560 - 0.591)	0.470 ± 0.043 (0.462 - 0.479)
BBK32	VarQ3	PLS	LOOCV	0.488913	27	0.449 ± 0.196 (0.410 - 0.488)	0.510 ± 0.165 (0.477 - 0.542)	0.508 ± 0.242 (0.459 - 0.556)	0.511 ± 0.233 (0.464 - 0.557)	0.509 ± 0.164 (0.476 - 0.542)	0.510 ± 0.212 (0.468 - 0.552)	0.508 ± 0.242 (0.459 - 0.556)	0.426 ± 0.093 (0.408 - 0.445)	0.555 ± 0.107 (0.534 - 0.576)	0.570 ± 0.095 (0.551 - 0.589)	0.583 ± 0.097 (0.564 - 0.602)	0.557 ± 0.140 (0.529 - 0.584)	0.164 ± 0.054 (0.153 - 0.175)	0.575 ± 0.102 (0.555 - 0.595)	0.583 ± 0.097 (0.564 - 0.602)	0.523 ± 0.075 (0.508 - 0.538)
BBK32	VarQ3	RF	Bootstrap	0.555271	17	0.540 ± 0.155 (0.509 - 0.571)	0.563 ± 0.138 (0.535 - 0.590)	0.657 ± 0.190 (0.620 - 0.695)	0.469 ± 0.243 (0.420 - 0.517)	0.563 ± 0.137 (0.536 - 0.590)	0.562 ± 0.150 (0.532 - 0.592)	0.657 ± 0.190 (0.620 - 0.695)	0.471 ± 0.096 (0.452 - 0.490)	0.529 ± 0.085 (0.512 - 0.546)	0.504 ± 0.064 (0.491 - 0.516)	0.591 ± 0.077 (0.576 - 0.606)	0.478 ± 0.065 (0.465 - 0.491)	0.122 ± 0.036 (0.115 - 0.129)	0.521 ± 0.068 (0.507 - 0.534)	0.591 ± 0.077 (0.576 - 0.606)	0.463 ± 0.039 (0.455 - 0.471)
BBK32	VarQ3	RF	LOOCV	0.513371	24	0.478 ± 0.176 (0.443 - 0.512)	0.531 ± 0.141 (0.503 - 0.559)	0.548 ± 0.240 (0.501 - 0.596)	0.514 ± 0.207 (0.473 - 0.555)	0.531 ± 0.139 (0.504 - 0.559)	0.519 ± 0.182 (0.483 - 0.556)	0.548 ± 0.240 (0.501 - 0.596)	0.439 ± 0.084 (0.422 - 0.455)	0.497 ± 0.106 (0.476 - 0.518)	0.560 ± 0.099 (0.540 - 0.579)	0.615 ± 0.117 (0.592 - 0.639)	0.504 ± 0.129 (0.478 - 0.529)	0.157 ± 0.056 (0.146 - 0.168)	0.555 ± 0.095 (0.537 - 0.574)	0.615 ± 0.117 (0.592 - 0.639)	0.481 ± 0.070 (0.467 - 0.495)
BBK32	VarQ3	SVM	Bootstrap	0.425046	35	0.404 ± 0.162 (0.371 - 0.436)	0.430 ± 0.121 (0.406 - 0.454)	0.437 ± 0.292 (0.379 - 0.495)	0.434 ± 0.289 (0.377 - 0.492)	0.436 ± 0.122 (0.412 - 0.460)	0.407 ± 0.196 (0.367 - 0.447)	0.437 ± 0.292 (0.379 - 0.495)	0.401 ± 0.072 (0.387 - 0.415)	0.536 ± 0.063 (0.523 - 0.549)	0.484 ± 0.056 (0.473 - 0.495)	0.550 ± 0.069 (0.536 - 0.563)	0.498 ± 0.057 (0.487 - 0.509)	0.095 ± 0.037 (0.088 - 0.103)	0.503 ± 0.068 (0.490 - 0.517)	0.550 ± 0.069 (0.536 - 0.563)	0.462 ± 0.037 (0.455 - 0.469)
BBK32	VarQ3	SVM	LOOCV	0.402463	35	0.399 ± 0.156 (0.368 - 0.430)	0.401 ± 0.126 (0.376 - 0.426)	0.402 ± 0.263 (0.350 - 0.454)	0.407 ± 0.229 (0.361 - 0.452)	0.404 ± 0.127 (0.379 - 0.429)	0.369 ± 0.189 (0.331 - 0.407)	0.402 ± 0.263 (0.350 - 0.454)	0.395 ± 0.074 (0.381 - 0.410)	0.701 ± 0.213 (0.659 - 0.743)	0.678 ± 0.209 (0.636 - 0.719)	0.679 ± 0.235 (0.633 - 0.726)	0.675 ± 0.225 (0.630 - 0.720)	0.247 ± 0.155 (0.216 - 0.277)	0.675 ± 0.212 (0.633 - 0.717)	0.679 ± 0.235 (0.633 - 0.726)	0.658 ± 0.190 (0.620 - 0.696)
BBK32	fs055	GLM	Bootstrap	0.508458	28	0.512 ± 0.153 (0.482 - 0.543)	0.506 ± 0.120 (0.482 - 0.530)	0.568 ± 0.268 (0.515 - 0.621)	0.445 ± 0.248 (0.396 - 0.494)	0.507 ± 0.119 (0.483 - 0.530)	0.495 ± 0.170 (0.461 - 0.530)	0.568 ± 0.268 (0.515 - 0.621)	0.378 ± 0.140 (0.350 - 0.406)	0.540 ± 0.074 (0.525 - 0.554)	0.485 ± 0.063 (0.473 - 0.498)	0.535 ± 0.077 (0.520 - 0.550)	0.503 ± 0.063 (0.490 - 0.515)	0.108 ± 0.039 (0.100 - 0.116)	0.515 ± 0.069 (0.501 - 0.528)	0.535 ± 0.077 (0.520 - 0.550)	0.407 ± 0.067 (0.393 - 0.420)
BBK32	fs055	GLM	LOOCV	0.522975	23	0.520 ± 0.177 (0.485 - 0.556)	0.523 ± 0.142 (0.495 - 0.551)	0.565 ± 0.250 (0.515 - 0.614)	0.484 ± 0.234 (0.438 - 0.530)	0.524 ± 0.141 (0.496 - 0.552)	0.517 ± 0.181 (0.481 - 0.553)	0.565 ± 0.250 (0.515 - 0.614)	0.422 ± 0.100 (0.403 - 0.442)	0.501 ± 0.110 (0.480 - 0.523)	0.518 ± 0.134 (0.491 - 0.544)	0.554 ± 0.167 (0.521 - 0.587)	0.481 ± 0.131 (0.455 - 0.507)	0.140 ± 0.067 (0.127 - 0.153)	0.512 ± 0.129 (0.486 - 0.538)	0.554 ± 0.167 (0.521 - 0.587)	0.480 ± 0.070 (0.466 - 0.494)
BBK32	fs055	PCANN	Bootstrap	0.511479	27	0.501 ± 0.168 (0.468 - 0.534)	0.516 ± 0.142 (0.488 - 0.544)	0.561 ± 0.235 (0.515 - 0.608)	0.472 ± 0.221 (0.428 - 0.516)	0.517 ± 0.141 (0.489 - 0.545)	0.505 ± 0.177 (0.470 - 0.540)	0.561 ± 0.235 (0.515 - 0.608)	0.400 ± 0.098 (0.380 - 0.419)	0.532 ± 0.073 (0.518 - 0.547)	0.481 ± 0.061 (0.469 - 0.493)	0.519 ± 0.068 (0.506 - 0.532)	0.480 ± 0.064 (0.468 - 0.493)	0.113 ± 0.031 (0.107 - 0.119)	0.495 ± 0.068 (0.481 - 0.508)	0.519 ± 0.068 (0.506 - 0.532)	0.423 ± 0.047 (0.413 - 0.432)
BBK32	fs055	PCANN	LOOCV	0.492508	26	0.480 ± 0.192 (0.442 - 0.518)	0.499 ± 0.153 (0.468 - 0.529)	0.545 ± 0.264 (0.493 - 0.598)	0.452 ± 0.220 (0.408 - 0.496)	0.499 ± 0.152 (0.469 - 0.529)	0.476 ± 0.179 (0.440 - 0.511)	0.545 ± 0.264 (0.493 - 0.598)	0.404 ± 0.087 (0.387 - 0.421)	0.533 ± 0.097 (0.514 - 0.553)	0.537 ± 0.091 (0.519 - 0.555)	0.582 ± 0.123 (0.557 - 0.606)	0.492 ± 0.108 (0.471 - 0.514)	0.145 ± 0.049 (0.135 - 0.154)	0.533 ± 0.085 (0.516 - 0.550)	0.582 ± 0.123 (0.557 - 0.606)	0.483 ± 0.068 (0.469 - 0.497)
BBK32	fs055	PLS	Bootstrap	0.573192	12	0.592 ± 0.171 (0.558 - 0.626)	0.564 ± 0.131 (0.538 - 0.590)	0.679 ± 0.223 (0.635 - 0.723)	0.449 ± 0.267 (0.396 - 0.501)	0.564 ± 0.131 (0.538 - 0.590)	0.565 ± 0.158 (0.534 - 0.596)	0.679 ± 0.223 (0.635 - 0.723)	0.452 ± 0.109 (0.431 - 0.474)	0.574 ± 0.082 (0.558 - 0.591)	0.532 ± 0.062 (0.520 - 0.544)	0.605 ± 0.085 (0.588 - 0.622)	0.505 ± 0.069 (0.492 - 0.519)	0.136 ± 0.034 (0.129 - 0.143)	0.549 ± 0.062 (0.537 - 0.561)	0.605 ± 0.085 (0.588 - 0.622)	0.446 ± 0.035 (0.440 - 0.453)
BBK32	fs055	PLS	LOOCV	0.513081	25	0.504 ± 0.192 (0.466 - 0.542)	0.519 ± 0.148 (0.490 - 0.549)	0.568 ± 0.243 (0.520 - 0.616)	0.468 ± 0.261 (0.416 - 0.519)	0.518 ± 0.148 (0.488 - 0.547)	0.518 ± 0.180 (0.482 - 0.554)	0.568 ± 0.243 (0.520 - 0.616)	0.417 ± 0.094 (0.398 - 0.437)	0.564 ± 0.094 (0.545 - 0.582)	0.565 ± 0.095 (0.546 - 0.584)	0.613 ± 0.125 (0.588 - 0.637)	0.517 ± 0.124 (0.492 - 0.541)	0.159 ± 0.053 (0.149 - 0.170)	0.560 ± 0.087 (0.543 - 0.577)	0.613 ± 0.125 (0.588 - 0.637)	0.506 ± 0.061 (0.493 - 0.520)
BBK32	fs055	RF	Bootstrap	0.605371	2	0.582 ± 0.159 (0.550 - 0.613)	0.615 ± 0.138 (0.588 - 0.642)	0.722 ± 0.195 (0.683 - 0.761)	0.512 ± 0.242 (0.465 - 0.560)	0.617 ± 0.135 (0.591 - 0.644)	0.611 ± 0.141 (0.583 - 0.640)	0.722 ± 0.195 (0.683 - 0.761)	0.454 ± 0.100 (0.434 - 0.474)	0.541 ± 0.087 (0.524 - 0.558)	0.505 ± 0.068 (0.492 - 0.519)	0.609 ± 0.074 (0.595 - 0.624)	0.466 ± 0.072 (0.452 - 0.480)	0.119 ± 0.039 (0.112 - 0.127)	0.520 ± 0.071 (0.506 - 0.534)	0.609 ± 0.074 (0.595 - 0.624)	0.433 ± 0.039 (0.426 - 0.441)
BBK32	fs055	RF	LOOCV	0.579008	8	0.555 ± 0.180 (0.519 - 0.591)	0.589 ± 0.146 (0.560 - 0.618)	0.662 ± 0.211 (0.620 - 0.704)	0.520 ± 0.238 (0.473 - 0.567)	0.591 ± 0.144 (0.562 - 0.620)	0.583 ± 0.166 (0.550 - 0.616)	0.662 ± 0.211 (0.620 - 0.704)	0.444 ± 0.092 (0.426 - 0.463)	0.469 ± 0.112 (0.447 - 0.492)	0.566 ± 0.111 (0.544 - 0.588)	0.679 ± 0.115 (0.656 - 0.702)	0.453 ± 0.142 (0.425 - 0.481)	0.158 ± 0.063 (0.145 - 0.170)	0.557 ± 0.096 (0.538 - 0.576)	0.679 ± 0.115 (0.656 - 0.702)	0.462 ± 0.065 (0.449 - 0.475)
BBK32	fs055	SVM	Bootstrap	0.446158	34	0.418 ± 0.192 (0.380 - 0.456)	0.458 ± 0.180 (0.422 - 0.494)	0.480 ± 0.291 (0.422 - 0.538)	0.441 ± 0.251 (0.391 - 0.490)	0.460 ± 0.179 (0.425 - 0.496)	0.434 ± 0.220 (0.390 - 0.478)	0.480 ± 0.291 (0.422 - 0.538)	0.390 ± 0.076 (0.375 - 0.405)	0.539 ± 0.063 (0.526 - 0.552)	0.490 ± 0.056 (0.479 - 0.501)	0.553 ± 0.072 (0.539 - 0.567)	0.511 ± 0.058 (0.499 - 0.522)	0.096 ± 0.039 (0.088 - 0.104)	0.510 ± 0.064 (0.497 - 0.523)	0.553 ± 0.072 (0.539 - 0.567)	0.436 ± 0.028 (0.430 - 0.441)
BBK32	fs055	SVM	LOOCV	0.425775	33	0.408 ± 0.146 (0.379 - 0.437)	0.431 ± 0.155 (0.401 - 0.462)	0.433 ± 0.307 (0.372 - 0.494)	0.436 ± 0.252 (0.386 - 0.487)	0.435 ± 0.155 (0.404 - 0.466)	0.396 ± 0.206 (0.354 - 0.438)	0.433 ± 0.307 (0.372 - 0.494)	0.382 ± 0.065 (0.369 - 0.395)	0.693 ± 0.201 (0.653 - 0.733)	0.676 ± 0.200 (0.636 - 0.716)	0.683 ± 0.226 (0.638 - 0.727)	0.668 ± 0.214 (0.626 - 0.711)	0.244 ± 0.148 (0.215 - 0.273)	0.671 ± 0.204 (0.631 - 0.712)	0.683 ± 0.226 (0.638 - 0.727)	0.647 ± 0.182 (0.611 - 0.683)
DbpA	ImpQ1	GLM	Bootstrap	0.752933	29	0.769 ± 0.121 (0.745 - 0.793)	0.745 ± 0.123 (0.721 - 0.769)	0.658 ± 0.233 (0.612 - 0.704)	0.832 ± 0.186 (0.795 - 0.869)	0.745 ± 0.123 (0.721 - 0.769)	0.829 ± 0.179 (0.793 - 0.864)	0.658 ± 0.233 (0.612 - 0.704)	0.593 ± 0.151 (0.563 - 0.623)	0.787 ± 0.057 (0.776 - 0.798)	0.719 ± 0.056 (0.708 - 0.730)	0.690 ± 0.066 (0.677 - 0.703)	0.776 ± 0.064 (0.763 - 0.789)	0.260 ± 0.042 (0.252 - 0.268)	0.773 ± 0.062 (0.761 - 0.786)	0.690 ± 0.066 (0.677 - 0.703)	0.573 ± 0.090 (0.555 - 0.591)
DbpA	ImpQ1	GLM	LOOCV	0.756467	30	0.773 ± 0.133 (0.747 - 0.800)	0.748 ± 0.112 (0.726 - 0.770)	0.666 ± 0.222 (0.622 - 0.710)	0.830 ± 0.181 (0.794 - 0.866)	0.748 ± 0.112 (0.726 - 0.770)	0.833 ± 0.156 (0.802 - 0.864)	0.666 ± 0.222 (0.622 - 0.710)	0.600 ± 0.146 (0.571 - 0.629)	0.818 ± 0.057 (0.807 - 0.829)	0.768 ± 0.066 (0.755 - 0.781)	0.709 ± 0.093 (0.690 - 0.727)	0.827 ± 0.097 (0.807 - 0.846)	0.293 ± 0.052 (0.283 - 0.303)	0.811 ± 0.087 (0.793 - 0.828)	0.709 ± 0.093 (0.690 - 0.727)	0.732 ± 0.067 (0.719 - 0.745)
DbpA	ImpQ1	PCANN	Bootstrap	0.7732	20	0.782 ± 0.126 (0.757 - 0.807)	0.769 ± 0.101 (0.749 - 0.789)	0.666 ± 0.193 (0.628 - 0.704)	0.872 ± 0.157 (0.841 - 0.903)	0.769 ± 0.101 (0.749 - 0.789)	0.871 ± 0.143 (0.843 - 0.900)	0.666 ± 0.193 (0.628 - 0.704)	0.602 ± 0.129 (0.577 - 0.628)	0.773 ± 0.058 (0.762 - 0.785)	0.710 ± 0.051 (0.700 - 0.721)	0.664 ± 0.069 (0.650 - 0.677)	0.778 ± 0.052 (0.767 - 0.788)	0.252 ± 0.038 (0.244 - 0.259)	0.765 ± 0.056 (0.754 - 0.776)	0.664 ± 0.069 (0.650 - 0.677)	0.589 ± 0.082 (0.573 - 0.605)
DbpA	ImpQ1	PCANN	LOOCV	0.773517	23	0.793 ± 0.133 (0.766 - 0.819)	0.764 ± 0.114 (0.741 - 0.787)	0.670 ± 0.200 (0.630 - 0.710)	0.858 ± 0.187 (0.821 - 0.895)	0.764 ± 0.114 (0.741 - 0.787)	0.861 ± 0.159 (0.829 - 0.893)	0.670 ± 0.200 (0.630 - 0.710)	0.602 ± 0.147 (0.572 - 0.631)	0.859 ± 0.052 (0.848 - 0.869)	0.772 ± 0.066 (0.759 - 0.785)	0.681 ± 0.103 (0.660 - 0.701)	0.864 ± 0.068 (0.851 - 0.877)	0.295 ± 0.054 (0.284 - 0.305)	0.835 ± 0.074 (0.820 - 0.850)	0.681 ± 0.103 (0.660 - 0.701)	0.723 ± 0.128 (0.697 - 0.748)
DbpA	ImpQ1	PLS	Bootstrap	0.756133	28	0.782 ± 0.131 (0.756 - 0.808)	0.743 ± 0.118 (0.720 - 0.766)	0.812 ± 0.179 (0.776 - 0.848)	0.674 ± 0.188 (0.637 - 0.711)	0.743 ± 0.118 (0.720 - 0.766)	0.728 ± 0.144 (0.700 - 0.757)	0.812 ± 0.179 (0.776 - 0.848)	0.611 ± 0.109 (0.590 - 0.633)	0.786 ± 0.053 (0.776 - 0.797)	0.692 ± 0.056 (0.681 - 0.703)	0.716 ± 0.069 (0.702 - 0.729)	0.701 ± 0.053 (0.690 - 0.711)	0.241 ± 0.041 (0.233 - 0.249)	0.720 ± 0.051 (0.710 - 0.730)	0.716 ± 0.069 (0.702 - 0.729)	0.614 ± 0.041 (0.606 - 0.622)
DbpA	ImpQ1	PLS	LOOCV	0.744533	34	0.764 ± 0.151 (0.734 - 0.793)	0.735 ± 0.112 (0.713 - 0.757)	0.628 ± 0.203 (0.588 - 0.668)	0.842 ± 0.180 (0.806 - 0.878)	0.735 ± 0.112 (0.713 - 0.757)	0.839 ± 0.163 (0.806 - 0.871)	0.628 ± 0.203 (0.588 - 0.668)	0.622 ± 0.109 (0.601 - 0.644)	0.841 ± 0.070 (0.827 - 0.855)	0.757 ± 0.063 (0.744 - 0.769)	0.662 ± 0.110 (0.640 - 0.684)	0.851 ± 0.082 (0.835 - 0.868)	0.281 ± 0.050 (0.271 - 0.291)	0.822 ± 0.080 (0.806 - 0.838)	0.662 ± 0.110 (0.640 - 0.684)	0.756 ± 0.073 (0.742 - 0.771)
DbpA	ImpQ1	RF	Bootstrap	0.782733	9	0.812 ± 0.139 (0.785 - 0.840)	0.768 ± 0.106 (0.747 - 0.789)	0.700 ± 0.198 (0.661 - 0.739)	0.836 ± 0.191 (0.798 - 0.874)	0.768 ± 0.106 (0.747 - 0.789)	0.846 ± 0.154 (0.816 - 0.877)	0.700 ± 0.198 (0.661 - 0.739)	0.641 ± 0.114 (0.619 - 0.664)	0.787 ± 0.052 (0.777 - 0.797)	0.726 ± 0.055 (0.715 - 0.737)	0.695 ± 0.079 (0.679 - 0.710)	0.782 ± 0.067 (0.769 - 0.795)	0.265 ± 0.042 (0.257 - 0.274)	0.775 ± 0.062 (0.763 - 0.787)	0.695 ± 0.079 (0.679 - 0.710)	0.606 ± 0.039 (0.598 - 0.614)
DbpA	ImpQ1	RF	LOOCV	0.798867	5	0.833 ± 0.137 (0.805 - 0.860)	0.782 ± 0.108 (0.761 - 0.803)	0.688 ± 0.196 (0.649 - 0.727)	0.876 ± 0.158 (0.845 - 0.907)	0.782 ± 0.108 (0.761 - 0.803)	0.874 ± 0.144 (0.845 - 0.903)	0.688 ± 0.196 (0.649 - 0.727)	0.656 ± 0.110 (0.634 - 0.678)	0.819 ± 0.053 (0.809 - 0.830)	0.773 ± 0.063 (0.761 - 0.785)	0.682 ± 0.084 (0.665 - 0.699)	0.864 ± 0.066 (0.851 - 0.877)	0.296 ± 0.050 (0.286 - 0.306)	0.835 ± 0.075 (0.820 - 0.850)	0.682 ± 0.084 (0.665 - 0.699)	0.725 ± 0.061 (0.713 - 0.737)
DbpA	ImpQ1	SVM	Bootstrap	0.786533	5	0.820 ± 0.131 (0.794 - 0.846)	0.770 ± 0.116 (0.747 - 0.793)	0.832 ± 0.155 (0.801 - 0.863)	0.708 ± 0.194 (0.670 - 0.746)	0.770 ± 0.116 (0.747 - 0.793)	0.761 ± 0.143 (0.732 - 0.789)	0.832 ± 0.155 (0.801 - 0.863)	0.645 ± 0.106 (0.624 - 0.666)	0.786 ± 0.058 (0.774 - 0.797)	0.686 ± 0.057 (0.674 - 0.697)	0.715 ± 0.061 (0.703 - 0.727)	0.695 ± 0.059 (0.683 - 0.706)	0.235 ± 0.042 (0.227 - 0.244)	0.718 ± 0.055 (0.707 - 0.729)	0.715 ± 0.061 (0.703 - 0.727)	0.611 ± 0.043 (0.602 - 0.619)
DbpA	ImpQ1	SVM	LOOCV	0.794667	9	0.834 ± 0.147 (0.805 - 0.863)	0.775 ± 0.118 (0.752 - 0.798)	0.746 ± 0.177 (0.711 - 0.781)	0.804 ± 0.203 (0.764 - 0.844)	0.775 ± 0.118 (0.752 - 0.798)	0.827 ± 0.156 (0.796 - 0.858)	0.746 ± 0.177 (0.711 - 0.781)	0.653 ± 0.123 (0.629 - 0.677)	0.866 ± 0.065 (0.853 - 0.879)	0.797 ± 0.067 (0.783 - 0.810)	0.751 ± 0.119 (0.727 - 0.774)	0.843 ± 0.093 (0.824 - 0.861)	0.315 ± 0.055 (0.304 - 0.326)	0.833 ± 0.079 (0.817 - 0.848)	0.751 ± 0.119 (0.727 - 0.774)	0.781 ± 0.077 (0.765 - 0.796)
DbpA	ImpQ2	GLM	Bootstrap	0.788533	4	0.836 ± 0.126 (0.811 - 0.861)	0.765 ± 0.121 (0.741 - 0.789)	0.778 ± 0.188 (0.741 - 0.815)	0.752 ± 0.197 (0.713 - 0.791)	0.765 ± 0.121 (0.741 - 0.789)	0.781 ± 0.169 (0.747 - 0.814)	0.778 ± 0.188 (0.741 - 0.815)	0.639 ± 0.124 (0.614 - 0.664)	0.811 ± 0.046 (0.802 - 0.821)	0.724 ± 0.052 (0.714 - 0.734)	0.729 ± 0.069 (0.715 - 0.742)	0.745 ± 0.059 (0.733 - 0.757)	0.264 ± 0.039 (0.256 - 0.271)	0.757 ± 0.052 (0.747 - 0.768)	0.729 ± 0.069 (0.715 - 0.742)	0.601 ± 0.069 (0.587 - 0.615)
DbpA	ImpQ2	GLM	LOOCV	0.793267	12	0.828 ± 0.120 (0.804 - 0.852)	0.776 ± 0.122 (0.752 - 0.800)	0.778 ± 0.195 (0.739 - 0.817)	0.774 ± 0.194 (0.735 - 0.813)	0.776 ± 0.122 (0.752 - 0.800)	0.799 ± 0.173 (0.765 - 0.833)	0.778 ± 0.195 (0.739 - 0.817)	0.622 ± 0.141 (0.594 - 0.650)	0.835 ± 0.053 (0.825 - 0.846)	0.784 ± 0.063 (0.772 - 0.797)	0.788 ± 0.072 (0.774 - 0.802)	0.781 ± 0.102 (0.760 - 0.801)	0.308 ± 0.049 (0.298 - 0.317)	0.789 ± 0.083 (0.773 - 0.806)	0.788 ± 0.072 (0.774 - 0.802)	0.762 ± 0.064 (0.749 - 0.774)
DbpA	ImpQ2	PCANN	Bootstrap	0.7702	23	0.823 ± 0.121 (0.799 - 0.847)	0.744 ± 0.110 (0.722 - 0.766)	0.730 ± 0.204 (0.690 - 0.770)	0.758 ± 0.189 (0.720 - 0.796)	0.744 ± 0.110 (0.722 - 0.766)	0.784 ± 0.150 (0.754 - 0.814)	0.730 ± 0.204 (0.690 - 0.770)	0.636 ± 0.115 (0.613 - 0.659)	0.789 ± 0.055 (0.778 - 0.800)	0.701 ± 0.053 (0.691 - 0.712)	0.696 ± 0.065 (0.683 - 0.709)	0.732 ± 0.051 (0.722 - 0.742)	0.246 ± 0.040 (0.238 - 0.254)	0.738 ± 0.053 (0.728 - 0.749)	0.696 ± 0.065 (0.683 - 0.709)	0.608 ± 0.046 (0.599 - 0.617)
DbpA	ImpQ2	PCANN	LOOCV	0.784533	14	0.804 ± 0.138 (0.776 - 0.831)	0.775 ± 0.130 (0.749 - 0.801)	0.726 ± 0.214 (0.684 - 0.768)	0.824 ± 0.180 (0.788 - 0.860)	0.775 ± 0.130 (0.749 - 0.801)	0.829 ± 0.177 (0.794 - 0.864)	0.726 ± 0.214 (0.684 - 0.768)	0.607 ± 0.125 (0.583 - 0.632)	0.852 ± 0.055 (0.841 - 0.863)	0.793 ± 0.071 (0.779 - 0.807)	0.765 ± 0.088 (0.748 - 0.783)	0.820 ± 0.082 (0.804 - 0.836)	0.315 ± 0.057 (0.304 - 0.327)	0.812 ± 0.079 (0.796 - 0.827)	0.765 ± 0.088 (0.748 - 0.783)	0.750 ± 0.112 (0.727 - 0.772)
DbpA	ImpQ2	PLS	Bootstrap	0.748333	32	0.749 ± 0.133 (0.723 - 0.775)	0.748 ± 0.127 (0.723 - 0.773)	0.828 ± 0.173 (0.794 - 0.862)	0.668 ± 0.191 (0.630 - 0.706)	0.748 ± 0.127 (0.723 - 0.773)	0.727 ± 0.145 (0.698 - 0.755)	0.828 ± 0.173 (0.794 - 0.862)	0.580 ± 0.117 (0.557 - 0.604)	0.778 ± 0.051 (0.768 - 0.788)	0.693 ± 0.056 (0.682 - 0.704)	0.739 ± 0.068 (0.725 - 0.752)	0.679 ± 0.052 (0.668 - 0.689)	0.241 ± 0.041 (0.233 - 0.249)	0.708 ± 0.049 (0.698 - 0.718)	0.739 ± 0.068 (0.725 - 0.752)	0.595 ± 0.038 (0.587 - 0.603)
DbpA	ImpQ2	PLS	LOOCV	0.796267	6	0.829 ± 0.107 (0.807 - 0.850)	0.780 ± 0.130 (0.754 - 0.806)	0.722 ± 0.209 (0.681 - 0.763)	0.838 ± 0.177 (0.803 - 0.873)	0.780 ± 0.130 (0.754 - 0.806)	0.838 ± 0.176 (0.803 - 0.874)	0.722 ± 0.209 (0.681 - 0.763)	0.650 ± 0.099 (0.630 - 0.669)	0.849 ± 0.053 (0.839 - 0.860)	0.771 ± 0.064 (0.758 - 0.783)	0.721 ± 0.086 (0.704 - 0.738)	0.821 ± 0.085 (0.804 - 0.837)	0.296 ± 0.050 (0.286 - 0.306)	0.805 ± 0.080 (0.789 - 0.821)	0.721 ± 0.086 (0.704 - 0.738)	0.779 ± 0.057 (0.767 - 0.790)
DbpA	ImpQ2	RF	Bootstrap	0.782533	11	0.812 ± 0.131 (0.786 - 0.838)	0.768 ± 0.132 (0.742 - 0.794)	0.750 ± 0.212 (0.708 - 0.792)	0.786 ± 0.213 (0.744 - 0.828)	0.768 ± 0.132 (0.742 - 0.794)	0.808 ± 0.181 (0.772 - 0.844)	0.750 ± 0.212 (0.708 - 0.792)	0.630 ± 0.121 (0.607 - 0.654)	0.787 ± 0.051 (0.777 - 0.797)	0.721 ± 0.054 (0.710 - 0.731)	0.712 ± 0.084 (0.695 - 0.729)	0.754 ± 0.062 (0.741 - 0.766)	0.261 ± 0.041 (0.253 - 0.269)	0.756 ± 0.054 (0.746 - 0.767)	0.712 ± 0.084 (0.695 - 0.729)	0.594 ± 0.039 (0.586 - 0.602)
DbpA	ImpQ2	RF	LOOCV	0.793667	10	0.821 ± 0.126 (0.796 - 0.846)	0.780 ± 0.129 (0.754 - 0.806)	0.742 ± 0.200 (0.702 - 0.782)	0.818 ± 0.184 (0.781 - 0.855)	0.780 ± 0.129 (0.754 - 0.806)	0.824 ± 0.175 (0.789 - 0.859)	0.742 ± 0.200 (0.702 - 0.782)	0.640 ± 0.109 (0.618 - 0.661)	0.789 ± 0.064 (0.777 - 0.802)	0.733 ± 0.083 (0.716 - 0.749)	0.677 ± 0.101 (0.657 - 0.697)	0.788 ± 0.100 (0.768 - 0.808)	0.269 ± 0.061 (0.257 - 0.281)	0.766 ± 0.099 (0.746 - 0.786)	0.677 ± 0.101 (0.657 - 0.697)	0.701 ± 0.075 (0.686 - 0.715)
DbpA	ImpQ2	SVM	Bootstrap	0.782667	10	0.810 ± 0.127 (0.785 - 0.835)	0.769 ± 0.118 (0.746 - 0.792)	0.846 ± 0.153 (0.816 - 0.876)	0.692 ± 0.208 (0.651 - 0.733)	0.769 ± 0.118 (0.746 - 0.792)	0.757 ± 0.141 (0.729 - 0.785)	0.846 ± 0.153 (0.816 - 0.876)	0.607 ± 0.116 (0.584 - 0.630)	0.771 ± 0.055 (0.760 - 0.782)	0.678 ± 0.062 (0.666 - 0.690)	0.722 ± 0.067 (0.709 - 0.736)	0.674 ± 0.061 (0.662 - 0.687)	0.228 ± 0.046 (0.219 - 0.237)	0.700 ± 0.054 (0.690 - 0.711)	0.722 ± 0.067 (0.709 - 0.736)	0.584 ± 0.037 (0.577 - 0.591)
DbpA	ImpQ2	SVM	LOOCV	0.7576	28	0.777 ± 0.141 (0.749 - 0.805)	0.748 ± 0.127 (0.723 - 0.773)	0.780 ± 0.183 (0.744 - 0.816)	0.716 ± 0.224 (0.672 - 0.760)	0.748 ± 0.127 (0.723 - 0.773)	0.765 ± 0.175 (0.730 - 0.799)	0.780 ± 0.183 (0.744 - 0.816)	0.584 ± 0.132 (0.558 - 0.611)	0.841 ± 0.060 (0.829 - 0.853)	0.795 ± 0.057 (0.783 - 0.806)	0.801 ± 0.098 (0.781 - 0.820)	0.789 ± 0.114 (0.766 - 0.811)	0.313 ± 0.046 (0.304 - 0.322)	0.802 ± 0.084 (0.785 - 0.818)	0.801 ± 0.098 (0.781 - 0.820)	0.756 ± 0.081 (0.739 - 0.772)
DbpA	ImpQ3	GLM	Bootstrap	0.798733	3	0.852 ± 0.114 (0.830 - 0.875)	0.772 ± 0.125 (0.747 - 0.797)	0.782 ± 0.182 (0.746 - 0.818)	0.762 ± 0.202 (0.722 - 0.802)	0.772 ± 0.125 (0.747 - 0.797)	0.792 ± 0.174 (0.758 - 0.827)	0.782 ± 0.182 (0.746 - 0.818)	0.644 ± 0.110 (0.622 - 0.666)	0.826 ± 0.040 (0.818 - 0.834)	0.731 ± 0.051 (0.721 - 0.741)	0.743 ± 0.065 (0.730 - 0.756)	0.746 ± 0.053 (0.735 - 0.756)	0.270 ± 0.039 (0.262 - 0.277)	0.757 ± 0.049 (0.748 - 0.767)	0.743 ± 0.065 (0.730 - 0.756)	0.601 ± 0.070 (0.587 - 0.614)
DbpA	ImpQ3	GLM	LOOCV	0.8016	3	0.849 ± 0.112 (0.827 - 0.871)	0.778 ± 0.121 (0.754 - 0.802)	0.770 ± 0.191 (0.732 - 0.808)	0.786 ± 0.195 (0.747 - 0.825)	0.778 ± 0.121 (0.754 - 0.802)	0.807 ± 0.175 (0.772 - 0.842)	0.770 ± 0.191 (0.732 - 0.808)	0.633 ± 0.134 (0.607 - 0.660)	0.845 ± 0.046 (0.836 - 0.854)	0.787 ± 0.057 (0.776 - 0.798)	0.793 ± 0.070 (0.779 - 0.807)	0.781 ± 0.091 (0.763 - 0.799)	0.310 ± 0.046 (0.301 - 0.319)	0.789 ± 0.073 (0.774 - 0.803)	0.793 ± 0.070 (0.779 - 0.807)	0.763 ± 0.068 (0.750 - 0.777)
DbpA	ImpQ3	PCANN	Bootstrap	0.804133	1	0.842 ± 0.113 (0.820 - 0.865)	0.785 ± 0.118 (0.762 - 0.808)	0.788 ± 0.182 (0.752 - 0.824)	0.782 ± 0.187 (0.745 - 0.819)	0.785 ± 0.118 (0.762 - 0.808)	0.807 ± 0.149 (0.778 - 0.837)	0.788 ± 0.182 (0.752 - 0.824)	0.640 ± 0.116 (0.617 - 0.663)	0.795 ± 0.049 (0.785 - 0.805)	0.716 ± 0.054 (0.706 - 0.727)	0.720 ± 0.064 (0.707 - 0.732)	0.735 ± 0.058 (0.724 - 0.747)	0.257 ± 0.041 (0.249 - 0.265)	0.746 ± 0.055 (0.735 - 0.757)	0.720 ± 0.064 (0.707 - 0.732)	0.597 ± 0.041 (0.588 - 0.605)
DbpA	ImpQ3	PCANN	LOOCV	0.7878	13	0.815 ± 0.123 (0.791 - 0.840)	0.774 ± 0.112 (0.752 - 0.796)	0.714 ± 0.183 (0.678 - 0.750)	0.834 ± 0.178 (0.799 - 0.869)	0.774 ± 0.112 (0.752 - 0.796)	0.841 ± 0.155 (0.810 - 0.872)	0.714 ± 0.183 (0.678 - 0.750)	0.594 ± 0.158 (0.562 - 0.625)	0.859 ± 0.049 (0.849 - 0.869)	0.793 ± 0.067 (0.779 - 0.806)	0.763 ± 0.088 (0.745 - 0.780)	0.823 ± 0.084 (0.806 - 0.839)	0.314 ± 0.054 (0.304 - 0.325)	0.815 ± 0.079 (0.799 - 0.830)	0.763 ± 0.088 (0.745 - 0.780)	0.747 ± 0.110 (0.725 - 0.769)
DbpA	ImpQ3	PLS	Bootstrap	0.757067	27	0.761 ± 0.125 (0.736 - 0.786)	0.755 ± 0.112 (0.733 - 0.777)	0.854 ± 0.150 (0.824 - 0.884)	0.656 ± 0.199 (0.616 - 0.696)	0.755 ± 0.112 (0.733 - 0.777)	0.732 ± 0.129 (0.706 - 0.758)	0.854 ± 0.150 (0.824 - 0.884)	0.564 ± 0.111 (0.542 - 0.586)	0.789 ± 0.050 (0.779 - 0.799)	0.711 ± 0.056 (0.699 - 0.722)	0.785 ± 0.081 (0.769 - 0.801)	0.661 ± 0.064 (0.648 - 0.673)	0.250 ± 0.042 (0.241 - 0.258)	0.709 ± 0.048 (0.699 - 0.718)	0.785 ± 0.081 (0.769 - 0.801)	0.587 ± 0.042 (0.578 - 0.595)
DbpA	ImpQ3	PLS	LOOCV	0.808133	1	0.844 ± 0.113 (0.822 - 0.867)	0.790 ± 0.122 (0.766 - 0.814)	0.746 ± 0.199 (0.707 - 0.785)	0.834 ± 0.184 (0.797 - 0.871)	0.790 ± 0.122 (0.766 - 0.814)	0.844 ± 0.171 (0.810 - 0.878)	0.746 ± 0.199 (0.707 - 0.785)	0.647 ± 0.106 (0.627 - 0.668)	0.862 ± 0.052 (0.852 - 0.872)	0.785 ± 0.071 (0.771 - 0.799)	0.733 ± 0.092 (0.715 - 0.752)	0.836 ± 0.082 (0.820 - 0.852)	0.308 ± 0.055 (0.297 - 0.319)	0.820 ± 0.083 (0.803 - 0.836)	0.733 ± 0.092 (0.715 - 0.752)	0.782 ± 0.068 (0.768 - 0.796)
DbpA	ImpQ3	RF	Bootstrap	0.784933	7	0.815 ± 0.137 (0.788 - 0.842)	0.770 ± 0.124 (0.745 - 0.795)	0.772 ± 0.197 (0.733 - 0.811)	0.768 ± 0.223 (0.724 - 0.812)	0.770 ± 0.124 (0.745 - 0.795)	0.802 ± 0.180 (0.766 - 0.837)	0.772 ± 0.197 (0.733 - 0.811)	0.620 ± 0.120 (0.596 - 0.644)	0.797 ± 0.048 (0.788 - 0.807)	0.731 ± 0.052 (0.721 - 0.741)	0.736 ± 0.084 (0.720 - 0.753)	0.748 ± 0.069 (0.734 - 0.762)	0.268 ± 0.039 (0.260 - 0.276)	0.760 ± 0.057 (0.749 - 0.771)	0.736 ± 0.084 (0.720 - 0.753)	0.591 ± 0.037 (0.584 - 0.599)
DbpA	ImpQ3	RF	LOOCV	0.801267	4	0.836 ± 0.119 (0.812 - 0.859)	0.784 ± 0.123 (0.760 - 0.808)	0.740 ± 0.198 (0.701 - 0.779)	0.828 ± 0.175 (0.793 - 0.863)	0.784 ± 0.123 (0.760 - 0.808)	0.833 ± 0.173 (0.798 - 0.867)	0.740 ± 0.198 (0.701 - 0.779)	0.634 ± 0.114 (0.612 - 0.657)	0.797 ± 0.059 (0.786 - 0.809)	0.752 ± 0.072 (0.738 - 0.766)	0.705 ± 0.097 (0.685 - 0.724)	0.799 ± 0.089 (0.782 - 0.817)	0.282 ± 0.053 (0.272 - 0.293)	0.782 ± 0.086 (0.765 - 0.799)	0.705 ± 0.097 (0.685 - 0.724)	0.702 ± 0.070 (0.688 - 0.716)
DbpA	ImpQ3	SVM	Bootstrap	0.784133	8	0.826 ± 0.121 (0.802 - 0.850)	0.763 ± 0.116 (0.740 - 0.786)	0.836 ± 0.146 (0.807 - 0.865)	0.690 ± 0.208 (0.649 - 0.731)	0.763 ± 0.116 (0.740 - 0.786)	0.754 ± 0.141 (0.726 - 0.782)	0.836 ± 0.146 (0.807 - 0.865)	0.610 ± 0.112 (0.587 - 0.632)	0.797 ± 0.052 (0.787 - 0.807)	0.705 ± 0.058 (0.693 - 0.716)	0.749 ± 0.075 (0.734 - 0.764)	0.697 ± 0.053 (0.686 - 0.707)	0.248 ± 0.043 (0.240 - 0.257)	0.724 ± 0.048 (0.715 - 0.734)	0.749 ± 0.075 (0.734 - 0.764)	0.592 ± 0.040 (0.584 - 0.599)
DbpA	ImpQ3	SVM	LOOCV	0.765067	26	0.791 ± 0.135 (0.764 - 0.818)	0.752 ± 0.110 (0.730 - 0.774)	0.814 ± 0.166 (0.781 - 0.847)	0.690 ± 0.233 (0.644 - 0.736)	0.752 ± 0.110 (0.730 - 0.774)	0.762 ± 0.155 (0.731 - 0.792)	0.814 ± 0.166 (0.781 - 0.847)	0.593 ± 0.129 (0.568 - 0.619)	0.853 ± 0.056 (0.842 - 0.865)	0.803 ± 0.052 (0.793 - 0.813)	0.834 ± 0.083 (0.818 - 0.850)	0.772 ± 0.121 (0.748 - 0.796)	0.319 ± 0.043 (0.311 - 0.328)	0.797 ± 0.086 (0.780 - 0.814)	0.834 ± 0.083 (0.818 - 0.850)	0.777 ± 0.071 (0.763 - 0.791)
DbpA	VarQ1	GLM	Bootstrap	0.751867	30	0.768 ± 0.129 (0.742 - 0.793)	0.744 ± 0.124 (0.719 - 0.769)	0.670 ± 0.230 (0.624 - 0.716)	0.818 ± 0.189 (0.781 - 0.855)	0.744 ± 0.124 (0.719 - 0.769)	0.815 ± 0.179 (0.779 - 0.851)	0.670 ± 0.230 (0.624 - 0.716)	0.601 ± 0.136 (0.574 - 0.628)	0.784 ± 0.058 (0.773 - 0.796)	0.713 ± 0.057 (0.702 - 0.724)	0.679 ± 0.065 (0.666 - 0.692)	0.775 ± 0.063 (0.763 - 0.788)	0.256 ± 0.042 (0.248 - 0.265)	0.769 ± 0.063 (0.756 - 0.781)	0.679 ± 0.065 (0.666 - 0.692)	0.587 ± 0.080 (0.571 - 0.603)
DbpA	VarQ1	GLM	LOOCV	0.752067	31	0.768 ± 0.133 (0.742 - 0.795)	0.744 ± 0.114 (0.721 - 0.767)	0.658 ± 0.223 (0.614 - 0.702)	0.830 ± 0.176 (0.795 - 0.865)	0.744 ± 0.114 (0.721 - 0.767)	0.829 ± 0.157 (0.798 - 0.861)	0.658 ± 0.223 (0.614 - 0.702)	0.597 ± 0.145 (0.568 - 0.626)	0.816 ± 0.058 (0.804 - 0.827)	0.758 ± 0.063 (0.746 - 0.771)	0.691 ± 0.093 (0.672 - 0.709)	0.826 ± 0.094 (0.807 - 0.845)	0.285 ± 0.049 (0.275 - 0.295)	0.806 ± 0.085 (0.789 - 0.823)	0.691 ± 0.093 (0.672 - 0.709)	0.739 ± 0.062 (0.727 - 0.751)
DbpA	VarQ1	PCANN	Bootstrap	0.769267	24	0.784 ± 0.132 (0.758 - 0.810)	0.762 ± 0.108 (0.741 - 0.783)	0.662 ± 0.206 (0.621 - 0.703)	0.862 ± 0.167 (0.829 - 0.895)	0.762 ± 0.108 (0.741 - 0.783)	0.863 ± 0.147 (0.833 - 0.892)	0.662 ± 0.206 (0.621 - 0.703)	0.614 ± 0.124 (0.589 - 0.638)	0.775 ± 0.058 (0.764 - 0.786)	0.709 ± 0.051 (0.699 - 0.719)	0.663 ± 0.065 (0.650 - 0.676)	0.776 ± 0.057 (0.765 - 0.787)	0.251 ± 0.038 (0.243 - 0.258)	0.766 ± 0.060 (0.754 - 0.778)	0.663 ± 0.065 (0.650 - 0.676)	0.598 ± 0.072 (0.583 - 0.612)
DbpA	VarQ1	PCANN	LOOCV	0.771	24	0.783 ± 0.160 (0.751 - 0.815)	0.765 ± 0.125 (0.740 - 0.790)	0.672 ± 0.206 (0.631 - 0.713)	0.858 ± 0.183 (0.822 - 0.894)	0.765 ± 0.125 (0.740 - 0.790)	0.862 ± 0.162 (0.829 - 0.894)	0.672 ± 0.206 (0.631 - 0.713)	0.567 ± 0.193 (0.529 - 0.606)	0.860 ± 0.052 (0.850 - 0.870)	0.779 ± 0.067 (0.766 - 0.793)	0.695 ± 0.102 (0.675 - 0.716)	0.863 ± 0.069 (0.850 - 0.877)	0.301 ± 0.054 (0.290 - 0.312)	0.837 ± 0.076 (0.822 - 0.852)	0.695 ± 0.102 (0.675 - 0.716)	0.700 ± 0.139 (0.671 - 0.728)
DbpA	VarQ1	PLS	Bootstrap	0.747667	34	0.771 ± 0.132 (0.745 - 0.797)	0.736 ± 0.123 (0.712 - 0.760)	0.806 ± 0.185 (0.769 - 0.843)	0.666 ± 0.191 (0.628 - 0.704)	0.736 ± 0.123 (0.712 - 0.760)	0.721 ± 0.147 (0.692 - 0.750)	0.806 ± 0.185 (0.769 - 0.843)	0.600 ± 0.109 (0.579 - 0.622)	0.782 ± 0.054 (0.772 - 0.793)	0.690 ± 0.057 (0.679 - 0.702)	0.717 ± 0.071 (0.703 - 0.731)	0.695 ± 0.054 (0.684 - 0.706)	0.239 ± 0.042 (0.231 - 0.247)	0.715 ± 0.053 (0.705 - 0.726)	0.717 ± 0.071 (0.703 - 0.731)	0.609 ± 0.041 (0.601 - 0.617)
DbpA	VarQ1	PLS	LOOCV	0.744533	34	0.764 ± 0.151 (0.734 - 0.793)	0.735 ± 0.112 (0.713 - 0.757)	0.628 ± 0.203 (0.588 - 0.668)	0.842 ± 0.180 (0.806 - 0.878)	0.735 ± 0.112 (0.713 - 0.757)	0.839 ± 0.163 (0.806 - 0.871)	0.628 ± 0.203 (0.588 - 0.668)	0.622 ± 0.109 (0.601 - 0.644)	0.841 ± 0.070 (0.827 - 0.855)	0.757 ± 0.063 (0.744 - 0.769)	0.662 ± 0.110 (0.640 - 0.684)	0.851 ± 0.082 (0.835 - 0.868)	0.281 ± 0.050 (0.271 - 0.291)	0.822 ± 0.080 (0.806 - 0.838)	0.662 ± 0.110 (0.640 - 0.684)	0.756 ± 0.073 (0.742 - 0.771)
DbpA	VarQ1	RF	Bootstrap	0.781933	12	0.808 ± 0.143 (0.779 - 0.836)	0.769 ± 0.106 (0.748 - 0.790)	0.692 ± 0.198 (0.653 - 0.731)	0.846 ± 0.190 (0.808 - 0.884)	0.769 ± 0.106 (0.748 - 0.790)	0.853 ± 0.152 (0.823 - 0.884)	0.692 ± 0.198 (0.653 - 0.731)	0.631 ± 0.124 (0.606 - 0.655)	0.786 ± 0.049 (0.777 - 0.796)	0.723 ± 0.055 (0.712 - 0.734)	0.688 ± 0.075 (0.674 - 0.703)	0.783 ± 0.060 (0.771 - 0.795)	0.263 ± 0.041 (0.255 - 0.272)	0.776 ± 0.059 (0.764 - 0.787)	0.688 ± 0.075 (0.674 - 0.703)	0.605 ± 0.035 (0.598 - 0.612)
DbpA	VarQ1	RF	LOOCV	0.795733	8	0.833 ± 0.134 (0.807 - 0.860)	0.777 ± 0.106 (0.756 - 0.798)	0.680 ± 0.191 (0.642 - 0.718)	0.874 ± 0.155 (0.843 - 0.905)	0.777 ± 0.106 (0.756 - 0.798)	0.869 ± 0.145 (0.840 - 0.898)	0.680 ± 0.191 (0.642 - 0.718)	0.655 ± 0.108 (0.634 - 0.677)	0.820 ± 0.053 (0.809 - 0.830)	0.771 ± 0.062 (0.758 - 0.783)	0.677 ± 0.083 (0.661 - 0.694)	0.864 ± 0.064 (0.851 - 0.877)	0.294 ± 0.050 (0.284 - 0.304)	0.834 ± 0.075 (0.819 - 0.849)	0.677 ± 0.083 (0.661 - 0.694)	0.724 ± 0.060 (0.712 - 0.735)
DbpA	VarQ1	SVM	Bootstrap	0.778267	16	0.813 ± 0.162 (0.781 - 0.845)	0.761 ± 0.143 (0.733 - 0.789)	0.808 ± 0.199 (0.769 - 0.847)	0.714 ± 0.209 (0.672 - 0.756)	0.761 ± 0.143 (0.733 - 0.789)	0.759 ± 0.161 (0.727 - 0.792)	0.808 ± 0.199 (0.769 - 0.847)	0.645 ± 0.115 (0.623 - 0.668)	0.791 ± 0.054 (0.780 - 0.801)	0.692 ± 0.058 (0.680 - 0.703)	0.724 ± 0.068 (0.711 - 0.738)	0.697 ± 0.052 (0.686 - 0.707)	0.240 ± 0.043 (0.232 - 0.249)	0.720 ± 0.051 (0.710 - 0.730)	0.724 ± 0.068 (0.711 - 0.738)	0.611 ± 0.041 (0.603 - 0.619)
DbpA	VarQ1	SVM	LOOCV	0.776933	20	0.815 ± 0.156 (0.784 - 0.846)	0.758 ± 0.116 (0.735 - 0.781)	0.724 ± 0.188 (0.687 - 0.761)	0.792 ± 0.216 (0.749 - 0.835)	0.758 ± 0.116 (0.735 - 0.781)	0.820 ± 0.162 (0.788 - 0.852)	0.724 ± 0.188 (0.687 - 0.761)	0.646 ± 0.119 (0.623 - 0.670)	0.861 ± 0.065 (0.848 - 0.874)	0.792 ± 0.063 (0.779 - 0.804)	0.749 ± 0.119 (0.725 - 0.772)	0.835 ± 0.100 (0.815 - 0.855)	0.310 ± 0.052 (0.300 - 0.321)	0.828 ± 0.081 (0.812 - 0.844)	0.749 ± 0.119 (0.725 - 0.772)	0.778 ± 0.074 (0.763 - 0.793)
DbpA	VarQ2	GLM	Bootstrap	0.770267	22	0.809 ± 0.121 (0.785 - 0.833)	0.751 ± 0.128 (0.726 - 0.776)	0.720 ± 0.234 (0.673 - 0.767)	0.782 ± 0.197 (0.743 - 0.821)	0.751 ± 0.128 (0.726 - 0.776)	0.796 ± 0.179 (0.761 - 0.832)	0.720 ± 0.234 (0.673 - 0.767)	0.619 ± 0.125 (0.594 - 0.644)	0.787 ± 0.052 (0.777 - 0.798)	0.715 ± 0.052 (0.705 - 0.725)	0.714 ± 0.063 (0.702 - 0.727)	0.745 ± 0.056 (0.734 - 0.756)	0.258 ± 0.039 (0.251 - 0.266)	0.752 ± 0.055 (0.742 - 0.763)	0.714 ± 0.063 (0.702 - 0.727)	0.591 ± 0.074 (0.576 - 0.606)
DbpA	VarQ2	GLM	LOOCV	0.773733	21	0.809 ± 0.125 (0.784 - 0.834)	0.756 ± 0.119 (0.732 - 0.780)	0.712 ± 0.226 (0.667 - 0.757)	0.800 ± 0.189 (0.763 - 0.837)	0.756 ± 0.119 (0.732 - 0.780)	0.811 ± 0.175 (0.776 - 0.845)	0.712 ± 0.226 (0.667 - 0.757)	0.622 ± 0.119 (0.599 - 0.646)	0.827 ± 0.053 (0.816 - 0.838)	0.771 ± 0.061 (0.759 - 0.783)	0.759 ± 0.090 (0.741 - 0.777)	0.783 ± 0.084 (0.767 - 0.800)	0.297 ± 0.047 (0.288 - 0.307)	0.782 ± 0.072 (0.768 - 0.796)	0.759 ± 0.090 (0.741 - 0.777)	0.736 ± 0.060 (0.724 - 0.748)
DbpA	VarQ2	PCANN	Bootstrap	0.748333	32	0.767 ± 0.138 (0.740 - 0.794)	0.739 ± 0.120 (0.715 - 0.763)	0.700 ± 0.210 (0.658 - 0.742)	0.778 ± 0.193 (0.740 - 0.816)	0.739 ± 0.120 (0.715 - 0.763)	0.792 ± 0.161 (0.760 - 0.824)	0.700 ± 0.210 (0.658 - 0.742)	0.571 ± 0.140 (0.543 - 0.599)	0.763 ± 0.059 (0.751 - 0.775)	0.707 ± 0.050 (0.697 - 0.717)	0.695 ± 0.062 (0.683 - 0.708)	0.741 ± 0.052 (0.731 - 0.752)	0.251 ± 0.037 (0.244 - 0.258)	0.744 ± 0.053 (0.734 - 0.755)	0.695 ± 0.062 (0.683 - 0.708)	0.563 ± 0.093 (0.544 - 0.581)
DbpA	VarQ2	PCANN	LOOCV	0.758867	27	0.777 ± 0.144 (0.748 - 0.805)	0.750 ± 0.131 (0.724 - 0.776)	0.692 ± 0.212 (0.650 - 0.734)	0.808 ± 0.199 (0.769 - 0.847)	0.750 ± 0.131 (0.724 - 0.776)	0.817 ± 0.174 (0.782 - 0.852)	0.692 ± 0.212 (0.650 - 0.734)	0.554 ± 0.152 (0.524 - 0.584)	0.846 ± 0.052 (0.836 - 0.856)	0.799 ± 0.062 (0.786 - 0.811)	0.777 ± 0.087 (0.759 - 0.794)	0.821 ± 0.076 (0.806 - 0.836)	0.319 ± 0.050 (0.309 - 0.329)	0.815 ± 0.070 (0.801 - 0.829)	0.777 ± 0.087 (0.759 - 0.794)	0.684 ± 0.138 (0.657 - 0.711)
DbpA	VarQ2	PLS	Bootstrap	0.7432	35	0.754 ± 0.137 (0.726 - 0.781)	0.738 ± 0.129 (0.712 - 0.764)	0.800 ± 0.207 (0.759 - 0.841)	0.676 ± 0.196 (0.637 - 0.715)	0.738 ± 0.129 (0.712 - 0.764)	0.726 ± 0.153 (0.695 - 0.756)	0.800 ± 0.207 (0.759 - 0.841)	0.587 ± 0.111 (0.565 - 0.609)	0.779 ± 0.054 (0.768 - 0.790)	0.691 ± 0.056 (0.680 - 0.702)	0.716 ± 0.070 (0.702 - 0.730)	0.694 ± 0.056 (0.683 - 0.705)	0.238 ± 0.041 (0.230 - 0.246)	0.716 ± 0.051 (0.705 - 0.726)	0.716 ± 0.070 (0.702 - 0.730)	0.601 ± 0.040 (0.593 - 0.608)
DbpA	VarQ2	PLS	LOOCV	0.7574	29	0.768 ± 0.135 (0.741 - 0.795)	0.752 ± 0.111 (0.730 - 0.774)	0.668 ± 0.185 (0.631 - 0.705)	0.836 ± 0.181 (0.800 - 0.872)	0.752 ± 0.111 (0.730 - 0.774)	0.836 ± 0.161 (0.804 - 0.868)	0.668 ± 0.185 (0.631 - 0.705)	0.624 ± 0.102 (0.603 - 0.644)	0.823 ± 0.060 (0.811 - 0.835)	0.765 ± 0.069 (0.751 - 0.779)	0.712 ± 0.088 (0.695 - 0.729)	0.818 ± 0.093 (0.800 - 0.836)	0.292 ± 0.052 (0.282 - 0.302)	0.802 ± 0.090 (0.784 - 0.820)	0.712 ± 0.088 (0.695 - 0.729)	0.751 ± 0.062 (0.739 - 0.763)
DbpA	VarQ2	RF	Bootstrap	0.7712	21	0.800 ± 0.143 (0.771 - 0.828)	0.757 ± 0.124 (0.732 - 0.782)	0.682 ± 0.209 (0.641 - 0.723)	0.832 ± 0.198 (0.793 - 0.871)	0.757 ± 0.124 (0.732 - 0.782)	0.837 ± 0.183 (0.800 - 0.873)	0.682 ± 0.209 (0.641 - 0.723)	0.638 ± 0.112 (0.616 - 0.660)	0.784 ± 0.052 (0.774 - 0.795)	0.716 ± 0.055 (0.705 - 0.727)	0.698 ± 0.075 (0.683 - 0.713)	0.756 ± 0.049 (0.746 - 0.766)	0.259 ± 0.041 (0.250 - 0.267)	0.754 ± 0.051 (0.744 - 0.764)	0.698 ± 0.075 (0.683 - 0.713)	0.601 ± 0.036 (0.594 - 0.608)
DbpA	VarQ2	RF	LOOCV	0.777867	19	0.822 ± 0.133 (0.795 - 0.848)	0.756 ± 0.121 (0.732 - 0.780)	0.662 ± 0.198 (0.623 - 0.701)	0.850 ± 0.169 (0.816 - 0.884)	0.756 ± 0.121 (0.732 - 0.780)	0.841 ± 0.179 (0.806 - 0.877)	0.662 ± 0.198 (0.623 - 0.701)	0.654 ± 0.107 (0.633 - 0.675)	0.803 ± 0.059 (0.791 - 0.815)	0.740 ± 0.082 (0.723 - 0.756)	0.697 ± 0.090 (0.679 - 0.715)	0.782 ± 0.105 (0.761 - 0.803)	0.275 ± 0.060 (0.263 - 0.287)	0.767 ± 0.100 (0.747 - 0.787)	0.697 ± 0.090 (0.679 - 0.715)	0.725 ± 0.061 (0.713 - 0.737)
DbpA	VarQ2	SVM	Bootstrap	0.777933	17	0.802 ± 0.135 (0.775 - 0.829)	0.766 ± 0.111 (0.744 - 0.788)	0.830 ± 0.151 (0.800 - 0.860)	0.702 ± 0.187 (0.665 - 0.739)	0.766 ± 0.111 (0.744 - 0.788)	0.755 ± 0.134 (0.729 - 0.782)	0.830 ± 0.151 (0.800 - 0.860)	0.617 ± 0.111 (0.595 - 0.639)	0.775 ± 0.056 (0.764 - 0.787)	0.676 ± 0.060 (0.664 - 0.688)	0.714 ± 0.069 (0.700 - 0.727)	0.681 ± 0.057 (0.670 - 0.692)	0.228 ± 0.043 (0.219 - 0.236)	0.705 ± 0.052 (0.695 - 0.715)	0.714 ± 0.069 (0.700 - 0.727)	0.596 ± 0.040 (0.588 - 0.604)
DbpA	VarQ2	SVM	LOOCV	0.7474	33	0.776 ± 0.132 (0.750 - 0.802)	0.733 ± 0.112 (0.711 - 0.755)	0.736 ± 0.203 (0.696 - 0.776)	0.730 ± 0.223 (0.686 - 0.774)	0.733 ± 0.112 (0.711 - 0.755)	0.772 ± 0.163 (0.740 - 0.805)	0.736 ± 0.203 (0.696 - 0.776)	0.613 ± 0.107 (0.592 - 0.634)	0.836 ± 0.061 (0.824 - 0.848)	0.790 ± 0.057 (0.779 - 0.802)	0.780 ± 0.109 (0.758 - 0.802)	0.801 ± 0.103 (0.780 - 0.821)	0.310 ± 0.046 (0.301 - 0.319)	0.805 ± 0.078 (0.790 - 0.821)	0.780 ± 0.109 (0.758 - 0.802)	0.753 ± 0.078 (0.737 - 0.768)
DbpA	VarQ3	GLM	Bootstrap	0.800333	2	0.847 ± 0.128 (0.822 - 0.872)	0.777 ± 0.127 (0.752 - 0.802)	0.716 ± 0.219 (0.673 - 0.759)	0.838 ± 0.186 (0.801 - 0.875)	0.777 ± 0.127 (0.752 - 0.802)	0.843 ± 0.178 (0.807 - 0.878)	0.716 ± 0.219 (0.673 - 0.759)	0.638 ± 0.128 (0.613 - 0.663)	0.805 ± 0.041 (0.797 - 0.813)	0.724 ± 0.047 (0.715 - 0.733)	0.703 ± 0.058 (0.691 - 0.714)	0.773 ± 0.049 (0.763 - 0.782)	0.265 ± 0.036 (0.258 - 0.272)	0.774 ± 0.048 (0.764 - 0.783)	0.703 ± 0.058 (0.691 - 0.714)	0.595 ± 0.061 (0.583 - 0.607)
DbpA	VarQ3	GLM	LOOCV	0.803133	2	0.845 ± 0.112 (0.823 - 0.868)	0.782 ± 0.126 (0.757 - 0.807)	0.732 ± 0.207 (0.691 - 0.773)	0.832 ± 0.181 (0.796 - 0.868)	0.782 ± 0.126 (0.757 - 0.807)	0.836 ± 0.178 (0.800 - 0.871)	0.732 ± 0.207 (0.691 - 0.773)	0.635 ± 0.122 (0.611 - 0.659)	0.863 ± 0.048 (0.853 - 0.872)	0.798 ± 0.068 (0.785 - 0.812)	0.777 ± 0.081 (0.761 - 0.793)	0.820 ± 0.086 (0.803 - 0.837)	0.320 ± 0.054 (0.309 - 0.330)	0.816 ± 0.081 (0.799 - 0.832)	0.777 ± 0.081 (0.761 - 0.793)	0.771 ± 0.060 (0.760 - 0.783)
DbpA	VarQ3	PCANN	Bootstrap	0.780867	13	0.799 ± 0.131 (0.773 - 0.825)	0.772 ± 0.130 (0.746 - 0.798)	0.722 ± 0.213 (0.680 - 0.764)	0.822 ± 0.186 (0.785 - 0.859)	0.772 ± 0.130 (0.746 - 0.798)	0.828 ± 0.166 (0.795 - 0.861)	0.722 ± 0.213 (0.680 - 0.764)	0.603 ± 0.137 (0.576 - 0.630)	0.758 ± 0.052 (0.748 - 0.769)	0.698 ± 0.051 (0.688 - 0.708)	0.676 ± 0.061 (0.663 - 0.688)	0.745 ± 0.050 (0.735 - 0.755)	0.244 ± 0.037 (0.237 - 0.252)	0.744 ± 0.054 (0.733 - 0.754)	0.676 ± 0.061 (0.663 - 0.688)	0.573 ± 0.049 (0.563 - 0.583)
DbpA	VarQ3	PCANN	LOOCV	0.780267	16	0.795 ± 0.127 (0.770 - 0.820)	0.773 ± 0.128 (0.748 - 0.798)	0.702 ± 0.210 (0.660 - 0.744)	0.844 ± 0.172 (0.810 - 0.878)	0.773 ± 0.128 (0.748 - 0.798)	0.841 ± 0.165 (0.808 - 0.874)	0.702 ± 0.210 (0.660 - 0.744)	0.508 ± 0.188 (0.471 - 0.545)	0.836 ± 0.059 (0.825 - 0.848)	0.790 ± 0.065 (0.777 - 0.803)	0.747 ± 0.082 (0.731 - 0.764)	0.833 ± 0.080 (0.817 - 0.848)	0.312 ± 0.051 (0.302 - 0.322)	0.820 ± 0.076 (0.805 - 0.835)	0.747 ± 0.082 (0.731 - 0.764)	0.635 ± 0.186 (0.598 - 0.672)
DbpA	VarQ3	PLS	Bootstrap	0.758333	26	0.809 ± 0.150 (0.779 - 0.839)	0.733 ± 0.128 (0.708 - 0.758)	0.716 ± 0.217 (0.673 - 0.759)	0.750 ± 0.185 (0.713 - 0.787)	0.733 ± 0.128 (0.708 - 0.758)	0.760 ± 0.170 (0.726 - 0.794)	0.716 ± 0.217 (0.673 - 0.759)	0.623 ± 0.130 (0.597 - 0.648)	0.758 ± 0.048 (0.748 - 0.767)	0.679 ± 0.053 (0.668 - 0.689)	0.668 ± 0.066 (0.655 - 0.681)	0.718 ± 0.048 (0.708 - 0.727)	0.232 ± 0.038 (0.224 - 0.239)	0.722 ± 0.049 (0.712 - 0.732)	0.668 ± 0.066 (0.655 - 0.681)	0.578 ± 0.037 (0.571 - 0.585)
DbpA	VarQ3	PLS	LOOCV	0.779983	18	0.806 ± 0.143 (0.778 - 0.834)	0.767 ± 0.121 (0.743 - 0.791)	0.692 ± 0.217 (0.649 - 0.735)	0.842 ± 0.171 (0.808 - 0.876)	0.767 ± 0.121 (0.743 - 0.791)	0.843 ± 0.157 (0.812 - 0.875)	0.692 ± 0.217 (0.649 - 0.735)	0.629 ± 0.120 (0.605 - 0.653)	0.836 ± 0.058 (0.825 - 0.848)	0.764 ± 0.072 (0.749 - 0.778)	0.711 ± 0.097 (0.692 - 0.731)	0.816 ± 0.081 (0.800 - 0.832)	0.291 ± 0.055 (0.280 - 0.302)	0.797 ± 0.083 (0.780 - 0.813)	0.711 ± 0.097 (0.692 - 0.731)	0.767 ± 0.065 (0.754 - 0.780)
DbpA	VarQ3	RF	Bootstrap	0.7852	6	0.824 ± 0.126 (0.799 - 0.849)	0.766 ± 0.148 (0.737 - 0.795)	0.696 ± 0.223 (0.652 - 0.740)	0.836 ± 0.178 (0.801 - 0.871)	0.766 ± 0.148 (0.737 - 0.795)	0.825 ± 0.195 (0.786 - 0.864)	0.696 ± 0.223 (0.652 - 0.740)	0.623 ± 0.131 (0.597 - 0.649)	0.789 ± 0.049 (0.779 - 0.799)	0.720 ± 0.053 (0.710 - 0.731)	0.711 ± 0.061 (0.699 - 0.724)	0.754 ± 0.053 (0.743 - 0.764)	0.262 ± 0.040 (0.254 - 0.270)	0.758 ± 0.053 (0.748 - 0.769)	0.711 ± 0.061 (0.699 - 0.724)	0.585 ± 0.036 (0.578 - 0.593)
DbpA	VarQ3	RF	LOOCV	0.7934	11	0.838 ± 0.116 (0.815 - 0.861)	0.771 ± 0.132 (0.745 - 0.797)	0.720 ± 0.203 (0.680 - 0.760)	0.822 ± 0.177 (0.787 - 0.857)	0.771 ± 0.132 (0.745 - 0.797)	0.818 ± 0.195 (0.779 - 0.856)	0.720 ± 0.203 (0.680 - 0.760)	0.640 ± 0.112 (0.618 - 0.662)	0.809 ± 0.062 (0.796 - 0.821)	0.749 ± 0.080 (0.733 - 0.765)	0.721 ± 0.084 (0.705 - 0.738)	0.777 ± 0.104 (0.756 - 0.797)	0.282 ± 0.060 (0.270 - 0.294)	0.769 ± 0.096 (0.750 - 0.788)	0.721 ± 0.084 (0.705 - 0.738)	0.719 ± 0.074 (0.705 - 0.734)
DbpA	VarQ3	SVM	Bootstrap	0.7658	25	0.835 ± 0.114 (0.813 - 0.858)	0.731 ± 0.127 (0.706 - 0.756)	0.752 ± 0.219 (0.709 - 0.795)	0.710 ± 0.196 (0.671 - 0.749)	0.731 ± 0.127 (0.706 - 0.756)	0.740 ± 0.164 (0.707 - 0.773)	0.752 ± 0.219 (0.709 - 0.795)	0.629 ± 0.117 (0.606 - 0.652)	0.790 ± 0.055 (0.779 - 0.801)	0.673 ± 0.059 (0.662 - 0.685)	0.696 ± 0.064 (0.683 - 0.708)	0.696 ± 0.054 (0.685 - 0.706)	0.228 ± 0.043 (0.220 - 0.237)	0.716 ± 0.053 (0.705 - 0.727)	0.696 ± 0.064 (0.683 - 0.708)	0.589 ± 0.042 (0.580 - 0.597)
DbpA	VarQ3	SVM	LOOCV	0.773667	22	0.831 ± 0.122 (0.807 - 0.855)	0.745 ± 0.118 (0.722 - 0.768)	0.728 ± 0.174 (0.693 - 0.763)	0.762 ± 0.198 (0.723 - 0.801)	0.745 ± 0.118 (0.722 - 0.768)	0.783 ± 0.164 (0.751 - 0.816)	0.728 ± 0.174 (0.693 - 0.763)	0.628 ± 0.132 (0.602 - 0.654)	0.837 ± 0.069 (0.823 - 0.851)	0.785 ± 0.071 (0.770 - 0.799)	0.751 ± 0.094 (0.732 - 0.769)	0.819 ± 0.092 (0.800 - 0.837)	0.308 ± 0.055 (0.297 - 0.319)	0.810 ± 0.087 (0.793 - 0.827)	0.751 ± 0.094 (0.732 - 0.769)	0.750 ± 0.087 (0.732 - 0.767)
DbpA	fs055	GLM	Bootstrap	0.776067	19	0.836 ± 0.119 (0.813 - 0.860)	0.746 ± 0.118 (0.723 - 0.769)	0.730 ± 0.206 (0.689 - 0.771)	0.762 ± 0.198 (0.723 - 0.801)	0.746 ± 0.118 (0.723 - 0.769)	0.781 ± 0.171 (0.746 - 0.815)	0.730 ± 0.206 (0.689 - 0.771)	0.660 ± 0.106 (0.639 - 0.681)	0.815 ± 0.046 (0.806 - 0.824)	0.715 ± 0.051 (0.705 - 0.725)	0.705 ± 0.065 (0.692 - 0.718)	0.754 ± 0.059 (0.743 - 0.766)	0.257 ± 0.038 (0.250 - 0.265)	0.758 ± 0.054 (0.748 - 0.769)	0.705 ± 0.065 (0.692 - 0.718)	0.614 ± 0.072 (0.600 - 0.628)
DbpA	fs055	GLM	LOOCV	0.78	17	0.826 ± 0.117 (0.803 - 0.849)	0.757 ± 0.122 (0.733 - 0.781)	0.736 ± 0.190 (0.698 - 0.774)	0.778 ± 0.188 (0.741 - 0.815)	0.757 ± 0.122 (0.733 - 0.781)	0.790 ± 0.174 (0.755 - 0.825)	0.736 ± 0.190 (0.698 - 0.774)	0.642 ± 0.129 (0.616 - 0.668)	0.835 ± 0.052 (0.824 - 0.845)	0.762 ± 0.069 (0.748 - 0.776)	0.743 ± 0.108 (0.722 - 0.765)	0.781 ± 0.099 (0.761 - 0.800)	0.290 ± 0.054 (0.279 - 0.300)	0.778 ± 0.082 (0.761 - 0.794)	0.743 ± 0.108 (0.722 - 0.765)	0.777 ± 0.057 (0.765 - 0.788)
DbpA	fs055	PCANN	Bootstrap	0.7792	15	0.834 ± 0.123 (0.809 - 0.858)	0.752 ± 0.117 (0.729 - 0.775)	0.730 ± 0.219 (0.687 - 0.773)	0.774 ± 0.188 (0.737 - 0.811)	0.752 ± 0.117 (0.729 - 0.775)	0.794 ± 0.151 (0.764 - 0.824)	0.730 ± 0.219 (0.687 - 0.773)	0.657 ± 0.106 (0.636 - 0.678)	0.791 ± 0.051 (0.781 - 0.801)	0.698 ± 0.053 (0.687 - 0.708)	0.691 ± 0.065 (0.678 - 0.703)	0.732 ± 0.051 (0.722 - 0.742)	0.243 ± 0.039 (0.236 - 0.251)	0.741 ± 0.049 (0.731 - 0.750)	0.691 ± 0.065 (0.678 - 0.703)	0.616 ± 0.048 (0.607 - 0.626)
DbpA	fs055	PCANN	LOOCV	0.796	7	0.822 ± 0.131 (0.796 - 0.848)	0.783 ± 0.126 (0.758 - 0.808)	0.744 ± 0.209 (0.703 - 0.785)	0.822 ± 0.193 (0.784 - 0.860)	0.783 ± 0.126 (0.758 - 0.808)	0.836 ± 0.157 (0.805 - 0.868)	0.744 ± 0.209 (0.703 - 0.785)	0.584 ± 0.191 (0.546 - 0.622)	0.875 ± 0.049 (0.865 - 0.885)	0.811 ± 0.069 (0.797 - 0.824)	0.787 ± 0.091 (0.769 - 0.805)	0.834 ± 0.080 (0.818 - 0.850)	0.329 ± 0.056 (0.318 - 0.341)	0.828 ± 0.077 (0.813 - 0.843)	0.787 ± 0.091 (0.769 - 0.805)	0.708 ± 0.164 (0.675 - 0.741)
DbpA	fs055	PLS	Bootstrap	0.7502	31	0.757 ± 0.135 (0.730 - 0.783)	0.747 ± 0.127 (0.722 - 0.772)	0.840 ± 0.171 (0.806 - 0.874)	0.654 ± 0.195 (0.615 - 0.693)	0.747 ± 0.127 (0.722 - 0.772)	0.721 ± 0.142 (0.693 - 0.749)	0.840 ± 0.171 (0.806 - 0.874)	0.587 ± 0.117 (0.564 - 0.610)	0.775 ± 0.051 (0.765 - 0.785)	0.688 ± 0.060 (0.676 - 0.700)	0.724 ± 0.075 (0.710 - 0.739)	0.682 ± 0.053 (0.671 - 0.692)	0.236 ± 0.043 (0.228 - 0.245)	0.708 ± 0.051 (0.698 - 0.718)	0.724 ± 0.075 (0.710 - 0.739)	0.603 ± 0.038 (0.596 - 0.611)
DbpA	fs055	PLS	LOOCV	0.7696	25	0.821 ± 0.116 (0.798 - 0.844)	0.744 ± 0.127 (0.719 - 0.769)	0.650 ± 0.210 (0.608 - 0.692)	0.838 ± 0.194 (0.799 - 0.877)	0.744 ± 0.127 (0.719 - 0.769)	0.833 ± 0.188 (0.795 - 0.870)	0.650 ± 0.210 (0.608 - 0.692)	0.653 ± 0.094 (0.634 - 0.672)	0.857 ± 0.058 (0.845 - 0.868)	0.762 ± 0.070 (0.748 - 0.776)	0.694 ± 0.093 (0.676 - 0.712)	0.829 ± 0.077 (0.814 - 0.845)	0.289 ± 0.054 (0.278 - 0.300)	0.804 ± 0.082 (0.788 - 0.821)	0.694 ± 0.093 (0.676 - 0.712)	0.777 ± 0.061 (0.765 - 0.789)
DbpA	fs055	RF	Bootstrap	0.777533	18	0.815 ± 0.135 (0.788 - 0.841)	0.759 ± 0.127 (0.734 - 0.784)	0.708 ± 0.215 (0.665 - 0.751)	0.810 ± 0.212 (0.768 - 0.852)	0.759 ± 0.127 (0.734 - 0.784)	0.822 ± 0.183 (0.786 - 0.859)	0.708 ± 0.215 (0.665 - 0.751)	0.637 ± 0.119 (0.614 - 0.661)	0.790 ± 0.047 (0.781 - 0.799)	0.718 ± 0.056 (0.707 - 0.729)	0.699 ± 0.083 (0.683 - 0.716)	0.760 ± 0.061 (0.748 - 0.773)	0.259 ± 0.042 (0.250 - 0.267)	0.761 ± 0.059 (0.749 - 0.772)	0.699 ± 0.083 (0.683 - 0.716)	0.602 ± 0.039 (0.594 - 0.610)
DbpA	fs055	RF	LOOCV	0.783467	15	0.828 ± 0.121 (0.804 - 0.852)	0.761 ± 0.126 (0.736 - 0.786)	0.692 ± 0.200 (0.652 - 0.732)	0.830 ± 0.191 (0.792 - 0.868)	0.761 ± 0.126 (0.736 - 0.786)	0.830 ± 0.182 (0.794 - 0.867)	0.692 ± 0.200 (0.652 - 0.732)	0.648 ± 0.114 (0.625 - 0.670)	0.800 ± 0.060 (0.788 - 0.812)	0.738 ± 0.076 (0.723 - 0.753)	0.669 ± 0.099 (0.650 - 0.689)	0.807 ± 0.089 (0.790 - 0.825)	0.272 ± 0.056 (0.260 - 0.283)	0.780 ± 0.092 (0.762 - 0.798)	0.669 ± 0.099 (0.650 - 0.689)	0.709 ± 0.071 (0.694 - 0.723)
DbpA	fs055	SVM	Bootstrap	0.780267	14	0.815 ± 0.125 (0.790 - 0.840)	0.763 ± 0.116 (0.740 - 0.786)	0.830 ± 0.143 (0.802 - 0.858)	0.696 ± 0.196 (0.657 - 0.735)	0.763 ± 0.116 (0.740 - 0.786)	0.752 ± 0.137 (0.725 - 0.779)	0.830 ± 0.143 (0.802 - 0.858)	0.624 ± 0.120 (0.600 - 0.648)	0.766 ± 0.050 (0.756 - 0.775)	0.672 ± 0.055 (0.661 - 0.683)	0.721 ± 0.067 (0.708 - 0.734)	0.667 ± 0.049 (0.657 - 0.677)	0.224 ± 0.040 (0.216 - 0.232)	0.696 ± 0.044 (0.687 - 0.705)	0.721 ± 0.067 (0.708 - 0.734)	0.585 ± 0.037 (0.578 - 0.592)
DbpA	fs055	SVM	LOOCV	0.748667	32	0.786 ± 0.155 (0.755 - 0.817)	0.730 ± 0.127 (0.705 - 0.755)	0.748 ± 0.179 (0.712 - 0.784)	0.712 ± 0.231 (0.666 - 0.758)	0.730 ± 0.127 (0.705 - 0.755)	0.759 ± 0.170 (0.725 - 0.792)	0.748 ± 0.179 (0.712 - 0.784)	0.604 ± 0.130 (0.578 - 0.630)	0.832 ± 0.069 (0.818 - 0.845)	0.781 ± 0.070 (0.767 - 0.794)	0.769 ± 0.111 (0.747 - 0.791)	0.792 ± 0.099 (0.772 - 0.812)	0.304 ± 0.055 (0.293 - 0.315)	0.792 ± 0.081 (0.776 - 0.809)	0.769 ± 0.111 (0.747 - 0.791)	0.746 ± 0.086 (0.729 - 0.763)
OspC	ImpQ1	GLM	Bootstrap	0.789087	23	0.831 ± 0.137 (0.803 - 0.858)	0.767 ± 0.129 (0.742 - 0.793)	0.725 ± 0.195 (0.686 - 0.764)	0.812 ± 0.208 (0.770 - 0.853)	0.768 ± 0.128 (0.743 - 0.794)	0.822 ± 0.169 (0.789 - 0.856)	0.725 ± 0.195 (0.686 - 0.764)	0.666 ± 0.114 (0.644 - 0.689)	0.770 ± 0.059 (0.758 - 0.782)	0.679 ± 0.047 (0.669 - 0.688)	0.648 ± 0.060 (0.636 - 0.660)	0.748 ± 0.050 (0.738 - 0.758)	0.235 ± 0.034 (0.228 - 0.242)	0.735 ± 0.054 (0.725 - 0.746)	0.648 ± 0.060 (0.636 - 0.660)	0.609 ± 0.045 (0.600 - 0.618)
OspC	ImpQ1	GLM	LOOCV	0.774178	28	0.824 ± 0.126 (0.799 - 0.849)	0.747 ± 0.132 (0.721 - 0.774)	0.689 ± 0.200 (0.649 - 0.729)	0.810 ± 0.219 (0.766 - 0.853)	0.749 ± 0.129 (0.724 - 0.775)	0.821 ± 0.173 (0.787 - 0.855)	0.689 ± 0.200 (0.649 - 0.729)	0.656 ± 0.112 (0.634 - 0.678)	0.843 ± 0.068 (0.829 - 0.856)	0.778 ± 0.074 (0.763 - 0.792)	0.722 ± 0.101 (0.702 - 0.742)	0.833 ± 0.080 (0.817 - 0.849)	0.302 ± 0.058 (0.291 - 0.314)	0.815 ± 0.083 (0.798 - 0.831)	0.722 ± 0.101 (0.702 - 0.742)	0.772 ± 0.088 (0.754 - 0.790)
OspC	ImpQ1	PCANN	Bootstrap	0.734356	30	0.772 ± 0.145 (0.744 - 0.801)	0.715 ± 0.130 (0.689 - 0.740)	0.641 ± 0.215 (0.598 - 0.683)	0.790 ± 0.201 (0.750 - 0.830)	0.715 ± 0.129 (0.690 - 0.741)	0.784 ± 0.176 (0.749 - 0.819)	0.641 ± 0.215 (0.598 - 0.683)	0.605 ± 0.120 (0.581 - 0.629)	0.699 ± 0.069 (0.685 - 0.712)	0.618 ± 0.053 (0.608 - 0.628)	0.575 ± 0.058 (0.563 - 0.586)	0.682 ± 0.058 (0.671 - 0.694)	0.188 ± 0.034 (0.182 - 0.195)	0.657 ± 0.065 (0.645 - 0.670)	0.575 ± 0.058 (0.563 - 0.586)	0.554 ± 0.052 (0.544 - 0.564)
OspC	ImpQ1	PCANN	LOOCV	0.722715	34	0.751 ± 0.143 (0.723 - 0.780)	0.707 ± 0.129 (0.682 - 0.733)	0.623 ± 0.227 (0.578 - 0.668)	0.794 ± 0.187 (0.757 - 0.831)	0.709 ± 0.129 (0.683 - 0.734)	0.772 ± 0.181 (0.736 - 0.808)	0.623 ± 0.227 (0.578 - 0.668)	0.554 ± 0.156 (0.523 - 0.585)	0.815 ± 0.073 (0.800 - 0.829)	0.729 ± 0.075 (0.714 - 0.744)	0.653 ± 0.104 (0.632 - 0.673)	0.804 ± 0.082 (0.788 - 0.821)	0.264 ± 0.057 (0.253 - 0.275)	0.771 ± 0.088 (0.753 - 0.788)	0.653 ± 0.104 (0.632 - 0.673)	0.657 ± 0.134 (0.630 - 0.683)
OspC	ImpQ1	PLS	Bootstrap	0.790763	21	0.838 ± 0.127 (0.813 - 0.863)	0.766 ± 0.129 (0.740 - 0.791)	0.750 ± 0.194 (0.711 - 0.788)	0.785 ± 0.215 (0.742 - 0.827)	0.767 ± 0.127 (0.742 - 0.792)	0.803 ± 0.167 (0.770 - 0.836)	0.750 ± 0.194 (0.711 - 0.788)	0.664 ± 0.112 (0.641 - 0.686)	0.730 ± 0.061 (0.718 - 0.742)	0.638 ± 0.054 (0.627 - 0.649)	0.638 ± 0.069 (0.625 - 0.652)	0.683 ± 0.050 (0.674 - 0.693)	0.208 ± 0.037 (0.200 - 0.215)	0.685 ± 0.057 (0.674 - 0.696)	0.638 ± 0.069 (0.625 - 0.652)	0.578 ± 0.044 (0.569 - 0.586)
OspC	ImpQ1	PLS	LOOCV	0.77083	30	0.810 ± 0.125 (0.786 - 0.835)	0.750 ± 0.123 (0.726 - 0.774)	0.691 ± 0.195 (0.653 - 0.730)	0.811 ± 0.198 (0.771 - 0.850)	0.751 ± 0.122 (0.727 - 0.775)	0.814 ± 0.163 (0.782 - 0.846)	0.691 ± 0.195 (0.653 - 0.730)	0.646 ± 0.110 (0.624 - 0.668)	0.826 ± 0.070 (0.812 - 0.840)	0.761 ± 0.074 (0.746 - 0.775)	0.703 ± 0.106 (0.682 - 0.724)	0.818 ± 0.080 (0.802 - 0.833)	0.289 ± 0.057 (0.277 - 0.300)	0.796 ± 0.082 (0.780 - 0.812)	0.703 ± 0.106 (0.682 - 0.724)	0.731 ± 0.089 (0.714 - 0.749)
OspC	ImpQ1	RF	Bootstrap	0.80953	16	0.833 ± 0.136 (0.806 - 0.860)	0.797 ± 0.134 (0.771 - 0.824)	0.778 ± 0.182 (0.742 - 0.814)	0.818 ± 0.212 (0.776 - 0.860)	0.798 ± 0.134 (0.771 - 0.824)	0.842 ± 0.169 (0.808 - 0.875)	0.778 ± 0.182 (0.742 - 0.814)	0.664 ± 0.122 (0.639 - 0.688)	0.754 ± 0.058 (0.742 - 0.765)	0.659 ± 0.049 (0.650 - 0.669)	0.637 ± 0.057 (0.626 - 0.649)	0.727 ± 0.053 (0.716 - 0.738)	0.222 ± 0.034 (0.215 - 0.229)	0.715 ± 0.058 (0.703 - 0.726)	0.637 ± 0.057 (0.626 - 0.649)	0.597 ± 0.046 (0.588 - 0.606)
OspC	ImpQ1	RF	LOOCV	0.810806	15	0.834 ± 0.137 (0.806 - 0.861)	0.798 ± 0.134 (0.772 - 0.825)	0.779 ± 0.185 (0.742 - 0.815)	0.820 ± 0.219 (0.776 - 0.864)	0.799 ± 0.133 (0.773 - 0.826)	0.846 ± 0.167 (0.813 - 0.880)	0.779 ± 0.185 (0.742 - 0.815)	0.668 ± 0.118 (0.644 - 0.691)	0.809 ± 0.067 (0.796 - 0.823)	0.772 ± 0.073 (0.757 - 0.787)	0.729 ± 0.111 (0.707 - 0.751)	0.814 ± 0.075 (0.799 - 0.829)	0.298 ± 0.058 (0.286 - 0.309)	0.797 ± 0.080 (0.782 - 0.813)	0.729 ± 0.111 (0.707 - 0.751)	0.720 ± 0.089 (0.703 - 0.738)
OspC	ImpQ1	SVM	Bootstrap	0.717619	34	0.750 ± 0.177 (0.715 - 0.785)	0.701 ± 0.157 (0.669 - 0.732)	0.758 ± 0.229 (0.713 - 0.804)	0.644 ± 0.254 (0.594 - 0.695)	0.701 ± 0.156 (0.670 - 0.732)	0.713 ± 0.182 (0.677 - 0.749)	0.758 ± 0.229 (0.713 - 0.804)	0.595 ± 0.129 (0.569 - 0.621)	0.705 ± 0.065 (0.692 - 0.718)	0.625 ± 0.057 (0.614 - 0.636)	0.691 ± 0.069 (0.677 - 0.705)	0.607 ± 0.056 (0.596 - 0.618)	0.190 ± 0.039 (0.182 - 0.198)	0.646 ± 0.055 (0.635 - 0.657)	0.691 ± 0.069 (0.677 - 0.705)	0.558 ± 0.044 (0.549 - 0.566)
OspC	ImpQ1	SVM	LOOCV	0.8006	18	0.840 ± 0.143 (0.811 - 0.868)	0.780 ± 0.139 (0.752 - 0.808)	0.824 ± 0.158 (0.793 - 0.855)	0.738 ± 0.232 (0.692 - 0.784)	0.781 ± 0.137 (0.754 - 0.808)	0.785 ± 0.164 (0.752 - 0.818)	0.824 ± 0.158 (0.793 - 0.855)	0.663 ± 0.126 (0.638 - 0.688)	0.820 ± 0.074 (0.805 - 0.835)	0.759 ± 0.086 (0.742 - 0.776)	0.765 ± 0.119 (0.741 - 0.788)	0.752 ± 0.118 (0.729 - 0.776)	0.288 ± 0.069 (0.275 - 0.302)	0.758 ± 0.084 (0.741 - 0.774)	0.765 ± 0.119 (0.741 - 0.788)	0.739 ± 0.095 (0.720 - 0.758)
OspC	ImpQ2	GLM	Bootstrap	0.824944	12	0.872 ± 0.118 (0.849 - 0.896)	0.800 ± 0.129 (0.775 - 0.826)	0.764 ± 0.177 (0.729 - 0.799)	0.839 ± 0.215 (0.796 - 0.881)	0.801 ± 0.126 (0.776 - 0.826)	0.858 ± 0.166 (0.826 - 0.891)	0.764 ± 0.177 (0.729 - 0.799)	0.688 ± 0.110 (0.666 - 0.710)	0.813 ± 0.052 (0.803 - 0.824)	0.707 ± 0.041 (0.699 - 0.715)	0.668 ± 0.057 (0.657 - 0.679)	0.791 ± 0.046 (0.781 - 0.800)	0.255 ± 0.031 (0.249 - 0.261)	0.784 ± 0.046 (0.774 - 0.793)	0.668 ± 0.057 (0.657 - 0.679)	0.642 ± 0.044 (0.634 - 0.651)
OspC	ImpQ2	GLM	LOOCV	0.798941	19	0.846 ± 0.125 (0.822 - 0.871)	0.774 ± 0.127 (0.749 - 0.799)	0.729 ± 0.192 (0.691 - 0.767)	0.821 ± 0.211 (0.779 - 0.863)	0.775 ± 0.125 (0.750 - 0.800)	0.836 ± 0.162 (0.804 - 0.868)	0.729 ± 0.192 (0.691 - 0.767)	0.674 ± 0.111 (0.651 - 0.696)	0.856 ± 0.061 (0.843 - 0.868)	0.791 ± 0.062 (0.779 - 0.804)	0.739 ± 0.094 (0.720 - 0.757)	0.844 ± 0.069 (0.830 - 0.858)	0.312 ± 0.051 (0.302 - 0.322)	0.828 ± 0.070 (0.814 - 0.842)	0.739 ± 0.094 (0.720 - 0.757)	0.786 ± 0.076 (0.771 - 0.801)
OspC	ImpQ2	PCANN	Bootstrap	0.818726	13	0.871 ± 0.108 (0.849 - 0.892)	0.792 ± 0.125 (0.767 - 0.817)	0.743 ± 0.202 (0.703 - 0.783)	0.842 ± 0.175 (0.808 - 0.877)	0.793 ± 0.124 (0.768 - 0.817)	0.844 ± 0.160 (0.812 - 0.876)	0.743 ± 0.202 (0.703 - 0.783)	0.686 ± 0.102 (0.666 - 0.707)	0.802 ± 0.061 (0.790 - 0.814)	0.709 ± 0.053 (0.698 - 0.719)	0.662 ± 0.062 (0.650 - 0.674)	0.776 ± 0.052 (0.765 - 0.786)	0.250 ± 0.040 (0.242 - 0.258)	0.765 ± 0.058 (0.754 - 0.777)	0.662 ± 0.062 (0.650 - 0.674)	0.628 ± 0.052 (0.618 - 0.639)
OspC	ImpQ2	PCANN	LOOCV	0.815	14	0.856 ± 0.130 (0.830 - 0.882)	0.793 ± 0.122 (0.769 - 0.818)	0.742 ± 0.195 (0.703 - 0.781)	0.847 ± 0.179 (0.812 - 0.883)	0.795 ± 0.120 (0.771 - 0.819)	0.855 ± 0.159 (0.823 - 0.886)	0.742 ± 0.195 (0.703 - 0.781)	0.613 ± 0.188 (0.576 - 0.651)	0.897 ± 0.048 (0.887 - 0.906)	0.799 ± 0.071 (0.785 - 0.813)	0.751 ± 0.085 (0.734 - 0.768)	0.847 ± 0.076 (0.832 - 0.862)	0.320 ± 0.057 (0.309 - 0.331)	0.832 ± 0.080 (0.816 - 0.848)	0.751 ± 0.085 (0.734 - 0.768)	0.712 ± 0.172 (0.678 - 0.746)
OspC	ImpQ2	PLS	Bootstrap	0.845537	6	0.884 ± 0.098 (0.864 - 0.903)	0.826 ± 0.123 (0.802 - 0.850)	0.802 ± 0.169 (0.768 - 0.835)	0.851 ± 0.197 (0.812 - 0.890)	0.827 ± 0.121 (0.802 - 0.851)	0.870 ± 0.152 (0.840 - 0.900)	0.802 ± 0.169 (0.768 - 0.835)	0.701 ± 0.096 (0.682 - 0.720)	0.813 ± 0.058 (0.801 - 0.824)	0.722 ± 0.052 (0.712 - 0.732)	0.720 ± 0.062 (0.708 - 0.733)	0.760 ± 0.049 (0.750 - 0.770)	0.266 ± 0.039 (0.258 - 0.274)	0.768 ± 0.050 (0.758 - 0.778)	0.720 ± 0.062 (0.708 - 0.733)	0.641 ± 0.049 (0.631 - 0.651)
OspC	ImpQ2	PLS	LOOCV	0.822119	12	0.849 ± 0.114 (0.826 - 0.871)	0.808 ± 0.129 (0.783 - 0.834)	0.772 ± 0.175 (0.737 - 0.807)	0.846 ± 0.199 (0.806 - 0.885)	0.809 ± 0.128 (0.783 - 0.834)	0.859 ± 0.157 (0.828 - 0.891)	0.772 ± 0.175 (0.737 - 0.807)	0.677 ± 0.102 (0.657 - 0.697)	0.861 ± 0.063 (0.849 - 0.874)	0.812 ± 0.070 (0.798 - 0.826)	0.758 ± 0.100 (0.738 - 0.777)	0.866 ± 0.069 (0.852 - 0.880)	0.329 ± 0.058 (0.318 - 0.341)	0.851 ± 0.073 (0.836 - 0.865)	0.758 ± 0.100 (0.738 - 0.777)	0.780 ± 0.077 (0.765 - 0.795)
OspC	ImpQ2	RF	Bootstrap	0.782633	25	0.831 ± 0.136 (0.804 - 0.858)	0.757 ± 0.135 (0.730 - 0.783)	0.692 ± 0.222 (0.648 - 0.736)	0.825 ± 0.210 (0.783 - 0.867)	0.758 ± 0.132 (0.732 - 0.785)	0.838 ± 0.173 (0.804 - 0.873)	0.692 ± 0.222 (0.648 - 0.736)	0.662 ± 0.116 (0.639 - 0.685)	0.793 ± 0.057 (0.781 - 0.804)	0.637 ± 0.062 (0.624 - 0.649)	0.611 ± 0.073 (0.596 - 0.625)	0.737 ± 0.057 (0.726 - 0.749)	0.202 ± 0.047 (0.193 - 0.211)	0.724 ± 0.064 (0.711 - 0.737)	0.611 ± 0.073 (0.596 - 0.625)	0.625 ± 0.048 (0.615 - 0.634)
OspC	ImpQ2	RF	LOOCV	0.8231	10	0.844 ± 0.123 (0.820 - 0.869)	0.812 ± 0.126 (0.787 - 0.837)	0.793 ± 0.159 (0.762 - 0.825)	0.832 ± 0.209 (0.790 - 0.873)	0.812 ± 0.125 (0.788 - 0.837)	0.856 ± 0.162 (0.824 - 0.888)	0.793 ± 0.159 (0.762 - 0.825)	0.667 ± 0.114 (0.645 - 0.690)	0.828 ± 0.062 (0.816 - 0.841)	0.787 ± 0.064 (0.775 - 0.800)	0.736 ± 0.101 (0.716 - 0.756)	0.838 ± 0.071 (0.824 - 0.852)	0.309 ± 0.052 (0.298 - 0.319)	0.822 ± 0.075 (0.808 - 0.837)	0.736 ± 0.101 (0.716 - 0.756)	0.743 ± 0.086 (0.726 - 0.760)
OspC	ImpQ2	SVM	Bootstrap	0.781859	26	0.832 ± 0.161 (0.800 - 0.864)	0.755 ± 0.157 (0.724 - 0.787)	0.785 ± 0.223 (0.741 - 0.829)	0.729 ± 0.257 (0.678 - 0.780)	0.757 ± 0.154 (0.726 - 0.787)	0.782 ± 0.186 (0.744 - 0.819)	0.785 ± 0.223 (0.741 - 0.829)	0.668 ± 0.122 (0.643 - 0.692)	0.793 ± 0.059 (0.781 - 0.804)	0.691 ± 0.051 (0.681 - 0.701)	0.750 ± 0.058 (0.739 - 0.761)	0.671 ± 0.054 (0.660 - 0.682)	0.236 ± 0.038 (0.229 - 0.244)	0.715 ± 0.048 (0.706 - 0.725)	0.750 ± 0.058 (0.739 - 0.761)	0.624 ± 0.048 (0.614 - 0.633)
OspC	ImpQ2	SVM	LOOCV	0.79367	21	0.862 ± 0.130 (0.836 - 0.888)	0.755 ± 0.154 (0.725 - 0.786)	0.800 ± 0.205 (0.760 - 0.841)	0.719 ± 0.279 (0.663 - 0.774)	0.760 ± 0.147 (0.730 - 0.789)	0.777 ± 0.177 (0.741 - 0.813)	0.800 ± 0.205 (0.760 - 0.841)	0.683 ± 0.117 (0.660 - 0.706)	0.859 ± 0.063 (0.847 - 0.872)	0.775 ± 0.121 (0.751 - 0.799)	0.772 ± 0.181 (0.736 - 0.808)	0.774 ± 0.197 (0.735 - 0.814)	0.296 ± 0.107 (0.275 - 0.318)	0.770 ± 0.171 (0.736 - 0.804)	0.772 ± 0.181 (0.736 - 0.808)	0.778 ± 0.088 (0.760 - 0.795)
OspC	ImpQ3	GLM	Bootstrap	0.857733	4	0.906 ± 0.109 (0.884 - 0.927)	0.833 ± 0.117 (0.810 - 0.856)	0.791 ± 0.169 (0.758 - 0.825)	0.876 ± 0.172 (0.842 - 0.911)	0.834 ± 0.115 (0.811 - 0.857)	0.885 ± 0.143 (0.857 - 0.914)	0.791 ± 0.169 (0.758 - 0.825)	0.723 ± 0.096 (0.704 - 0.742)	0.868 ± 0.042 (0.859 - 0.876)	0.768 ± 0.045 (0.759 - 0.777)	0.738 ± 0.059 (0.726 - 0.750)	0.829 ± 0.046 (0.820 - 0.838)	0.301 ± 0.037 (0.293 - 0.308)	0.826 ± 0.047 (0.817 - 0.835)	0.738 ± 0.059 (0.726 - 0.750)	0.684 ± 0.040 (0.676 - 0.692)
OspC	ImpQ3	GLM	LOOCV	0.828978	9	0.883 ± 0.111 (0.861 - 0.905)	0.801 ± 0.118 (0.778 - 0.825)	0.749 ± 0.170 (0.715 - 0.782)	0.855 ± 0.183 (0.819 - 0.891)	0.802 ± 0.116 (0.779 - 0.825)	0.864 ± 0.151 (0.834 - 0.894)	0.749 ± 0.170 (0.715 - 0.782)	0.705 ± 0.096 (0.686 - 0.724)	0.890 ± 0.046 (0.881 - 0.899)	0.821 ± 0.061 (0.809 - 0.833)	0.767 ± 0.077 (0.751 - 0.782)	0.875 ± 0.070 (0.861 - 0.889)	0.336 ± 0.051 (0.326 - 0.346)	0.862 ± 0.074 (0.847 - 0.877)	0.767 ± 0.077 (0.751 - 0.782)	0.826 ± 0.056 (0.815 - 0.838)
OspC	ImpQ3	PCANN	Bootstrap	0.879452	1	0.934 ± 0.067 (0.921 - 0.948)	0.851 ± 0.109 (0.830 - 0.873)	0.807 ± 0.171 (0.773 - 0.841)	0.897 ± 0.152 (0.867 - 0.927)	0.852 ± 0.108 (0.831 - 0.873)	0.904 ± 0.133 (0.878 - 0.930)	0.807 ± 0.171 (0.773 - 0.841)	0.749 ± 0.064 (0.737 - 0.762)	0.882 ± 0.042 (0.874 - 0.890)	0.793 ± 0.050 (0.783 - 0.803)	0.755 ± 0.060 (0.743 - 0.767)	0.844 ± 0.046 (0.835 - 0.853)	0.315 ± 0.041 (0.307 - 0.323)	0.841 ± 0.048 (0.832 - 0.851)	0.755 ± 0.060 (0.743 - 0.767)	0.696 ± 0.040 (0.688 - 0.704)
OspC	ImpQ3	PCANN	LOOCV	0.862348	1	0.908 ± 0.099 (0.888 - 0.928)	0.838 ± 0.107 (0.817 - 0.860)	0.818 ± 0.164 (0.785 - 0.850)	0.861 ± 0.167 (0.828 - 0.894)	0.840 ± 0.105 (0.819 - 0.860)	0.875 ± 0.140 (0.848 - 0.903)	0.818 ± 0.164 (0.785 - 0.850)	0.626 ± 0.211 (0.585 - 0.668)	0.946 ± 0.031 (0.940 - 0.953)	0.858 ± 0.057 (0.846 - 0.869)	0.819 ± 0.070 (0.806 - 0.833)	0.896 ± 0.068 (0.882 - 0.909)	0.368 ± 0.049 (0.358 - 0.378)	0.890 ± 0.069 (0.876 - 0.903)	0.819 ± 0.070 (0.806 - 0.833)	0.737 ± 0.189 (0.700 - 0.775)
OspC	ImpQ3	PLS	Bootstrap	0.84827	5	0.895 ± 0.095 (0.877 - 0.914)	0.824 ± 0.111 (0.802 - 0.846)	0.804 ± 0.158 (0.773 - 0.835)	0.845 ± 0.174 (0.811 - 0.880)	0.825 ± 0.109 (0.803 - 0.846)	0.860 ± 0.142 (0.832 - 0.888)	0.804 ± 0.158 (0.773 - 0.835)	0.717 ± 0.089 (0.700 - 0.735)	0.873 ± 0.046 (0.863 - 0.882)	0.774 ± 0.050 (0.764 - 0.784)	0.774 ± 0.055 (0.763 - 0.785)	0.804 ± 0.050 (0.794 - 0.814)	0.304 ± 0.041 (0.296 - 0.313)	0.814 ± 0.047 (0.805 - 0.823)	0.774 ± 0.055 (0.763 - 0.785)	0.693 ± 0.041 (0.684 - 0.701)
OspC	ImpQ3	PLS	LOOCV	0.829952	8	0.870 ± 0.116 (0.847 - 0.893)	0.810 ± 0.130 (0.784 - 0.835)	0.780 ± 0.180 (0.745 - 0.816)	0.839 ± 0.189 (0.802 - 0.877)	0.810 ± 0.128 (0.784 - 0.835)	0.854 ± 0.157 (0.823 - 0.886)	0.780 ± 0.180 (0.745 - 0.816)	0.702 ± 0.093 (0.683 - 0.720)	0.900 ± 0.049 (0.891 - 0.910)	0.836 ± 0.061 (0.824 - 0.849)	0.798 ± 0.079 (0.783 - 0.814)	0.874 ± 0.074 (0.860 - 0.889)	0.350 ± 0.052 (0.339 - 0.360)	0.867 ± 0.072 (0.853 - 0.881)	0.798 ± 0.079 (0.783 - 0.814)	0.837 ± 0.055 (0.826 - 0.848)
OspC	ImpQ3	RF	Bootstrap	0.843757	8	0.891 ± 0.096 (0.872 - 0.910)	0.819 ± 0.117 (0.796 - 0.842)	0.767 ± 0.180 (0.731 - 0.803)	0.873 ± 0.176 (0.838 - 0.908)	0.820 ± 0.115 (0.797 - 0.843)	0.882 ± 0.149 (0.852 - 0.911)	0.767 ± 0.180 (0.731 - 0.803)	0.712 ± 0.088 (0.695 - 0.730)	0.848 ± 0.051 (0.837 - 0.858)	0.691 ± 0.049 (0.681 - 0.701)	0.657 ± 0.062 (0.645 - 0.670)	0.791 ± 0.046 (0.782 - 0.800)	0.244 ± 0.038 (0.236 - 0.251)	0.784 ± 0.052 (0.774 - 0.794)	0.657 ± 0.062 (0.645 - 0.670)	0.671 ± 0.046 (0.661 - 0.680)
OspC	ImpQ3	RF	LOOCV	0.835656	5	0.873 ± 0.106 (0.852 - 0.894)	0.816 ± 0.122 (0.792 - 0.840)	0.781 ± 0.176 (0.746 - 0.816)	0.853 ± 0.199 (0.813 - 0.893)	0.817 ± 0.121 (0.793 - 0.841)	0.872 ± 0.154 (0.841 - 0.902)	0.781 ± 0.176 (0.746 - 0.816)	0.688 ± 0.115 (0.665 - 0.711)	0.855 ± 0.058 (0.844 - 0.867)	0.807 ± 0.070 (0.793 - 0.821)	0.755 ± 0.096 (0.736 - 0.774)	0.858 ± 0.073 (0.844 - 0.873)	0.325 ± 0.057 (0.314 - 0.337)	0.843 ± 0.078 (0.828 - 0.859)	0.755 ± 0.096 (0.736 - 0.774)	0.786 ± 0.076 (0.771 - 0.801)
OspC	ImpQ3	SVM	Bootstrap	0.84083	9	0.906 ± 0.094 (0.887 - 0.924)	0.806 ± 0.132 (0.780 - 0.832)	0.788 ± 0.207 (0.747 - 0.829)	0.829 ± 0.220 (0.785 - 0.873)	0.808 ± 0.127 (0.783 - 0.833)	0.859 ± 0.157 (0.828 - 0.891)	0.788 ± 0.207 (0.747 - 0.829)	0.733 ± 0.078 (0.718 - 0.749)	0.858 ± 0.048 (0.849 - 0.868)	0.750 ± 0.049 (0.740 - 0.759)	0.766 ± 0.058 (0.755 - 0.778)	0.738 ± 0.048 (0.729 - 0.748)	0.269 ± 0.041 (0.261 - 0.278)	0.775 ± 0.046 (0.766 - 0.784)	0.766 ± 0.058 (0.755 - 0.778)	0.678 ± 0.044 (0.669 - 0.686)
OspC	ImpQ3	SVM	LOOCV	0.845656	3	0.902 ± 0.098 (0.882 - 0.921)	0.817 ± 0.119 (0.793 - 0.840)	0.816 ± 0.178 (0.781 - 0.852)	0.819 ± 0.202 (0.779 - 0.859)	0.818 ± 0.115 (0.795 - 0.841)	0.847 ± 0.146 (0.818 - 0.876)	0.816 ± 0.178 (0.781 - 0.852)	0.721 ± 0.093 (0.702 - 0.739)	0.909 ± 0.045 (0.900 - 0.918)	0.820 ± 0.091 (0.801 - 0.838)	0.773 ± 0.183 (0.737 - 0.810)	0.865 ± 0.083 (0.848 - 0.881)	0.333 ± 0.084 (0.316 - 0.349)	0.843 ± 0.122 (0.819 - 0.867)	0.773 ± 0.183 (0.737 - 0.810)	0.842 ± 0.061 (0.830 - 0.854)
OspC	VarQ1	GLM	Bootstrap	0.781046	27	0.829 ± 0.135 (0.802 - 0.856)	0.756 ± 0.132 (0.730 - 0.782)	0.709 ± 0.188 (0.672 - 0.747)	0.805 ± 0.217 (0.762 - 0.848)	0.757 ± 0.130 (0.731 - 0.783)	0.818 ± 0.174 (0.783 - 0.852)	0.709 ± 0.188 (0.672 - 0.747)	0.663 ± 0.114 (0.640 - 0.685)	0.769 ± 0.058 (0.757 - 0.781)	0.676 ± 0.045 (0.667 - 0.684)	0.647 ± 0.056 (0.636 - 0.658)	0.745 ± 0.049 (0.735 - 0.755)	0.233 ± 0.032 (0.227 - 0.240)	0.733 ± 0.052 (0.723 - 0.744)	0.647 ± 0.056 (0.636 - 0.658)	0.609 ± 0.044 (0.600 - 0.618)
OspC	VarQ1	GLM	LOOCV	0.774089	29	0.828 ± 0.124 (0.804 - 0.853)	0.745 ± 0.132 (0.719 - 0.771)	0.692 ± 0.198 (0.653 - 0.732)	0.802 ± 0.219 (0.758 - 0.845)	0.747 ± 0.130 (0.721 - 0.773)	0.814 ± 0.174 (0.779 - 0.848)	0.692 ± 0.198 (0.653 - 0.732)	0.659 ± 0.110 (0.637 - 0.681)	0.841 ± 0.068 (0.828 - 0.855)	0.780 ± 0.069 (0.766 - 0.793)	0.727 ± 0.098 (0.708 - 0.746)	0.832 ± 0.076 (0.817 - 0.847)	0.303 ± 0.056 (0.292 - 0.314)	0.814 ± 0.077 (0.799 - 0.830)	0.727 ± 0.098 (0.708 - 0.746)	0.771 ± 0.081 (0.755 - 0.787)
OspC	VarQ1	PCANN	Bootstrap	0.730044	31	0.774 ± 0.143 (0.746 - 0.803)	0.707 ± 0.136 (0.680 - 0.734)	0.628 ± 0.219 (0.584 - 0.671)	0.788 ± 0.206 (0.747 - 0.829)	0.708 ± 0.135 (0.681 - 0.735)	0.779 ± 0.186 (0.742 - 0.816)	0.628 ± 0.219 (0.584 - 0.671)	0.610 ± 0.113 (0.587 - 0.632)	0.702 ± 0.071 (0.688 - 0.716)	0.615 ± 0.053 (0.604 - 0.626)	0.570 ± 0.061 (0.558 - 0.582)	0.683 ± 0.059 (0.672 - 0.695)	0.186 ± 0.035 (0.179 - 0.193)	0.660 ± 0.067 (0.647 - 0.673)	0.570 ± 0.061 (0.558 - 0.582)	0.560 ± 0.049 (0.550 - 0.570)
OspC	VarQ1	PCANN	LOOCV	0.715612	35	0.736 ± 0.141 (0.708 - 0.764)	0.703 ± 0.125 (0.679 - 0.728)	0.627 ± 0.217 (0.584 - 0.670)	0.784 ± 0.206 (0.743 - 0.825)	0.706 ± 0.123 (0.681 - 0.730)	0.781 ± 0.184 (0.744 - 0.817)	0.627 ± 0.217 (0.584 - 0.670)	0.542 ± 0.144 (0.513 - 0.571)	0.814 ± 0.075 (0.799 - 0.829)	0.710 ± 0.078 (0.694 - 0.725)	0.618 ± 0.106 (0.597 - 0.639)	0.801 ± 0.083 (0.785 - 0.818)	0.249 ± 0.057 (0.238 - 0.260)	0.757 ± 0.097 (0.738 - 0.777)	0.618 ± 0.106 (0.597 - 0.639)	0.670 ± 0.130 (0.644 - 0.695)
OspC	VarQ1	PLS	Bootstrap	0.789874	22	0.837 ± 0.128 (0.812 - 0.863)	0.765 ± 0.129 (0.739 - 0.791)	0.748 ± 0.193 (0.709 - 0.786)	0.785 ± 0.215 (0.742 - 0.827)	0.766 ± 0.127 (0.741 - 0.791)	0.802 ± 0.168 (0.769 - 0.836)	0.748 ± 0.193 (0.709 - 0.786)	0.663 ± 0.113 (0.640 - 0.685)	0.728 ± 0.062 (0.716 - 0.741)	0.637 ± 0.055 (0.626 - 0.648)	0.641 ± 0.067 (0.627 - 0.654)	0.680 ± 0.053 (0.669 - 0.690)	0.207 ± 0.037 (0.200 - 0.214)	0.682 ± 0.059 (0.671 - 0.694)	0.641 ± 0.067 (0.627 - 0.654)	0.576 ± 0.046 (0.567 - 0.585)
OspC	VarQ1	PLS	LOOCV	0.77083	30	0.810 ± 0.125 (0.786 - 0.835)	0.750 ± 0.123 (0.726 - 0.774)	0.691 ± 0.195 (0.653 - 0.730)	0.811 ± 0.198 (0.771 - 0.850)	0.751 ± 0.122 (0.727 - 0.775)	0.814 ± 0.163 (0.782 - 0.846)	0.691 ± 0.195 (0.653 - 0.730)	0.646 ± 0.110 (0.624 - 0.668)	0.826 ± 0.070 (0.812 - 0.840)	0.761 ± 0.074 (0.746 - 0.775)	0.703 ± 0.106 (0.682 - 0.724)	0.818 ± 0.080 (0.802 - 0.833)	0.289 ± 0.057 (0.277 - 0.300)	0.796 ± 0.082 (0.780 - 0.812)	0.703 ± 0.106 (0.682 - 0.724)	0.731 ± 0.089 (0.714 - 0.749)
OspC	VarQ1	RF	Bootstrap	0.814646	15	0.833 ± 0.134 (0.806 - 0.859)	0.805 ± 0.123 (0.781 - 0.830)	0.782 ± 0.174 (0.747 - 0.816)	0.829 ± 0.205 (0.789 - 0.870)	0.805 ± 0.122 (0.781 - 0.830)	0.853 ± 0.157 (0.821 - 0.884)	0.782 ± 0.174 (0.747 - 0.816)	0.666 ± 0.115 (0.643 - 0.689)	0.754 ± 0.055 (0.743 - 0.765)	0.661 ± 0.051 (0.651 - 0.671)	0.634 ± 0.061 (0.622 - 0.647)	0.731 ± 0.050 (0.721 - 0.741)	0.224 ± 0.036 (0.217 - 0.231)	0.720 ± 0.057 (0.709 - 0.731)	0.634 ± 0.061 (0.622 - 0.647)	0.601 ± 0.044 (0.593 - 0.610)
OspC	VarQ1	RF	LOOCV	0.817898	13	0.841 ± 0.125 (0.816 - 0.866)	0.806 ± 0.133 (0.779 - 0.832)	0.788 ± 0.175 (0.754 - 0.823)	0.824 ± 0.216 (0.782 - 0.867)	0.806 ± 0.132 (0.780 - 0.833)	0.850 ± 0.168 (0.817 - 0.884)	0.788 ± 0.175 (0.754 - 0.823)	0.673 ± 0.109 (0.651 - 0.694)	0.811 ± 0.067 (0.797 - 0.824)	0.774 ± 0.067 (0.760 - 0.787)	0.726 ± 0.099 (0.707 - 0.746)	0.820 ± 0.072 (0.806 - 0.834)	0.299 ± 0.054 (0.288 - 0.309)	0.803 ± 0.073 (0.788 - 0.817)	0.726 ± 0.099 (0.707 - 0.746)	0.720 ± 0.090 (0.702 - 0.738)
OspC	VarQ1	SVM	Bootstrap	0.693859	35	0.718 ± 0.218 (0.674 - 0.761)	0.681 ± 0.186 (0.644 - 0.718)	0.742 ± 0.260 (0.690 - 0.793)	0.622 ± 0.253 (0.572 - 0.673)	0.682 ± 0.184 (0.646 - 0.718)	0.680 ± 0.204 (0.639 - 0.720)	0.742 ± 0.260 (0.690 - 0.793)	0.580 ± 0.132 (0.554 - 0.607)	0.705 ± 0.065 (0.692 - 0.718)	0.623 ± 0.058 (0.611 - 0.634)	0.688 ± 0.069 (0.674 - 0.701)	0.607 ± 0.053 (0.597 - 0.618)	0.190 ± 0.040 (0.182 - 0.198)	0.647 ± 0.057 (0.636 - 0.659)	0.688 ± 0.069 (0.674 - 0.701)	0.559 ± 0.047 (0.549 - 0.568)
OspC	VarQ1	SVM	LOOCV	0.79013	23	0.840 ± 0.135 (0.814 - 0.867)	0.764 ± 0.136 (0.737 - 0.791)	0.794 ± 0.202 (0.754 - 0.834)	0.736 ± 0.230 (0.690 - 0.782)	0.765 ± 0.132 (0.739 - 0.791)	0.777 ± 0.155 (0.746 - 0.808)	0.794 ± 0.202 (0.754 - 0.834)	0.662 ± 0.120 (0.638 - 0.686)	0.822 ± 0.073 (0.807 - 0.836)	0.762 ± 0.090 (0.744 - 0.779)	0.762 ± 0.141 (0.734 - 0.790)	0.760 ± 0.109 (0.738 - 0.782)	0.290 ± 0.072 (0.275 - 0.304)	0.755 ± 0.122 (0.730 - 0.779)	0.762 ± 0.141 (0.734 - 0.790)	0.734 ± 0.093 (0.715 - 0.752)
OspC	VarQ2	GLM	Bootstrap	0.794517	18	0.832 ± 0.127 (0.806 - 0.857)	0.775 ± 0.133 (0.748 - 0.801)	0.728 ± 0.191 (0.690 - 0.766)	0.824 ± 0.193 (0.786 - 0.862)	0.776 ± 0.131 (0.750 - 0.802)	0.826 ± 0.168 (0.793 - 0.860)	0.728 ± 0.191 (0.690 - 0.766)	0.666 ± 0.109 (0.644 - 0.688)	0.774 ± 0.056 (0.762 - 0.785)	0.682 ± 0.046 (0.673 - 0.691)	0.647 ± 0.055 (0.636 - 0.658)	0.753 ± 0.050 (0.743 - 0.763)	0.238 ± 0.033 (0.231 - 0.244)	0.740 ± 0.053 (0.730 - 0.751)	0.647 ± 0.055 (0.636 - 0.658)	0.614 ± 0.045 (0.605 - 0.623)
OspC	VarQ2	GLM	LOOCV	0.780957	25	0.829 ± 0.128 (0.804 - 0.855)	0.756 ± 0.127 (0.731 - 0.781)	0.700 ± 0.189 (0.662 - 0.738)	0.814 ± 0.210 (0.772 - 0.855)	0.757 ± 0.125 (0.732 - 0.782)	0.827 ± 0.169 (0.793 - 0.860)	0.700 ± 0.189 (0.662 - 0.738)	0.657 ± 0.117 (0.634 - 0.681)	0.844 ± 0.067 (0.831 - 0.857)	0.780 ± 0.067 (0.766 - 0.793)	0.718 ± 0.096 (0.699 - 0.737)	0.841 ± 0.072 (0.827 - 0.855)	0.303 ± 0.054 (0.292 - 0.314)	0.821 ± 0.076 (0.806 - 0.836)	0.718 ± 0.096 (0.699 - 0.737)	0.773 ± 0.081 (0.757 - 0.789)
OspC	VarQ2	PCANN	Bootstrap	0.745963	29	0.782 ± 0.145 (0.753 - 0.811)	0.727 ± 0.136 (0.700 - 0.754)	0.667 ± 0.213 (0.625 - 0.709)	0.789 ± 0.201 (0.749 - 0.829)	0.728 ± 0.135 (0.701 - 0.755)	0.784 ± 0.177 (0.749 - 0.819)	0.667 ± 0.213 (0.625 - 0.709)	0.610 ± 0.126 (0.585 - 0.636)	0.706 ± 0.069 (0.692 - 0.719)	0.632 ± 0.055 (0.621 - 0.643)	0.596 ± 0.066 (0.583 - 0.610)	0.687 ± 0.056 (0.676 - 0.698)	0.198 ± 0.037 (0.191 - 0.205)	0.670 ± 0.066 (0.657 - 0.683)	0.596 ± 0.066 (0.583 - 0.610)	0.560 ± 0.054 (0.549 - 0.570)
OspC	VarQ2	PCANN	LOOCV	0.730513	33	0.758 ± 0.162 (0.725 - 0.790)	0.715 ± 0.134 (0.688 - 0.742)	0.633 ± 0.214 (0.591 - 0.675)	0.801 ± 0.205 (0.760 - 0.842)	0.717 ± 0.133 (0.691 - 0.743)	0.793 ± 0.185 (0.756 - 0.830)	0.633 ± 0.214 (0.591 - 0.675)	0.585 ± 0.152 (0.555 - 0.615)	0.819 ± 0.076 (0.804 - 0.835)	0.729 ± 0.083 (0.713 - 0.746)	0.655 ± 0.111 (0.633 - 0.677)	0.803 ± 0.087 (0.786 - 0.821)	0.265 ± 0.062 (0.253 - 0.277)	0.770 ± 0.095 (0.751 - 0.789)	0.655 ± 0.111 (0.633 - 0.677)	0.678 ± 0.131 (0.652 - 0.704)
OspC	VarQ2	PLS	Bootstrap	0.792652	20	0.841 ± 0.123 (0.816 - 0.865)	0.767 ± 0.128 (0.742 - 0.793)	0.751 ± 0.188 (0.714 - 0.788)	0.786 ± 0.213 (0.744 - 0.829)	0.769 ± 0.126 (0.744 - 0.794)	0.805 ± 0.166 (0.772 - 0.838)	0.751 ± 0.188 (0.714 - 0.788)	0.665 ± 0.112 (0.643 - 0.688)	0.732 ± 0.063 (0.720 - 0.745)	0.642 ± 0.053 (0.632 - 0.653)	0.648 ± 0.065 (0.635 - 0.661)	0.681 ± 0.053 (0.671 - 0.692)	0.211 ± 0.037 (0.204 - 0.218)	0.686 ± 0.058 (0.675 - 0.698)	0.648 ± 0.065 (0.635 - 0.661)	0.579 ± 0.046 (0.570 - 0.589)
OspC	VarQ2	PLS	LOOCV	0.778326	27	0.814 ± 0.119 (0.791 - 0.838)	0.760 ± 0.118 (0.736 - 0.783)	0.703 ± 0.188 (0.665 - 0.740)	0.818 ± 0.199 (0.779 - 0.857)	0.760 ± 0.118 (0.737 - 0.784)	0.824 ± 0.164 (0.792 - 0.857)	0.703 ± 0.188 (0.665 - 0.740)	0.652 ± 0.105 (0.631 - 0.672)	0.831 ± 0.071 (0.817 - 0.845)	0.768 ± 0.074 (0.754 - 0.783)	0.713 ± 0.103 (0.693 - 0.734)	0.823 ± 0.083 (0.807 - 0.840)	0.295 ± 0.058 (0.283 - 0.306)	0.804 ± 0.084 (0.787 - 0.821)	0.713 ± 0.103 (0.693 - 0.734)	0.741 ± 0.086 (0.724 - 0.758)
OspC	VarQ2	RF	Bootstrap	0.8155	14	0.836 ± 0.133 (0.809 - 0.862)	0.805 ± 0.129 (0.779 - 0.830)	0.786 ± 0.170 (0.752 - 0.820)	0.825 ± 0.220 (0.781 - 0.868)	0.805 ± 0.128 (0.780 - 0.831)	0.855 ± 0.167 (0.821 - 0.888)	0.786 ± 0.170 (0.752 - 0.820)	0.667 ± 0.116 (0.644 - 0.690)	0.755 ± 0.060 (0.744 - 0.767)	0.666 ± 0.050 (0.656 - 0.676)	0.640 ± 0.063 (0.627 - 0.652)	0.732 ± 0.053 (0.721 - 0.742)	0.227 ± 0.035 (0.220 - 0.234)	0.722 ± 0.058 (0.711 - 0.734)	0.640 ± 0.063 (0.627 - 0.652)	0.603 ± 0.045 (0.594 - 0.612)
OspC	VarQ2	RF	LOOCV	0.810093	16	0.834 ± 0.132 (0.808 - 0.860)	0.798 ± 0.130 (0.772 - 0.823)	0.779 ± 0.189 (0.742 - 0.817)	0.817 ± 0.223 (0.773 - 0.861)	0.798 ± 0.129 (0.773 - 0.824)	0.847 ± 0.167 (0.814 - 0.881)	0.779 ± 0.189 (0.742 - 0.817)	0.666 ± 0.116 (0.643 - 0.689)	0.813 ± 0.066 (0.799 - 0.826)	0.777 ± 0.072 (0.763 - 0.791)	0.735 ± 0.103 (0.715 - 0.756)	0.817 ± 0.074 (0.803 - 0.832)	0.302 ± 0.057 (0.290 - 0.313)	0.802 ± 0.077 (0.787 - 0.817)	0.735 ± 0.103 (0.715 - 0.756)	0.722 ± 0.090 (0.704 - 0.739)
OspC	VarQ2	SVM	Bootstrap	0.726156	32	0.754 ± 0.180 (0.718 - 0.790)	0.710 ± 0.163 (0.678 - 0.743)	0.766 ± 0.238 (0.719 - 0.813)	0.658 ± 0.256 (0.608 - 0.709)	0.712 ± 0.161 (0.680 - 0.744)	0.722 ± 0.184 (0.685 - 0.758)	0.766 ± 0.238 (0.719 - 0.813)	0.602 ± 0.125 (0.577 - 0.627)	0.701 ± 0.072 (0.687 - 0.715)	0.616 ± 0.062 (0.604 - 0.628)	0.669 ± 0.080 (0.653 - 0.684)	0.606 ± 0.059 (0.594 - 0.617)	0.182 ± 0.045 (0.173 - 0.191)	0.642 ± 0.060 (0.630 - 0.654)	0.669 ± 0.080 (0.653 - 0.684)	0.559 ± 0.049 (0.550 - 0.569)
OspC	VarQ2	SVM	LOOCV	0.798811	20	0.837 ± 0.161 (0.805 - 0.869)	0.779 ± 0.146 (0.750 - 0.808)	0.813 ± 0.175 (0.779 - 0.848)	0.746 ± 0.230 (0.700 - 0.792)	0.780 ± 0.145 (0.751 - 0.808)	0.787 ± 0.171 (0.753 - 0.821)	0.813 ± 0.175 (0.779 - 0.848)	0.665 ± 0.126 (0.640 - 0.691)	0.825 ± 0.074 (0.810 - 0.839)	0.766 ± 0.086 (0.749 - 0.783)	0.755 ± 0.137 (0.728 - 0.782)	0.775 ± 0.083 (0.759 - 0.792)	0.294 ± 0.068 (0.280 - 0.307)	0.765 ± 0.112 (0.742 - 0.787)	0.755 ± 0.137 (0.728 - 0.782)	0.743 ± 0.094 (0.724 - 0.761)
OspC	VarQ3	GLM	Bootstrap	0.78652	24	0.822 ± 0.133 (0.795 - 0.848)	0.768 ± 0.137 (0.741 - 0.795)	0.729 ± 0.201 (0.690 - 0.769)	0.809 ± 0.216 (0.766 - 0.852)	0.769 ± 0.136 (0.742 - 0.796)	0.823 ± 0.178 (0.788 - 0.858)	0.729 ± 0.201 (0.690 - 0.769)	0.650 ± 0.126 (0.624 - 0.675)	0.769 ± 0.063 (0.756 - 0.781)	0.686 ± 0.050 (0.676 - 0.696)	0.663 ± 0.066 (0.650 - 0.676)	0.743 ± 0.051 (0.733 - 0.753)	0.240 ± 0.038 (0.233 - 0.248)	0.737 ± 0.053 (0.726 - 0.747)	0.663 ± 0.066 (0.650 - 0.676)	0.612 ± 0.049 (0.602 - 0.621)
OspC	VarQ3	GLM	LOOCV	0.778444	26	0.827 ± 0.128 (0.801 - 0.852)	0.754 ± 0.133 (0.727 - 0.780)	0.693 ± 0.197 (0.654 - 0.732)	0.816 ± 0.210 (0.774 - 0.857)	0.754 ± 0.132 (0.728 - 0.781)	0.825 ± 0.175 (0.790 - 0.859)	0.693 ± 0.197 (0.654 - 0.732)	0.658 ± 0.115 (0.636 - 0.681)	0.852 ± 0.066 (0.839 - 0.865)	0.793 ± 0.067 (0.780 - 0.806)	0.741 ± 0.093 (0.723 - 0.760)	0.844 ± 0.066 (0.831 - 0.857)	0.314 ± 0.054 (0.303 - 0.325)	0.827 ± 0.071 (0.813 - 0.841)	0.741 ± 0.093 (0.723 - 0.760)	0.784 ± 0.083 (0.768 - 0.801)
OspC	VarQ3	PCANN	Bootstrap	0.771619	28	0.812 ± 0.133 (0.786 - 0.839)	0.750 ± 0.136 (0.723 - 0.777)	0.722 ± 0.204 (0.682 - 0.763)	0.780 ± 0.213 (0.738 - 0.823)	0.751 ± 0.135 (0.725 - 0.778)	0.794 ± 0.175 (0.759 - 0.829)	0.722 ± 0.204 (0.682 - 0.763)	0.640 ± 0.121 (0.616 - 0.664)	0.736 ± 0.067 (0.723 - 0.750)	0.664 ± 0.051 (0.654 - 0.675)	0.637 ± 0.062 (0.624 - 0.649)	0.713 ± 0.052 (0.703 - 0.723)	0.220 ± 0.035 (0.213 - 0.227)	0.707 ± 0.055 (0.696 - 0.718)	0.637 ± 0.062 (0.624 - 0.649)	0.588 ± 0.049 (0.578 - 0.598)
OspC	VarQ3	PCANN	LOOCV	0.765231	32	0.804 ± 0.136 (0.777 - 0.831)	0.745 ± 0.136 (0.718 - 0.772)	0.694 ± 0.207 (0.653 - 0.735)	0.798 ± 0.205 (0.757 - 0.838)	0.746 ± 0.134 (0.719 - 0.773)	0.801 ± 0.173 (0.767 - 0.836)	0.694 ± 0.207 (0.653 - 0.735)	0.542 ± 0.170 (0.508 - 0.575)	0.860 ± 0.059 (0.848 - 0.872)	0.763 ± 0.072 (0.749 - 0.778)	0.708 ± 0.106 (0.687 - 0.729)	0.818 ± 0.074 (0.804 - 0.833)	0.291 ± 0.056 (0.280 - 0.302)	0.796 ± 0.076 (0.781 - 0.812)	0.708 ± 0.106 (0.687 - 0.729)	0.656 ± 0.154 (0.625 - 0.687)
OspC	VarQ3	PLS	Bootstrap	0.794111	19	0.832 ± 0.122 (0.808 - 0.856)	0.774 ± 0.131 (0.748 - 0.801)	0.753 ± 0.180 (0.717 - 0.789)	0.797 ± 0.215 (0.755 - 0.840)	0.775 ± 0.130 (0.749 - 0.801)	0.815 ± 0.167 (0.782 - 0.849)	0.753 ± 0.180 (0.717 - 0.789)	0.658 ± 0.110 (0.636 - 0.680)	0.743 ± 0.062 (0.731 - 0.756)	0.659 ± 0.050 (0.649 - 0.669)	0.663 ± 0.061 (0.651 - 0.675)	0.695 ± 0.049 (0.685 - 0.705)	0.222 ± 0.035 (0.215 - 0.229)	0.699 ± 0.055 (0.688 - 0.710)	0.663 ± 0.061 (0.651 - 0.675)	0.589 ± 0.048 (0.580 - 0.599)
OspC	VarQ3	PLS	LOOCV	0.786556	24	0.825 ± 0.130 (0.799 - 0.851)	0.767 ± 0.130 (0.741 - 0.793)	0.718 ± 0.185 (0.682 - 0.755)	0.816 ± 0.193 (0.778 - 0.855)	0.767 ± 0.129 (0.742 - 0.793)	0.821 ± 0.165 (0.788 - 0.853)	0.718 ± 0.185 (0.682 - 0.755)	0.656 ± 0.113 (0.633 - 0.678)	0.833 ± 0.073 (0.818 - 0.847)	0.772 ± 0.071 (0.758 - 0.786)	0.711 ± 0.103 (0.691 - 0.732)	0.832 ± 0.072 (0.818 - 0.847)	0.297 ± 0.056 (0.286 - 0.308)	0.810 ± 0.078 (0.794 - 0.826)	0.711 ± 0.103 (0.691 - 0.732)	0.742 ± 0.090 (0.724 - 0.760)
OspC	VarQ3	RF	Bootstrap	0.804733	17	0.824 ± 0.133 (0.797 - 0.850)	0.795 ± 0.122 (0.771 - 0.820)	0.771 ± 0.177 (0.736 - 0.806)	0.820 ± 0.211 (0.778 - 0.861)	0.795 ± 0.122 (0.771 - 0.820)	0.846 ± 0.161 (0.814 - 0.878)	0.771 ± 0.177 (0.736 - 0.806)	0.660 ± 0.115 (0.638 - 0.683)	0.755 ± 0.061 (0.743 - 0.767)	0.673 ± 0.054 (0.662 - 0.683)	0.648 ± 0.062 (0.636 - 0.660)	0.734 ± 0.054 (0.723 - 0.745)	0.231 ± 0.038 (0.224 - 0.239)	0.725 ± 0.057 (0.714 - 0.737)	0.648 ± 0.062 (0.636 - 0.660)	0.602 ± 0.046 (0.593 - 0.611)
OspC	VarQ3	RF	LOOCV	0.805891	17	0.822 ± 0.134 (0.796 - 0.849)	0.797 ± 0.124 (0.773 - 0.822)	0.770 ± 0.172 (0.736 - 0.804)	0.825 ± 0.209 (0.784 - 0.867)	0.798 ± 0.123 (0.773 - 0.822)	0.850 ± 0.164 (0.818 - 0.883)	0.770 ± 0.172 (0.736 - 0.804)	0.658 ± 0.118 (0.635 - 0.681)	0.811 ± 0.071 (0.797 - 0.825)	0.780 ± 0.068 (0.766 - 0.793)	0.739 ± 0.099 (0.720 - 0.759)	0.819 ± 0.076 (0.804 - 0.834)	0.304 ± 0.054 (0.293 - 0.314)	0.806 ± 0.075 (0.791 - 0.820)	0.739 ± 0.099 (0.720 - 0.759)	0.722 ± 0.092 (0.704 - 0.740)
OspC	VarQ3	SVM	Bootstrap	0.721485	33	0.745 ± 0.206 (0.704 - 0.786)	0.708 ± 0.165 (0.675 - 0.740)	0.746 ± 0.237 (0.699 - 0.793)	0.673 ± 0.260 (0.622 - 0.725)	0.710 ± 0.163 (0.678 - 0.742)	0.727 ± 0.193 (0.688 - 0.766)	0.746 ± 0.237 (0.699 - 0.793)	0.606 ± 0.132 (0.580 - 0.632)	0.703 ± 0.064 (0.690 - 0.715)	0.620 ± 0.054 (0.609 - 0.631)	0.667 ± 0.064 (0.655 - 0.680)	0.612 ± 0.054 (0.601 - 0.623)	0.186 ± 0.035 (0.179 - 0.193)	0.646 ± 0.055 (0.635 - 0.657)	0.667 ± 0.064 (0.655 - 0.680)	0.564 ± 0.044 (0.555 - 0.573)
OspC	VarQ3	SVM	LOOCV	0.790767	22	0.842 ± 0.168 (0.808 - 0.875)	0.764 ± 0.150 (0.734 - 0.793)	0.779 ± 0.208 (0.738 - 0.821)	0.751 ± 0.240 (0.704 - 0.799)	0.765 ± 0.147 (0.736 - 0.795)	0.791 ± 0.181 (0.755 - 0.827)	0.779 ± 0.208 (0.738 - 0.821)	0.665 ± 0.129 (0.640 - 0.691)	0.817 ± 0.075 (0.802 - 0.832)	0.763 ± 0.078 (0.747 - 0.778)	0.765 ± 0.119 (0.742 - 0.789)	0.760 ± 0.085 (0.743 - 0.776)	0.291 ± 0.062 (0.279 - 0.304)	0.757 ± 0.105 (0.736 - 0.778)	0.765 ± 0.119 (0.742 - 0.789)	0.728 ± 0.093 (0.710 - 0.747)
OspC	fs055	GLM	Bootstrap	0.861185	3	0.904 ± 0.107 (0.883 - 0.925)	0.840 ± 0.108 (0.818 - 0.861)	0.796 ± 0.154 (0.765 - 0.826)	0.884 ± 0.169 (0.851 - 0.917)	0.840 ± 0.107 (0.819 - 0.861)	0.894 ± 0.137 (0.867 - 0.922)	0.796 ± 0.154 (0.765 - 0.826)	0.721 ± 0.098 (0.701 - 0.740)	0.867 ± 0.042 (0.858 - 0.875)	0.781 ± 0.043 (0.773 - 0.790)	0.777 ± 0.058 (0.765 - 0.788)	0.813 ± 0.046 (0.803 - 0.822)	0.311 ± 0.036 (0.304 - 0.318)	0.817 ± 0.045 (0.809 - 0.826)	0.777 ± 0.058 (0.765 - 0.788)	0.683 ± 0.040 (0.675 - 0.691)
OspC	fs055	GLM	LOOCV	0.834722	6	0.886 ± 0.114 (0.864 - 0.909)	0.809 ± 0.118 (0.785 - 0.832)	0.765 ± 0.163 (0.733 - 0.798)	0.853 ± 0.191 (0.815 - 0.891)	0.809 ± 0.116 (0.786 - 0.832)	0.867 ± 0.152 (0.837 - 0.897)	0.765 ± 0.163 (0.733 - 0.798)	0.707 ± 0.098 (0.688 - 0.727)	0.889 ± 0.047 (0.880 - 0.898)	0.825 ± 0.064 (0.812 - 0.838)	0.782 ± 0.081 (0.766 - 0.798)	0.867 ± 0.070 (0.853 - 0.881)	0.340 ± 0.053 (0.330 - 0.351)	0.857 ± 0.074 (0.842 - 0.871)	0.782 ± 0.081 (0.766 - 0.798)	0.828 ± 0.056 (0.816 - 0.839)
OspC	fs055	PCANN	Bootstrap	0.866404	2	0.919 ± 0.084 (0.902 - 0.935)	0.840 ± 0.118 (0.816 - 0.863)	0.813 ± 0.165 (0.780 - 0.846)	0.868 ± 0.167 (0.835 - 0.901)	0.840 ± 0.117 (0.817 - 0.864)	0.878 ± 0.142 (0.850 - 0.906)	0.813 ± 0.165 (0.780 - 0.846)	0.734 ± 0.080 (0.718 - 0.750)	0.879 ± 0.042 (0.871 - 0.888)	0.796 ± 0.052 (0.785 - 0.806)	0.792 ± 0.060 (0.780 - 0.804)	0.810 ± 0.049 (0.800 - 0.820)	0.318 ± 0.043 (0.309 - 0.326)	0.819 ± 0.049 (0.809 - 0.828)	0.792 ± 0.060 (0.780 - 0.804)	0.692 ± 0.041 (0.684 - 0.700)
OspC	fs055	PCANN	LOOCV	0.851867	2	0.896 ± 0.111 (0.874 - 0.918)	0.829 ± 0.128 (0.803 - 0.854)	0.796 ± 0.175 (0.761 - 0.831)	0.864 ± 0.181 (0.828 - 0.900)	0.830 ± 0.126 (0.805 - 0.855)	0.875 ± 0.152 (0.845 - 0.905)	0.796 ± 0.175 (0.761 - 0.831)	0.612 ± 0.229 (0.566 - 0.657)	0.942 ± 0.034 (0.936 - 0.949)	0.846 ± 0.062 (0.834 - 0.858)	0.815 ± 0.080 (0.799 - 0.831)	0.877 ± 0.068 (0.863 - 0.890)	0.358 ± 0.053 (0.348 - 0.369)	0.870 ± 0.070 (0.857 - 0.884)	0.815 ± 0.080 (0.799 - 0.831)	0.730 ± 0.189 (0.692 - 0.768)
OspC	fs055	PLS	Bootstrap	0.845509	7	0.896 ± 0.085 (0.879 - 0.913)	0.820 ± 0.109 (0.799 - 0.842)	0.828 ± 0.152 (0.798 - 0.858)	0.812 ± 0.190 (0.775 - 0.850)	0.820 ± 0.108 (0.799 - 0.842)	0.840 ± 0.143 (0.812 - 0.869)	0.828 ± 0.152 (0.798 - 0.858)	0.717 ± 0.085 (0.700 - 0.734)	0.874 ± 0.044 (0.865 - 0.883)	0.783 ± 0.051 (0.773 - 0.793)	0.814 ± 0.054 (0.803 - 0.824)	0.778 ± 0.056 (0.767 - 0.789)	0.312 ± 0.042 (0.303 - 0.320)	0.800 ± 0.048 (0.790 - 0.809)	0.814 ± 0.054 (0.803 - 0.824)	0.694 ± 0.041 (0.686 - 0.702)
OspC	fs055	PLS	LOOCV	0.822657	11	0.868 ± 0.119 (0.844 - 0.891)	0.801 ± 0.125 (0.776 - 0.826)	0.798 ± 0.167 (0.765 - 0.832)	0.802 ± 0.192 (0.764 - 0.840)	0.800 ± 0.124 (0.776 - 0.825)	0.823 ± 0.153 (0.793 - 0.854)	0.798 ± 0.167 (0.765 - 0.832)	0.695 ± 0.100 (0.675 - 0.715)	0.900 ± 0.048 (0.891 - 0.910)	0.832 ± 0.062 (0.820 - 0.845)	0.807 ± 0.081 (0.791 - 0.823)	0.858 ± 0.089 (0.840 - 0.875)	0.346 ± 0.053 (0.336 - 0.357)	0.856 ± 0.078 (0.840 - 0.871)	0.807 ± 0.081 (0.791 - 0.823)	0.839 ± 0.051 (0.829 - 0.849)
OspC	fs055	RF	Bootstrap	0.831856	11	0.889 ± 0.093 (0.870 - 0.907)	0.802 ± 0.118 (0.779 - 0.826)	0.819 ± 0.165 (0.786 - 0.851)	0.788 ± 0.209 (0.747 - 0.830)	0.803 ± 0.117 (0.780 - 0.827)	0.823 ± 0.153 (0.793 - 0.853)	0.819 ± 0.165 (0.786 - 0.851)	0.713 ± 0.089 (0.695 - 0.730)	0.843 ± 0.051 (0.833 - 0.853)	0.734 ± 0.050 (0.724 - 0.744)	0.773 ± 0.058 (0.762 - 0.785)	0.744 ± 0.053 (0.734 - 0.755)	0.278 ± 0.039 (0.270 - 0.285)	0.768 ± 0.047 (0.759 - 0.777)	0.773 ± 0.058 (0.762 - 0.785)	0.665 ± 0.046 (0.656 - 0.675)
OspC	fs055	RF	LOOCV	0.830652	7	0.867 ± 0.116 (0.844 - 0.890)	0.812 ± 0.124 (0.787 - 0.836)	0.814 ± 0.159 (0.783 - 0.846)	0.810 ± 0.218 (0.767 - 0.854)	0.812 ± 0.122 (0.788 - 0.837)	0.844 ± 0.160 (0.812 - 0.876)	0.814 ± 0.159 (0.783 - 0.846)	0.688 ± 0.110 (0.666 - 0.710)	0.860 ± 0.056 (0.849 - 0.871)	0.816 ± 0.063 (0.804 - 0.829)	0.801 ± 0.083 (0.785 - 0.818)	0.830 ± 0.084 (0.813 - 0.847)	0.333 ± 0.052 (0.323 - 0.343)	0.829 ± 0.076 (0.814 - 0.844)	0.801 ± 0.083 (0.785 - 0.818)	0.792 ± 0.072 (0.777 - 0.806)
OspC	fs055	SVM	Bootstrap	0.840448	10	0.908 ± 0.092 (0.889 - 0.926)	0.804 ± 0.131 (0.778 - 0.830)	0.827 ± 0.180 (0.792 - 0.863)	0.786 ± 0.236 (0.739 - 0.833)	0.807 ± 0.126 (0.782 - 0.832)	0.831 ± 0.162 (0.798 - 0.863)	0.827 ± 0.180 (0.792 - 0.863)	0.733 ± 0.080 (0.718 - 0.749)	0.862 ± 0.047 (0.853 - 0.872)	0.752 ± 0.053 (0.741 - 0.762)	0.777 ± 0.056 (0.765 - 0.788)	0.735 ± 0.053 (0.724 - 0.745)	0.271 ± 0.044 (0.263 - 0.280)	0.776 ± 0.051 (0.766 - 0.786)	0.777 ± 0.056 (0.765 - 0.788)	0.683 ± 0.043 (0.674 - 0.691)
OspC	fs055	SVM	LOOCV	0.839344	4	0.901 ± 0.096 (0.882 - 0.920)	0.808 ± 0.114 (0.785 - 0.831)	0.824 ± 0.158 (0.793 - 0.855)	0.793 ± 0.219 (0.749 - 0.836)	0.808 ± 0.113 (0.786 - 0.831)	0.833 ± 0.153 (0.803 - 0.864)	0.824 ± 0.158 (0.793 - 0.855)	0.721 ± 0.090 (0.704 - 0.739)	0.908 ± 0.047 (0.899 - 0.917)	0.823 ± 0.083 (0.806 - 0.839)	0.791 ± 0.150 (0.762 - 0.821)	0.853 ± 0.080 (0.837 - 0.868)	0.337 ± 0.075 (0.322 - 0.352)	0.839 ± 0.113 (0.816 - 0.861)	0.791 ± 0.150 (0.762 - 0.821)	0.846 ± 0.058 (0.835 - 0.858)
P66	ImpQ1	GLM	Bootstrap	0.648183	7	0.609 ± 0.217 (0.566 - 0.652)	0.666 ± 0.165 (0.633 - 0.699)	0.821 ± 0.277 (0.766 - 0.876)	0.515 ± 0.274 (0.461 - 0.569)	0.668 ± 0.165 (0.635 - 0.701)	0.631 ± 0.194 (0.593 - 0.670)	0.821 ± 0.277 (0.766 - 0.876)	0.343 ± 0.188 (0.306 - 0.381)	0.637 ± 0.081 (0.620 - 0.653)	0.603 ± 0.081 (0.587 - 0.619)	0.729 ± 0.091 (0.710 - 0.747)	0.540 ± 0.092 (0.522 - 0.558)	0.177 ± 0.057 (0.166 - 0.188)	0.597 ± 0.082 (0.581 - 0.614)	0.729 ± 0.091 (0.710 - 0.747)	0.338 ± 0.080 (0.322 - 0.354)
P66	ImpQ1	GLM	LOOCV	0.649248	6	0.604 ± 0.212 (0.562 - 0.646)	0.672 ± 0.160 (0.640 - 0.703)	0.807 ± 0.294 (0.749 - 0.866)	0.537 ± 0.244 (0.488 - 0.585)	0.672 ± 0.162 (0.640 - 0.704)	0.628 ± 0.207 (0.586 - 0.669)	0.807 ± 0.294 (0.749 - 0.866)	0.342 ± 0.196 (0.303 - 0.381)	0.622 ± 0.107 (0.601 - 0.644)	0.676 ± 0.113 (0.653 - 0.698)	0.802 ± 0.186 (0.765 - 0.839)	0.548 ± 0.105 (0.527 - 0.568)	0.221 ± 0.072 (0.207 - 0.235)	0.630 ± 0.111 (0.608 - 0.652)	0.802 ± 0.186 (0.765 - 0.839)	0.503 ± 0.094 (0.485 - 0.522)
P66	ImpQ1	PCANN	Bootstrap	0.619039	12	0.579 ± 0.226 (0.534 - 0.624)	0.637 ± 0.167 (0.604 - 0.670)	0.771 ± 0.276 (0.716 - 0.826)	0.507 ± 0.250 (0.458 - 0.557)	0.639 ± 0.170 (0.605 - 0.673)	0.606 ± 0.201 (0.566 - 0.646)	0.771 ± 0.276 (0.716 - 0.826)	0.376 ± 0.145 (0.347 - 0.405)	0.597 ± 0.087 (0.579 - 0.614)	0.581 ± 0.065 (0.569 - 0.594)	0.727 ± 0.077 (0.712 - 0.743)	0.471 ± 0.101 (0.452 - 0.491)	0.163 ± 0.043 (0.154 - 0.171)	0.573 ± 0.062 (0.561 - 0.585)	0.727 ± 0.077 (0.712 - 0.743)	0.394 ± 0.058 (0.382 - 0.405)
P66	ImpQ1	PCANN	LOOCV	0.605718	22	0.585 ± 0.226 (0.541 - 0.630)	0.614 ± 0.165 (0.581 - 0.647)	0.756 ± 0.267 (0.703 - 0.809)	0.476 ± 0.255 (0.425 - 0.526)	0.616 ± 0.166 (0.583 - 0.649)	0.590 ± 0.185 (0.554 - 0.627)	0.756 ± 0.267 (0.703 - 0.809)	0.414 ± 0.135 (0.387 - 0.440)	0.710 ± 0.093 (0.691 - 0.728)	0.651 ± 0.076 (0.636 - 0.666)	0.785 ± 0.108 (0.764 - 0.806)	0.517 ± 0.103 (0.497 - 0.538)	0.203 ± 0.050 (0.193 - 0.213)	0.620 ± 0.062 (0.608 - 0.633)	0.785 ± 0.108 (0.764 - 0.806)	0.579 ± 0.116 (0.556 - 0.602)
P66	ImpQ1	PLS	Bootstrap	0.576852	26	0.556 ± 0.218 (0.513 - 0.600)	0.586 ± 0.159 (0.554 - 0.618)	0.657 ± 0.310 (0.596 - 0.719)	0.517 ± 0.249 (0.467 - 0.566)	0.587 ± 0.162 (0.555 - 0.619)	0.565 ± 0.214 (0.522 - 0.608)	0.657 ± 0.310 (0.596 - 0.719)	0.418 ± 0.111 (0.396 - 0.440)	0.601 ± 0.092 (0.583 - 0.620)	0.557 ± 0.076 (0.542 - 0.572)	0.661 ± 0.084 (0.645 - 0.678)	0.511 ± 0.094 (0.492 - 0.530)	0.154 ± 0.047 (0.145 - 0.164)	0.568 ± 0.076 (0.552 - 0.583)	0.661 ± 0.084 (0.645 - 0.678)	0.429 ± 0.042 (0.420 - 0.437)
P66	ImpQ1	PLS	LOOCV	0.578171	24	0.540 ± 0.232 (0.493 - 0.586)	0.595 ± 0.158 (0.563 - 0.626)	0.685 ± 0.322 (0.621 - 0.749)	0.510 ± 0.234 (0.464 - 0.556)	0.598 ± 0.161 (0.566 - 0.629)	0.569 ± 0.209 (0.527 - 0.611)	0.685 ± 0.322 (0.621 - 0.749)	0.417 ± 0.106 (0.396 - 0.439)	0.671 ± 0.110 (0.649 - 0.693)	0.618 ± 0.106 (0.597 - 0.639)	0.709 ± 0.156 (0.679 - 0.740)	0.526 ± 0.115 (0.503 - 0.549)	0.188 ± 0.063 (0.176 - 0.201)	0.597 ± 0.092 (0.578 - 0.615)	0.709 ± 0.156 (0.679 - 0.740)	0.577 ± 0.096 (0.558 - 0.596)
P66	ImpQ1	RF	Bootstrap	0.610602	16	0.580 ± 0.205 (0.539 - 0.621)	0.622 ± 0.167 (0.589 - 0.655)	0.819 ± 0.265 (0.767 - 0.872)	0.432 ± 0.260 (0.381 - 0.484)	0.626 ± 0.163 (0.593 - 0.658)	0.587 ± 0.184 (0.551 - 0.624)	0.819 ± 0.265 (0.767 - 0.872)	0.421 ± 0.106 (0.400 - 0.442)	0.605 ± 0.093 (0.586 - 0.623)	0.547 ± 0.084 (0.530 - 0.563)	0.711 ± 0.096 (0.692 - 0.730)	0.464 ± 0.091 (0.446 - 0.482)	0.135 ± 0.064 (0.122 - 0.147)	0.557 ± 0.076 (0.542 - 0.572)	0.711 ± 0.096 (0.692 - 0.730)	0.418 ± 0.039 (0.410 - 0.426)
P66	ImpQ1	RF	LOOCV	0.631852	16	0.597 ± 0.201 (0.557 - 0.637)	0.649 ± 0.159 (0.617 - 0.680)	0.811 ± 0.265 (0.758 - 0.863)	0.487 ± 0.234 (0.441 - 0.534)	0.649 ± 0.160 (0.617 - 0.681)	0.605 ± 0.181 (0.569 - 0.641)	0.811 ± 0.265 (0.758 - 0.863)	0.428 ± 0.108 (0.407 - 0.450)	0.605 ± 0.112 (0.583 - 0.628)	0.634 ± 0.095 (0.615 - 0.652)	0.794 ± 0.120 (0.771 - 0.818)	0.471 ± 0.129 (0.446 - 0.497)	0.188 ± 0.062 (0.176 - 0.201)	0.602 ± 0.078 (0.587 - 0.618)	0.794 ± 0.120 (0.771 - 0.818)	0.529 ± 0.081 (0.513 - 0.545)
P66	ImpQ1	SVM	Bootstrap	0.513669	33	0.529 ± 0.257 (0.478 - 0.580)	0.496 ± 0.193 (0.458 - 0.534)	0.520 ± 0.353 (0.450 - 0.590)	0.492 ± 0.302 (0.432 - 0.552)	0.506 ± 0.192 (0.468 - 0.544)	0.469 ± 0.283 (0.410 - 0.527)	0.520 ± 0.353 (0.450 - 0.590)	0.414 ± 0.104 (0.393 - 0.434)	0.643 ± 0.092 (0.625 - 0.662)	0.536 ± 0.065 (0.523 - 0.549)	0.587 ± 0.072 (0.573 - 0.602)	0.552 ± 0.073 (0.538 - 0.567)	0.135 ± 0.040 (0.127 - 0.143)	0.572 ± 0.071 (0.558 - 0.586)	0.587 ± 0.072 (0.573 - 0.602)	0.455 ± 0.040 (0.447 - 0.463)
P66	ImpQ1	SVM	LOOCV	0.475868	31	0.451 ± 0.235 (0.404 - 0.498)	0.480 ± 0.173 (0.445 - 0.514)	0.520 ± 0.341 (0.452 - 0.588)	0.457 ± 0.303 (0.397 - 0.517)	0.488 ± 0.175 (0.454 - 0.523)	0.462 ± 0.261 (0.409 - 0.515)	0.520 ± 0.341 (0.452 - 0.588)	0.394 ± 0.109 (0.372 - 0.415)	0.704 ± 0.201 (0.665 - 0.744)	0.670 ± 0.202 (0.630 - 0.710)	0.689 ± 0.238 (0.641 - 0.736)	0.649 ± 0.213 (0.607 - 0.691)	0.239 ± 0.146 (0.210 - 0.268)	0.658 ± 0.204 (0.617 - 0.698)	0.689 ± 0.238 (0.641 - 0.736)	0.646 ± 0.171 (0.612 - 0.680)
P66	ImpQ2	GLM	Bootstrap	0.648264	6	0.620 ± 0.216 (0.577 - 0.663)	0.661 ± 0.160 (0.629 - 0.692)	0.811 ± 0.286 (0.754 - 0.868)	0.514 ± 0.273 (0.460 - 0.568)	0.662 ± 0.160 (0.631 - 0.694)	0.626 ± 0.202 (0.586 - 0.666)	0.811 ± 0.286 (0.754 - 0.868)	0.338 ± 0.190 (0.300 - 0.375)	0.639 ± 0.085 (0.622 - 0.656)	0.605 ± 0.081 (0.589 - 0.621)	0.734 ± 0.093 (0.716 - 0.752)	0.541 ± 0.094 (0.522 - 0.559)	0.179 ± 0.056 (0.168 - 0.190)	0.605 ± 0.084 (0.588 - 0.621)	0.734 ± 0.093 (0.716 - 0.752)	0.330 ± 0.079 (0.315 - 0.346)
P66	ImpQ2	GLM	LOOCV	0.649248	6	0.604 ± 0.212 (0.562 - 0.646)	0.672 ± 0.160 (0.640 - 0.703)	0.807 ± 0.294 (0.749 - 0.866)	0.537 ± 0.244 (0.488 - 0.585)	0.672 ± 0.162 (0.640 - 0.704)	0.628 ± 0.207 (0.586 - 0.669)	0.807 ± 0.294 (0.749 - 0.866)	0.342 ± 0.196 (0.303 - 0.381)	0.622 ± 0.107 (0.601 - 0.644)	0.676 ± 0.113 (0.653 - 0.698)	0.802 ± 0.186 (0.765 - 0.839)	0.548 ± 0.105 (0.527 - 0.568)	0.221 ± 0.072 (0.207 - 0.235)	0.630 ± 0.111 (0.608 - 0.652)	0.802 ± 0.186 (0.765 - 0.839)	0.503 ± 0.094 (0.485 - 0.522)
P66	ImpQ2	PCANN	Bootstrap	0.619537	11	0.575 ± 0.215 (0.533 - 0.618)	0.639 ± 0.165 (0.606 - 0.672)	0.762 ± 0.260 (0.711 - 0.814)	0.521 ± 0.254 (0.471 - 0.571)	0.642 ± 0.167 (0.609 - 0.675)	0.617 ± 0.191 (0.579 - 0.655)	0.762 ± 0.260 (0.711 - 0.814)	0.388 ± 0.147 (0.359 - 0.417)	0.595 ± 0.086 (0.578 - 0.612)	0.582 ± 0.065 (0.569 - 0.595)	0.725 ± 0.077 (0.710 - 0.740)	0.474 ± 0.099 (0.455 - 0.494)	0.163 ± 0.043 (0.155 - 0.172)	0.577 ± 0.060 (0.565 - 0.589)	0.725 ± 0.077 (0.710 - 0.740)	0.401 ± 0.055 (0.390 - 0.412)
P66	ImpQ2	PCANN	LOOCV	0.609873	20	0.590 ± 0.234 (0.544 - 0.637)	0.619 ± 0.157 (0.588 - 0.651)	0.754 ± 0.266 (0.701 - 0.807)	0.485 ± 0.242 (0.437 - 0.533)	0.620 ± 0.160 (0.588 - 0.651)	0.592 ± 0.176 (0.556 - 0.627)	0.754 ± 0.266 (0.701 - 0.807)	0.386 ± 0.135 (0.359 - 0.413)	0.707 ± 0.087 (0.690 - 0.724)	0.646 ± 0.071 (0.632 - 0.660)	0.780 ± 0.100 (0.760 - 0.800)	0.512 ± 0.093 (0.493 - 0.530)	0.200 ± 0.046 (0.191 - 0.209)	0.616 ± 0.059 (0.604 - 0.627)	0.780 ± 0.100 (0.760 - 0.800)	0.560 ± 0.124 (0.535 - 0.584)
P66	ImpQ2	PLS	Bootstrap	0.578287	25	0.567 ± 0.223 (0.522 - 0.611)	0.583 ± 0.151 (0.553 - 0.613)	0.638 ± 0.310 (0.577 - 0.700)	0.530 ± 0.238 (0.483 - 0.577)	0.584 ± 0.153 (0.554 - 0.615)	0.565 ± 0.212 (0.522 - 0.607)	0.638 ± 0.310 (0.577 - 0.700)	0.417 ± 0.103 (0.396 - 0.437)	0.602 ± 0.092 (0.584 - 0.621)	0.556 ± 0.071 (0.542 - 0.570)	0.657 ± 0.084 (0.640 - 0.673)	0.511 ± 0.094 (0.492 - 0.529)	0.153 ± 0.045 (0.144 - 0.162)	0.566 ± 0.071 (0.551 - 0.580)	0.657 ± 0.084 (0.640 - 0.673)	0.427 ± 0.039 (0.419 - 0.435)
P66	ImpQ2	PLS	LOOCV	0.578171	24	0.540 ± 0.232 (0.493 - 0.586)	0.595 ± 0.158 (0.563 - 0.626)	0.685 ± 0.322 (0.621 - 0.749)	0.510 ± 0.234 (0.464 - 0.556)	0.598 ± 0.161 (0.566 - 0.629)	0.569 ± 0.209 (0.527 - 0.611)	0.685 ± 0.322 (0.621 - 0.749)	0.417 ± 0.106 (0.396 - 0.439)	0.671 ± 0.110 (0.649 - 0.693)	0.618 ± 0.106 (0.597 - 0.639)	0.709 ± 0.156 (0.679 - 0.740)	0.526 ± 0.115 (0.503 - 0.549)	0.188 ± 0.063 (0.176 - 0.201)	0.597 ± 0.092 (0.578 - 0.615)	0.709 ± 0.156 (0.679 - 0.740)	0.577 ± 0.096 (0.558 - 0.596)
P66	ImpQ2	RF	Bootstrap	0.622639	10	0.588 ± 0.213 (0.546 - 0.630)	0.638 ± 0.164 (0.605 - 0.670)	0.807 ± 0.263 (0.754 - 0.859)	0.473 ± 0.254 (0.423 - 0.524)	0.640 ± 0.163 (0.608 - 0.672)	0.606 ± 0.174 (0.571 - 0.641)	0.807 ± 0.263 (0.754 - 0.859)	0.428 ± 0.112 (0.405 - 0.450)	0.605 ± 0.094 (0.587 - 0.624)	0.552 ± 0.070 (0.538 - 0.566)	0.724 ± 0.076 (0.709 - 0.739)	0.458 ± 0.093 (0.440 - 0.477)	0.141 ± 0.050 (0.131 - 0.151)	0.570 ± 0.063 (0.557 - 0.582)	0.724 ± 0.076 (0.709 - 0.739)	0.421 ± 0.043 (0.413 - 0.430)
P66	ImpQ2	RF	LOOCV	0.642465	10	0.597 ± 0.200 (0.558 - 0.637)	0.664 ± 0.149 (0.634 - 0.693)	0.836 ± 0.242 (0.788 - 0.884)	0.494 ± 0.249 (0.445 - 0.543)	0.665 ± 0.149 (0.636 - 0.694)	0.625 ± 0.180 (0.589 - 0.660)	0.836 ± 0.242 (0.788 - 0.884)	0.433 ± 0.104 (0.413 - 0.454)	0.609 ± 0.114 (0.587 - 0.632)	0.632 ± 0.092 (0.613 - 0.650)	0.790 ± 0.128 (0.764 - 0.815)	0.472 ± 0.128 (0.447 - 0.497)	0.187 ± 0.060 (0.175 - 0.199)	0.600 ± 0.078 (0.585 - 0.616)	0.790 ± 0.128 (0.764 - 0.815)	0.534 ± 0.084 (0.517 - 0.550)
P66	ImpQ2	SVM	Bootstrap	0.486979	35	0.482 ± 0.250 (0.432 - 0.531)	0.485 ± 0.159 (0.453 - 0.516)	0.502 ± 0.335 (0.435 - 0.568)	0.477 ± 0.290 (0.420 - 0.535)	0.490 ± 0.161 (0.458 - 0.522)	0.462 ± 0.268 (0.408 - 0.516)	0.502 ± 0.335 (0.435 - 0.568)	0.399 ± 0.103 (0.378 - 0.419)	0.647 ± 0.095 (0.628 - 0.665)	0.536 ± 0.065 (0.523 - 0.549)	0.591 ± 0.077 (0.576 - 0.606)	0.553 ± 0.068 (0.539 - 0.567)	0.135 ± 0.043 (0.126 - 0.143)	0.570 ± 0.074 (0.555 - 0.584)	0.591 ± 0.077 (0.576 - 0.606)	0.456 ± 0.042 (0.447 - 0.464)
P66	ImpQ2	SVM	LOOCV	0.466076	33	0.451 ± 0.231 (0.405 - 0.496)	0.461 ± 0.167 (0.428 - 0.494)	0.468 ± 0.354 (0.397 - 0.538)	0.480 ± 0.302 (0.420 - 0.540)	0.474 ± 0.169 (0.440 - 0.507)	0.438 ± 0.268 (0.382 - 0.493)	0.468 ± 0.354 (0.397 - 0.538)	0.390 ± 0.094 (0.371 - 0.409)	0.711 ± 0.200 (0.671 - 0.751)	0.669 ± 0.202 (0.629 - 0.709)	0.683 ± 0.243 (0.635 - 0.731)	0.654 ± 0.217 (0.610 - 0.697)	0.238 ± 0.146 (0.209 - 0.267)	0.657 ± 0.207 (0.616 - 0.699)	0.683 ± 0.243 (0.635 - 0.731)	0.658 ± 0.169 (0.624 - 0.691)
P66	ImpQ3	GLM	Bootstrap	0.636019	8	0.596 ± 0.214 (0.554 - 0.639)	0.654 ± 0.163 (0.622 - 0.687)	0.802 ± 0.294 (0.744 - 0.861)	0.509 ± 0.269 (0.456 - 0.562)	0.656 ± 0.163 (0.623 - 0.688)	0.617 ± 0.202 (0.576 - 0.657)	0.802 ± 0.294 (0.744 - 0.861)	0.358 ± 0.176 (0.323 - 0.393)	0.632 ± 0.083 (0.615 - 0.648)	0.600 ± 0.078 (0.585 - 0.616)	0.728 ± 0.088 (0.711 - 0.746)	0.534 ± 0.095 (0.515 - 0.553)	0.175 ± 0.055 (0.165 - 0.186)	0.598 ± 0.078 (0.582 - 0.613)	0.728 ± 0.088 (0.711 - 0.746)	0.335 ± 0.072 (0.321 - 0.349)
P66	ImpQ3	GLM	LOOCV	0.649248	6	0.604 ± 0.212 (0.562 - 0.646)	0.672 ± 0.160 (0.640 - 0.703)	0.807 ± 0.294 (0.749 - 0.866)	0.537 ± 0.244 (0.488 - 0.585)	0.672 ± 0.162 (0.640 - 0.704)	0.628 ± 0.207 (0.586 - 0.669)	0.807 ± 0.294 (0.749 - 0.866)	0.342 ± 0.196 (0.303 - 0.381)	0.622 ± 0.107 (0.601 - 0.644)	0.676 ± 0.113 (0.653 - 0.698)	0.802 ± 0.186 (0.765 - 0.839)	0.548 ± 0.105 (0.527 - 0.568)	0.221 ± 0.072 (0.207 - 0.235)	0.630 ± 0.111 (0.608 - 0.652)	0.802 ± 0.186 (0.765 - 0.839)	0.503 ± 0.094 (0.485 - 0.522)
P66	ImpQ3	PCANN	Bootstrap	0.613993	13	0.564 ± 0.229 (0.519 - 0.610)	0.638 ± 0.165 (0.606 - 0.671)	0.756 ± 0.271 (0.702 - 0.810)	0.522 ± 0.264 (0.469 - 0.574)	0.639 ± 0.168 (0.605 - 0.672)	0.617 ± 0.204 (0.576 - 0.658)	0.756 ± 0.271 (0.702 - 0.810)	0.392 ± 0.129 (0.367 - 0.418)	0.591 ± 0.083 (0.575 - 0.608)	0.577 ± 0.064 (0.564 - 0.589)	0.722 ± 0.077 (0.707 - 0.737)	0.467 ± 0.098 (0.447 - 0.486)	0.159 ± 0.042 (0.150 - 0.167)	0.571 ± 0.061 (0.558 - 0.583)	0.722 ± 0.077 (0.707 - 0.737)	0.391 ± 0.059 (0.379 - 0.403)
P66	ImpQ3	PCANN	LOOCV	0.607269	21	0.578 ± 0.214 (0.535 - 0.620)	0.622 ± 0.160 (0.591 - 0.654)	0.761 ± 0.256 (0.710 - 0.812)	0.483 ± 0.234 (0.437 - 0.530)	0.622 ± 0.163 (0.590 - 0.654)	0.587 ± 0.181 (0.551 - 0.623)	0.761 ± 0.256 (0.710 - 0.812)	0.391 ± 0.141 (0.363 - 0.419)	0.701 ± 0.091 (0.683 - 0.719)	0.657 ± 0.082 (0.640 - 0.673)	0.789 ± 0.100 (0.769 - 0.809)	0.524 ± 0.118 (0.501 - 0.548)	0.208 ± 0.055 (0.197 - 0.219)	0.627 ± 0.070 (0.613 - 0.640)	0.789 ± 0.100 (0.769 - 0.809)	0.560 ± 0.119 (0.537 - 0.584)
P66	ImpQ3	PLS	Bootstrap	0.576458	27	0.560 ± 0.219 (0.517 - 0.604)	0.583 ± 0.163 (0.550 - 0.615)	0.655 ± 0.318 (0.592 - 0.718)	0.514 ± 0.250 (0.465 - 0.564)	0.585 ± 0.164 (0.552 - 0.617)	0.561 ± 0.214 (0.518 - 0.604)	0.655 ± 0.318 (0.592 - 0.718)	0.418 ± 0.113 (0.395 - 0.440)	0.604 ± 0.091 (0.586 - 0.623)	0.559 ± 0.072 (0.545 - 0.574)	0.661 ± 0.082 (0.645 - 0.678)	0.513 ± 0.084 (0.497 - 0.530)	0.155 ± 0.043 (0.146 - 0.164)	0.572 ± 0.075 (0.557 - 0.587)	0.661 ± 0.082 (0.645 - 0.678)	0.430 ± 0.044 (0.422 - 0.439)
P66	ImpQ3	PLS	LOOCV	0.578171	24	0.540 ± 0.232 (0.493 - 0.586)	0.595 ± 0.158 (0.563 - 0.626)	0.685 ± 0.322 (0.621 - 0.749)	0.510 ± 0.234 (0.464 - 0.556)	0.598 ± 0.161 (0.566 - 0.629)	0.569 ± 0.209 (0.527 - 0.611)	0.685 ± 0.322 (0.621 - 0.749)	0.417 ± 0.106 (0.396 - 0.439)	0.671 ± 0.110 (0.649 - 0.693)	0.618 ± 0.106 (0.597 - 0.639)	0.709 ± 0.156 (0.679 - 0.740)	0.526 ± 0.115 (0.503 - 0.549)	0.188 ± 0.063 (0.176 - 0.201)	0.597 ± 0.092 (0.578 - 0.615)	0.709 ± 0.156 (0.679 - 0.740)	0.577 ± 0.096 (0.558 - 0.596)
P66	ImpQ3	RF	Bootstrap	0.609479	17	0.578 ± 0.206 (0.538 - 0.619)	0.622 ± 0.162 (0.590 - 0.654)	0.801 ± 0.274 (0.746 - 0.855)	0.449 ± 0.250 (0.399 - 0.499)	0.625 ± 0.161 (0.593 - 0.657)	0.584 ± 0.192 (0.545 - 0.622)	0.801 ± 0.274 (0.746 - 0.855)	0.419 ± 0.108 (0.398 - 0.441)	0.605 ± 0.095 (0.586 - 0.624)	0.552 ± 0.072 (0.538 - 0.566)	0.713 ± 0.092 (0.695 - 0.731)	0.467 ± 0.097 (0.448 - 0.486)	0.141 ± 0.052 (0.130 - 0.151)	0.572 ± 0.062 (0.560 - 0.585)	0.713 ± 0.092 (0.695 - 0.731)	0.423 ± 0.044 (0.414 - 0.432)
P66	ImpQ3	RF	LOOCV	0.634676	14	0.604 ± 0.199 (0.565 - 0.644)	0.649 ± 0.166 (0.616 - 0.682)	0.808 ± 0.268 (0.755 - 0.862)	0.492 ± 0.241 (0.444 - 0.539)	0.650 ± 0.166 (0.617 - 0.683)	0.606 ± 0.200 (0.566 - 0.645)	0.808 ± 0.268 (0.755 - 0.862)	0.429 ± 0.109 (0.408 - 0.451)	0.605 ± 0.113 (0.582 - 0.627)	0.635 ± 0.093 (0.617 - 0.654)	0.791 ± 0.123 (0.766 - 0.815)	0.479 ± 0.126 (0.454 - 0.504)	0.190 ± 0.061 (0.178 - 0.202)	0.604 ± 0.078 (0.589 - 0.619)	0.791 ± 0.123 (0.766 - 0.815)	0.527 ± 0.080 (0.511 - 0.543)
P66	ImpQ3	SVM	Bootstrap	0.534225	31	0.548 ± 0.269 (0.494 - 0.601)	0.520 ± 0.181 (0.484 - 0.556)	0.550 ± 0.344 (0.482 - 0.618)	0.505 ± 0.303 (0.445 - 0.565)	0.527 ± 0.181 (0.491 - 0.564)	0.504 ± 0.270 (0.449 - 0.559)	0.550 ± 0.344 (0.482 - 0.618)	0.429 ± 0.125 (0.404 - 0.454)	0.648 ± 0.096 (0.629 - 0.667)	0.535 ± 0.065 (0.522 - 0.548)	0.591 ± 0.074 (0.576 - 0.606)	0.554 ± 0.072 (0.540 - 0.568)	0.136 ± 0.041 (0.128 - 0.144)	0.573 ± 0.070 (0.559 - 0.587)	0.591 ± 0.074 (0.576 - 0.606)	0.457 ± 0.045 (0.448 - 0.466)
P66	ImpQ3	SVM	LOOCV	0.469039	32	0.458 ± 0.227 (0.413 - 0.503)	0.464 ± 0.169 (0.431 - 0.498)	0.498 ± 0.335 (0.432 - 0.565)	0.451 ± 0.294 (0.393 - 0.509)	0.475 ± 0.171 (0.441 - 0.509)	0.453 ± 0.261 (0.400 - 0.507)	0.498 ± 0.335 (0.432 - 0.565)	0.401 ± 0.102 (0.380 - 0.421)	0.708 ± 0.201 (0.668 - 0.747)	0.665 ± 0.197 (0.626 - 0.704)	0.680 ± 0.222 (0.636 - 0.724)	0.648 ± 0.218 (0.605 - 0.691)	0.235 ± 0.143 (0.207 - 0.263)	0.660 ± 0.198 (0.621 - 0.699)	0.680 ± 0.222 (0.636 - 0.724)	0.649 ± 0.175 (0.615 - 0.684)
P66	VarQ1	GLM	Bootstrap	0.613843	14	0.577 ± 0.204 (0.536 - 0.617)	0.630 ± 0.154 (0.600 - 0.661)	0.802 ± 0.285 (0.745 - 0.858)	0.463 ± 0.240 (0.416 - 0.511)	0.632 ± 0.152 (0.602 - 0.663)	0.589 ± 0.177 (0.553 - 0.624)	0.802 ± 0.285 (0.745 - 0.858)	0.322 ± 0.178 (0.287 - 0.357)	0.617 ± 0.084 (0.600 - 0.633)	0.556 ± 0.071 (0.542 - 0.571)	0.701 ± 0.093 (0.682 - 0.720)	0.488 ± 0.107 (0.467 - 0.509)	0.147 ± 0.051 (0.137 - 0.157)	0.563 ± 0.077 (0.547 - 0.578)	0.701 ± 0.093 (0.682 - 0.720)	0.347 ± 0.082 (0.330 - 0.363)
P66	VarQ1	GLM	LOOCV	0.638113	12	0.589 ± 0.212 (0.546 - 0.631)	0.663 ± 0.166 (0.630 - 0.696)	0.806 ± 0.294 (0.748 - 0.864)	0.520 ± 0.246 (0.471 - 0.569)	0.663 ± 0.170 (0.629 - 0.697)	0.616 ± 0.205 (0.575 - 0.657)	0.806 ± 0.294 (0.748 - 0.864)	0.345 ± 0.179 (0.310 - 0.381)	0.613 ± 0.111 (0.592 - 0.635)	0.672 ± 0.106 (0.651 - 0.693)	0.807 ± 0.155 (0.776 - 0.838)	0.536 ± 0.112 (0.514 - 0.558)	0.218 ± 0.068 (0.205 - 0.232)	0.633 ± 0.089 (0.615 - 0.650)	0.807 ± 0.155 (0.776 - 0.838)	0.503 ± 0.094 (0.485 - 0.522)
P66	VarQ1	PCANN	Bootstrap	0.608356	19	0.565 ± 0.217 (0.522 - 0.608)	0.629 ± 0.162 (0.596 - 0.661)	0.739 ± 0.274 (0.685 - 0.793)	0.521 ± 0.259 (0.469 - 0.572)	0.630 ± 0.164 (0.597 - 0.663)	0.608 ± 0.207 (0.567 - 0.649)	0.739 ± 0.274 (0.685 - 0.793)	0.370 ± 0.151 (0.340 - 0.400)	0.596 ± 0.087 (0.579 - 0.614)	0.579 ± 0.067 (0.565 - 0.592)	0.722 ± 0.083 (0.705 - 0.738)	0.473 ± 0.099 (0.453 - 0.493)	0.161 ± 0.043 (0.153 - 0.170)	0.575 ± 0.065 (0.562 - 0.588)	0.722 ± 0.083 (0.705 - 0.738)	0.402 ± 0.057 (0.391 - 0.413)
P66	VarQ1	PCANN	LOOCV	0.625567	17	0.601 ± 0.212 (0.559 - 0.643)	0.637 ± 0.161 (0.605 - 0.669)	0.780 ± 0.250 (0.730 - 0.830)	0.496 ± 0.262 (0.444 - 0.548)	0.638 ± 0.163 (0.606 - 0.670)	0.617 ± 0.170 (0.583 - 0.651)	0.780 ± 0.250 (0.730 - 0.830)	0.401 ± 0.143 (0.373 - 0.430)	0.711 ± 0.100 (0.691 - 0.731)	0.648 ± 0.080 (0.632 - 0.664)	0.786 ± 0.108 (0.764 - 0.807)	0.511 ± 0.110 (0.489 - 0.533)	0.201 ± 0.054 (0.191 - 0.212)	0.618 ± 0.067 (0.605 - 0.631)	0.786 ± 0.108 (0.764 - 0.807)	0.591 ± 0.112 (0.569 - 0.613)
P66	VarQ1	PLS	Bootstrap	0.575417	28	0.559 ± 0.222 (0.515 - 0.603)	0.581 ± 0.160 (0.549 - 0.613)	0.641 ± 0.326 (0.576 - 0.706)	0.527 ± 0.248 (0.477 - 0.576)	0.584 ± 0.162 (0.552 - 0.616)	0.564 ± 0.214 (0.520 - 0.607)	0.641 ± 0.326 (0.576 - 0.706)	0.418 ± 0.103 (0.397 - 0.438)	0.603 ± 0.090 (0.585 - 0.621)	0.560 ± 0.074 (0.545 - 0.575)	0.662 ± 0.081 (0.645 - 0.678)	0.515 ± 0.091 (0.497 - 0.533)	0.157 ± 0.046 (0.148 - 0.166)	0.570 ± 0.075 (0.555 - 0.584)	0.662 ± 0.081 (0.645 - 0.678)	0.428 ± 0.040 (0.420 - 0.436)
P66	VarQ1	PLS	LOOCV	0.577755	27	0.538 ± 0.233 (0.492 - 0.585)	0.595 ± 0.158 (0.563 - 0.626)	0.688 ± 0.323 (0.623 - 0.752)	0.507 ± 0.233 (0.461 - 0.554)	0.598 ± 0.161 (0.566 - 0.629)	0.568 ± 0.209 (0.526 - 0.610)	0.688 ± 0.323 (0.623 - 0.752)	0.418 ± 0.106 (0.397 - 0.439)	0.671 ± 0.111 (0.649 - 0.693)	0.618 ± 0.106 (0.597 - 0.639)	0.710 ± 0.156 (0.679 - 0.741)	0.526 ± 0.115 (0.503 - 0.549)	0.188 ± 0.063 (0.176 - 0.201)	0.597 ± 0.092 (0.578 - 0.615)	0.710 ± 0.156 (0.679 - 0.741)	0.571 ± 0.099 (0.551 - 0.591)
P66	VarQ1	RF	Bootstrap	0.605197	21	0.576 ± 0.212 (0.533 - 0.618)	0.615 ± 0.180 (0.580 - 0.651)	0.791 ± 0.300 (0.731 - 0.850)	0.449 ± 0.268 (0.396 - 0.502)	0.620 ± 0.174 (0.585 - 0.655)	0.577 ± 0.205 (0.536 - 0.618)	0.791 ± 0.300 (0.731 - 0.850)	0.422 ± 0.103 (0.402 - 0.443)	0.605 ± 0.094 (0.587 - 0.624)	0.547 ± 0.078 (0.532 - 0.563)	0.717 ± 0.094 (0.698 - 0.736)	0.461 ± 0.100 (0.441 - 0.481)	0.136 ± 0.060 (0.124 - 0.148)	0.559 ± 0.069 (0.545 - 0.573)	0.717 ± 0.094 (0.698 - 0.736)	0.418 ± 0.043 (0.409 - 0.426)
P66	VarQ1	RF	LOOCV	0.646736	9	0.611 ± 0.204 (0.571 - 0.652)	0.663 ± 0.152 (0.633 - 0.693)	0.828 ± 0.243 (0.780 - 0.877)	0.501 ± 0.235 (0.454 - 0.547)	0.665 ± 0.152 (0.634 - 0.695)	0.622 ± 0.176 (0.587 - 0.657)	0.828 ± 0.243 (0.780 - 0.877)	0.434 ± 0.114 (0.411 - 0.456)	0.605 ± 0.112 (0.583 - 0.627)	0.632 ± 0.099 (0.612 - 0.651)	0.789 ± 0.125 (0.764 - 0.813)	0.473 ± 0.131 (0.447 - 0.499)	0.188 ± 0.064 (0.175 - 0.201)	0.601 ± 0.081 (0.585 - 0.617)	0.789 ± 0.125 (0.764 - 0.813)	0.529 ± 0.077 (0.514 - 0.544)
P66	VarQ1	SVM	Bootstrap	0.527766	32	0.552 ± 0.254 (0.501 - 0.602)	0.507 ± 0.177 (0.472 - 0.543)	0.612 ± 0.343 (0.544 - 0.680)	0.420 ± 0.322 (0.356 - 0.484)	0.516 ± 0.178 (0.481 - 0.551)	0.515 ± 0.226 (0.468 - 0.561)	0.612 ± 0.343 (0.544 - 0.680)	0.424 ± 0.106 (0.403 - 0.445)	0.648 ± 0.092 (0.630 - 0.666)	0.536 ± 0.067 (0.522 - 0.549)	0.593 ± 0.071 (0.579 - 0.607)	0.553 ± 0.074 (0.539 - 0.568)	0.137 ± 0.042 (0.128 - 0.145)	0.571 ± 0.074 (0.556 - 0.585)	0.593 ± 0.071 (0.579 - 0.607)	0.457 ± 0.042 (0.449 - 0.465)
P66	VarQ1	SVM	LOOCV	0.453507	34	0.441 ± 0.232 (0.395 - 0.487)	0.447 ± 0.179 (0.412 - 0.483)	0.461 ± 0.344 (0.393 - 0.529)	0.458 ± 0.296 (0.400 - 0.517)	0.460 ± 0.183 (0.423 - 0.496)	0.431 ± 0.251 (0.379 - 0.483)	0.461 ± 0.344 (0.393 - 0.529)	0.390 ± 0.096 (0.371 - 0.409)	0.708 ± 0.197 (0.669 - 0.747)	0.648 ± 0.194 (0.610 - 0.687)	0.660 ± 0.235 (0.614 - 0.707)	0.637 ± 0.208 (0.595 - 0.678)	0.223 ± 0.139 (0.195 - 0.251)	0.641 ± 0.196 (0.602 - 0.680)	0.660 ± 0.235 (0.614 - 0.707)	0.648 ± 0.170 (0.614 - 0.682)
P66	VarQ2	GLM	Bootstrap	0.622894	9	0.583 ± 0.210 (0.541 - 0.625)	0.640 ± 0.152 (0.610 - 0.670)	0.819 ± 0.268 (0.766 - 0.872)	0.467 ± 0.260 (0.415 - 0.518)	0.643 ± 0.151 (0.613 - 0.673)	0.605 ± 0.174 (0.570 - 0.639)	0.819 ± 0.268 (0.766 - 0.872)	0.339 ± 0.179 (0.304 - 0.375)	0.618 ± 0.083 (0.602 - 0.635)	0.557 ± 0.074 (0.543 - 0.572)	0.708 ± 0.087 (0.691 - 0.725)	0.484 ± 0.105 (0.463 - 0.505)	0.148 ± 0.052 (0.138 - 0.158)	0.564 ± 0.076 (0.549 - 0.579)	0.708 ± 0.087 (0.691 - 0.725)	0.345 ± 0.085 (0.329 - 0.362)
P66	VarQ2	GLM	LOOCV	0.638113	12	0.589 ± 0.212 (0.546 - 0.631)	0.663 ± 0.166 (0.630 - 0.696)	0.806 ± 0.294 (0.748 - 0.864)	0.520 ± 0.246 (0.471 - 0.569)	0.663 ± 0.170 (0.629 - 0.697)	0.616 ± 0.205 (0.575 - 0.657)	0.806 ± 0.294 (0.748 - 0.864)	0.345 ± 0.179 (0.310 - 0.381)	0.613 ± 0.111 (0.592 - 0.635)	0.672 ± 0.106 (0.651 - 0.693)	0.807 ± 0.155 (0.776 - 0.838)	0.536 ± 0.112 (0.514 - 0.558)	0.218 ± 0.068 (0.205 - 0.232)	0.633 ± 0.089 (0.615 - 0.650)	0.807 ± 0.155 (0.776 - 0.838)	0.503 ± 0.094 (0.485 - 0.522)
P66	VarQ2	PCANN	Bootstrap	0.608461	18	0.565 ± 0.214 (0.522 - 0.607)	0.631 ± 0.170 (0.597 - 0.664)	0.749 ± 0.278 (0.694 - 0.804)	0.512 ± 0.245 (0.463 - 0.560)	0.630 ± 0.170 (0.597 - 0.664)	0.600 ± 0.196 (0.561 - 0.639)	0.749 ± 0.278 (0.694 - 0.804)	0.379 ± 0.136 (0.352 - 0.406)	0.593 ± 0.085 (0.576 - 0.610)	0.580 ± 0.065 (0.567 - 0.592)	0.720 ± 0.083 (0.704 - 0.737)	0.475 ± 0.101 (0.455 - 0.495)	0.162 ± 0.042 (0.154 - 0.170)	0.576 ± 0.062 (0.564 - 0.588)	0.720 ± 0.083 (0.704 - 0.737)	0.403 ± 0.058 (0.391 - 0.414)
P66	VarQ2	PCANN	LOOCV	0.603646	23	0.571 ± 0.224 (0.527 - 0.615)	0.619 ± 0.159 (0.588 - 0.650)	0.757 ± 0.263 (0.705 - 0.810)	0.482 ± 0.243 (0.434 - 0.531)	0.620 ± 0.162 (0.588 - 0.652)	0.593 ± 0.182 (0.557 - 0.630)	0.757 ± 0.263 (0.705 - 0.810)	0.394 ± 0.121 (0.370 - 0.418)	0.705 ± 0.094 (0.686 - 0.724)	0.647 ± 0.081 (0.631 - 0.663)	0.779 ± 0.106 (0.758 - 0.800)	0.515 ± 0.112 (0.492 - 0.537)	0.201 ± 0.054 (0.190 - 0.212)	0.618 ± 0.068 (0.604 - 0.632)	0.779 ± 0.106 (0.758 - 0.800)	0.561 ± 0.114 (0.538 - 0.583)
P66	VarQ2	PLS	Bootstrap	0.583866	24	0.567 ± 0.225 (0.522 - 0.611)	0.590 ± 0.154 (0.559 - 0.621)	0.660 ± 0.322 (0.596 - 0.724)	0.525 ± 0.241 (0.477 - 0.573)	0.593 ± 0.156 (0.562 - 0.623)	0.568 ± 0.210 (0.525 - 0.610)	0.660 ± 0.322 (0.596 - 0.724)	0.422 ± 0.112 (0.399 - 0.444)	0.603 ± 0.090 (0.586 - 0.621)	0.558 ± 0.071 (0.544 - 0.572)	0.661 ± 0.083 (0.644 - 0.677)	0.513 ± 0.089 (0.495 - 0.530)	0.154 ± 0.044 (0.145 - 0.163)	0.571 ± 0.074 (0.557 - 0.586)	0.661 ± 0.083 (0.644 - 0.677)	0.429 ± 0.041 (0.420 - 0.437)
P66	VarQ2	PLS	LOOCV	0.577755	27	0.538 ± 0.233 (0.492 - 0.585)	0.595 ± 0.158 (0.563 - 0.626)	0.688 ± 0.323 (0.623 - 0.752)	0.507 ± 0.233 (0.461 - 0.554)	0.598 ± 0.161 (0.566 - 0.629)	0.568 ± 0.209 (0.526 - 0.610)	0.688 ± 0.323 (0.623 - 0.752)	0.418 ± 0.106 (0.397 - 0.439)	0.671 ± 0.111 (0.649 - 0.693)	0.618 ± 0.106 (0.597 - 0.639)	0.710 ± 0.156 (0.679 - 0.741)	0.526 ± 0.115 (0.503 - 0.549)	0.188 ± 0.063 (0.176 - 0.201)	0.597 ± 0.092 (0.578 - 0.615)	0.710 ± 0.156 (0.679 - 0.741)	0.571 ± 0.099 (0.551 - 0.591)
P66	VarQ2	RF	Bootstrap	0.613762	15	0.586 ± 0.206 (0.545 - 0.627)	0.625 ± 0.154 (0.594 - 0.655)	0.789 ± 0.276 (0.734 - 0.844)	0.466 ± 0.258 (0.415 - 0.517)	0.627 ± 0.153 (0.597 - 0.658)	0.596 ± 0.185 (0.560 - 0.633)	0.789 ± 0.276 (0.734 - 0.844)	0.420 ± 0.106 (0.399 - 0.441)	0.600 ± 0.093 (0.582 - 0.619)	0.549 ± 0.075 (0.534 - 0.564)	0.714 ± 0.085 (0.697 - 0.731)	0.464 ± 0.092 (0.445 - 0.482)	0.137 ± 0.054 (0.127 - 0.148)	0.569 ± 0.065 (0.556 - 0.582)	0.714 ± 0.085 (0.697 - 0.731)	0.421 ± 0.044 (0.413 - 0.430)
P66	VarQ2	RF	LOOCV	0.638148	11	0.608 ± 0.208 (0.567 - 0.649)	0.653 ± 0.145 (0.624 - 0.681)	0.815 ± 0.260 (0.763 - 0.867)	0.492 ± 0.237 (0.445 - 0.539)	0.653 ± 0.146 (0.624 - 0.682)	0.611 ± 0.167 (0.578 - 0.645)	0.815 ± 0.260 (0.763 - 0.867)	0.426 ± 0.109 (0.405 - 0.448)	0.606 ± 0.112 (0.584 - 0.628)	0.634 ± 0.097 (0.615 - 0.653)	0.792 ± 0.118 (0.768 - 0.815)	0.475 ± 0.130 (0.450 - 0.501)	0.190 ± 0.064 (0.177 - 0.202)	0.603 ± 0.081 (0.587 - 0.619)	0.792 ± 0.118 (0.768 - 0.815)	0.532 ± 0.080 (0.516 - 0.548)
P66	VarQ2	SVM	Bootstrap	0.498484	34	0.499 ± 0.263 (0.447 - 0.551)	0.492 ± 0.187 (0.455 - 0.529)	0.549 ± 0.347 (0.480 - 0.618)	0.448 ± 0.293 (0.389 - 0.506)	0.498 ± 0.188 (0.461 - 0.536)	0.474 ± 0.272 (0.420 - 0.529)	0.549 ± 0.347 (0.480 - 0.618)	0.411 ± 0.101 (0.391 - 0.431)	0.647 ± 0.094 (0.628 - 0.665)	0.535 ± 0.065 (0.522 - 0.548)	0.589 ± 0.077 (0.574 - 0.605)	0.555 ± 0.068 (0.542 - 0.569)	0.135 ± 0.041 (0.127 - 0.144)	0.572 ± 0.073 (0.557 - 0.586)	0.589 ± 0.077 (0.574 - 0.605)	0.459 ± 0.044 (0.450 - 0.468)
P66	VarQ2	SVM	LOOCV	0.451539	35	0.440 ± 0.233 (0.393 - 0.486)	0.449 ± 0.171 (0.415 - 0.483)	0.452 ± 0.347 (0.384 - 0.521)	0.463 ± 0.292 (0.405 - 0.520)	0.458 ± 0.173 (0.423 - 0.492)	0.417 ± 0.259 (0.363 - 0.470)	0.452 ± 0.347 (0.384 - 0.521)	0.392 ± 0.100 (0.372 - 0.412)	0.707 ± 0.208 (0.665 - 0.748)	0.674 ± 0.207 (0.633 - 0.715)	0.689 ± 0.241 (0.642 - 0.737)	0.657 ± 0.219 (0.614 - 0.701)	0.243 ± 0.148 (0.214 - 0.272)	0.665 ± 0.213 (0.623 - 0.707)	0.689 ± 0.241 (0.642 - 0.737)	0.650 ± 0.178 (0.614 - 0.685)
P66	VarQ3	GLM	Bootstrap	0.605313	20	0.555 ± 0.222 (0.511 - 0.599)	0.629 ± 0.164 (0.596 - 0.661)	0.768 ± 0.280 (0.713 - 0.824)	0.492 ± 0.266 (0.440 - 0.545)	0.630 ± 0.165 (0.598 - 0.663)	0.608 ± 0.190 (0.570 - 0.646)	0.768 ± 0.280 (0.713 - 0.824)	0.308 ± 0.183 (0.272 - 0.344)	0.612 ± 0.085 (0.595 - 0.628)	0.558 ± 0.081 (0.542 - 0.574)	0.663 ± 0.082 (0.647 - 0.680)	0.527 ± 0.100 (0.507 - 0.547)	0.152 ± 0.057 (0.140 - 0.163)	0.568 ± 0.093 (0.549 - 0.586)	0.663 ± 0.082 (0.647 - 0.680)	0.362 ± 0.087 (0.344 - 0.379)
P66	VarQ3	GLM	LOOCV	0.624433	18	0.577 ± 0.222 (0.533 - 0.621)	0.646 ± 0.178 (0.611 - 0.681)	0.752 ± 0.268 (0.699 - 0.806)	0.544 ± 0.263 (0.492 - 0.596)	0.648 ± 0.179 (0.613 - 0.684)	0.634 ± 0.194 (0.595 - 0.672)	0.752 ± 0.268 (0.699 - 0.806)	0.340 ± 0.175 (0.305 - 0.374)	0.639 ± 0.114 (0.617 - 0.662)	0.648 ± 0.121 (0.624 - 0.672)	0.753 ± 0.168 (0.720 - 0.786)	0.541 ± 0.146 (0.512 - 0.570)	0.206 ± 0.078 (0.191 - 0.221)	0.622 ± 0.111 (0.600 - 0.644)	0.753 ± 0.168 (0.720 - 0.786)	0.520 ± 0.097 (0.500 - 0.539)
P66	VarQ3	PCANN	Bootstrap	0.588206	23	0.557 ± 0.240 (0.510 - 0.605)	0.602 ± 0.161 (0.570 - 0.634)	0.682 ± 0.264 (0.629 - 0.734)	0.526 ± 0.268 (0.473 - 0.579)	0.604 ± 0.163 (0.571 - 0.636)	0.596 ± 0.202 (0.556 - 0.636)	0.682 ± 0.264 (0.629 - 0.734)	0.333 ± 0.148 (0.304 - 0.363)	0.595 ± 0.086 (0.578 - 0.612)	0.586 ± 0.072 (0.572 - 0.600)	0.693 ± 0.077 (0.678 - 0.709)	0.507 ± 0.101 (0.487 - 0.527)	0.169 ± 0.046 (0.159 - 0.178)	0.591 ± 0.072 (0.577 - 0.605)	0.693 ± 0.077 (0.678 - 0.709)	0.377 ± 0.060 (0.365 - 0.389)
P66	VarQ3	PCANN	LOOCV	0.615752	19	0.601 ± 0.224 (0.557 - 0.646)	0.622 ± 0.176 (0.587 - 0.657)	0.669 ± 0.246 (0.620 - 0.718)	0.577 ± 0.283 (0.520 - 0.633)	0.623 ± 0.177 (0.588 - 0.658)	0.635 ± 0.207 (0.594 - 0.677)	0.669 ± 0.246 (0.620 - 0.718)	0.361 ± 0.157 (0.330 - 0.392)	0.718 ± 0.108 (0.697 - 0.740)	0.648 ± 0.091 (0.630 - 0.666)	0.704 ± 0.104 (0.684 - 0.725)	0.591 ± 0.131 (0.565 - 0.617)	0.209 ± 0.061 (0.197 - 0.221)	0.638 ± 0.090 (0.620 - 0.655)	0.704 ± 0.104 (0.684 - 0.725)	0.522 ± 0.148 (0.493 - 0.551)
P66	VarQ3	PLS	Bootstrap	0.559931	29	0.549 ± 0.217 (0.506 - 0.592)	0.564 ± 0.169 (0.530 - 0.597)	0.637 ± 0.311 (0.575 - 0.698)	0.494 ± 0.254 (0.444 - 0.544)	0.565 ± 0.171 (0.531 - 0.599)	0.549 ± 0.209 (0.507 - 0.591)	0.637 ± 0.311 (0.575 - 0.698)	0.422 ± 0.110 (0.400 - 0.443)	0.597 ± 0.091 (0.579 - 0.615)	0.562 ± 0.074 (0.547 - 0.577)	0.648 ± 0.080 (0.632 - 0.663)	0.528 ± 0.082 (0.511 - 0.544)	0.157 ± 0.044 (0.148 - 0.166)	0.577 ± 0.073 (0.562 - 0.591)	0.648 ± 0.080 (0.632 - 0.663)	0.427 ± 0.043 (0.419 - 0.436)
P66	VarQ3	PLS	LOOCV	0.556852	29	0.536 ± 0.240 (0.488 - 0.583)	0.568 ± 0.164 (0.535 - 0.600)	0.630 ± 0.274 (0.576 - 0.684)	0.505 ± 0.272 (0.451 - 0.559)	0.568 ± 0.165 (0.535 - 0.600)	0.574 ± 0.201 (0.534 - 0.615)	0.630 ± 0.274 (0.576 - 0.684)	0.403 ± 0.110 (0.380 - 0.426)	0.701 ± 0.104 (0.680 - 0.722)	0.656 ± 0.115 (0.633 - 0.679)	0.722 ± 0.148 (0.693 - 0.752)	0.589 ± 0.146 (0.561 - 0.618)	0.215 ± 0.077 (0.200 - 0.230)	0.640 ± 0.113 (0.618 - 0.663)	0.722 ± 0.148 (0.693 - 0.752)	0.570 ± 0.080 (0.547 - 0.594)
P66	VarQ3	RF	Bootstrap	0.597025	22	0.589 ± 0.214 (0.547 - 0.632)	0.600 ± 0.156 (0.569 - 0.631)	0.713 ± 0.250 (0.664 - 0.763)	0.488 ± 0.246 (0.439 - 0.537)	0.601 ± 0.155 (0.570 - 0.632)	0.588 ± 0.172 (0.554 - 0.622)	0.713 ± 0.250 (0.664 - 0.763)	0.430 ± 0.112 (0.407 - 0.452)	0.607 ± 0.097 (0.588 - 0.626)	0.565 ± 0.083 (0.548 - 0.581)	0.707 ± 0.086 (0.690 - 0.724)	0.484 ± 0.103 (0.463 - 0.504)	0.154 ± 0.058 (0.142 - 0.165)	0.575 ± 0.073 (0.560 - 0.589)	0.707 ± 0.086 (0.690 - 0.724)	0.403 ± 0.050 (0.393 - 0.413)
P66	VarQ3	RF	LOOCV	0.632257	15	0.626 ± 0.221 (0.582 - 0.670)	0.633 ± 0.147 (0.604 - 0.663)	0.749 ± 0.231 (0.703 - 0.795)	0.522 ± 0.240 (0.474 - 0.569)	0.635 ± 0.146 (0.606 - 0.664)	0.620 ± 0.167 (0.587 - 0.653)	0.749 ± 0.231 (0.703 - 0.795)	0.423 ± 0.118 (0.400 - 0.446)	0.640 ± 0.118 (0.616 - 0.663)	0.620 ± 0.102 (0.600 - 0.640)	0.742 ± 0.107 (0.721 - 0.763)	0.496 ± 0.145 (0.468 - 0.525)	0.186 ± 0.066 (0.173 - 0.199)	0.600 ± 0.089 (0.583 - 0.618)	0.742 ± 0.107 (0.721 - 0.763)	0.560 ± 0.087 (0.542 - 0.577)
P66	VarQ3	SVM	Bootstrap	0.541227	30	0.568 ± 0.274 (0.514 - 0.622)	0.521 ± 0.202 (0.481 - 0.561)	0.535 ± 0.339 (0.468 - 0.602)	0.521 ± 0.306 (0.460 - 0.582)	0.528 ± 0.203 (0.488 - 0.568)	0.520 ± 0.282 (0.463 - 0.578)	0.535 ± 0.339 (0.468 - 0.602)	0.417 ± 0.134 (0.391 - 0.444)	0.624 ± 0.102 (0.604 - 0.644)	0.530 ± 0.074 (0.515 - 0.544)	0.586 ± 0.081 (0.570 - 0.602)	0.552 ± 0.076 (0.537 - 0.567)	0.128 ± 0.049 (0.119 - 0.138)	0.557 ± 0.087 (0.539 - 0.574)	0.586 ± 0.081 (0.570 - 0.602)	0.420 ± 0.050 (0.410 - 0.430)
P66	VarQ3	SVM	LOOCV	0.488333	30	0.519 ± 0.258 (0.468 - 0.570)	0.465 ± 0.193 (0.427 - 0.504)	0.462 ± 0.339 (0.395 - 0.530)	0.483 ± 0.314 (0.421 - 0.546)	0.473 ± 0.196 (0.434 - 0.512)	0.467 ± 0.292 (0.407 - 0.527)	0.462 ± 0.339 (0.395 - 0.530)	0.410 ± 0.122 (0.386 - 0.434)	0.759 ± 0.181 (0.723 - 0.794)	0.682 ± 0.187 (0.645 - 0.719)	0.704 ± 0.212 (0.662 - 0.746)	0.661 ± 0.216 (0.619 - 0.704)	0.244 ± 0.135 (0.218 - 0.271)	0.680 ± 0.185 (0.643 - 0.716)	0.704 ± 0.212 (0.662 - 0.746)	0.694 ± 0.155 (0.663 - 0.724)
P66	fs055	GLM	Bootstrap	0.735544	1	0.682 ± 0.193 (0.643 - 0.720)	0.761 ± 0.137 (0.734 - 0.788)	0.962 ± 0.159 (0.930 - 0.993)	0.563 ± 0.258 (0.512 - 0.614)	0.762 ± 0.136 (0.736 - 0.789)	0.706 ± 0.161 (0.674 - 0.738)	0.962 ± 0.159 (0.930 - 0.993)	0.386 ± 0.171 (0.352 - 0.420)	0.694 ± 0.078 (0.678 - 0.709)	0.639 ± 0.070 (0.625 - 0.653)	0.771 ± 0.066 (0.758 - 0.784)	0.564 ± 0.084 (0.547 - 0.580)	0.201 ± 0.049 (0.191 - 0.210)	0.628 ± 0.070 (0.614 - 0.642)	0.771 ± 0.066 (0.758 - 0.784)	0.361 ± 0.066 (0.347 - 0.374)
P66	fs055	GLM	LOOCV	0.719225	2	0.664 ± 0.186 (0.627 - 0.700)	0.746 ± 0.137 (0.718 - 0.773)	0.954 ± 0.166 (0.921 - 0.987)	0.540 ± 0.259 (0.489 - 0.591)	0.747 ± 0.137 (0.720 - 0.774)	0.691 ± 0.158 (0.660 - 0.723)	0.954 ± 0.166 (0.921 - 0.987)	0.337 ± 0.188 (0.299 - 0.374)	0.640 ± 0.107 (0.618 - 0.661)	0.740 ± 0.094 (0.721 - 0.758)	0.917 ± 0.149 (0.887 - 0.947)	0.560 ± 0.096 (0.541 - 0.579)	0.258 ± 0.065 (0.245 - 0.271)	0.673 ± 0.078 (0.658 - 0.689)	0.917 ± 0.149 (0.887 - 0.947)	0.509 ± 0.083 (0.493 - 0.526)
P66	fs055	PCANN	Bootstrap	0.703519	5	0.654 ± 0.174 (0.619 - 0.688)	0.727 ± 0.137 (0.700 - 0.754)	0.925 ± 0.185 (0.888 - 0.962)	0.532 ± 0.249 (0.482 - 0.581)	0.728 ± 0.136 (0.701 - 0.755)	0.680 ± 0.158 (0.649 - 0.712)	0.925 ± 0.185 (0.888 - 0.962)	0.379 ± 0.151 (0.350 - 0.409)	0.679 ± 0.084 (0.663 - 0.696)	0.628 ± 0.071 (0.614 - 0.642)	0.766 ± 0.064 (0.753 - 0.778)	0.541 ± 0.087 (0.524 - 0.558)	0.192 ± 0.049 (0.183 - 0.202)	0.616 ± 0.073 (0.602 - 0.631)	0.766 ± 0.064 (0.753 - 0.778)	0.362 ± 0.057 (0.350 - 0.373)
P66	fs055	PCANN	LOOCV	0.704884	3	0.640 ± 0.185 (0.604 - 0.677)	0.735 ± 0.134 (0.709 - 0.762)	0.951 ± 0.157 (0.920 - 0.982)	0.523 ± 0.248 (0.474 - 0.572)	0.737 ± 0.134 (0.711 - 0.764)	0.684 ± 0.136 (0.657 - 0.711)	0.951 ± 0.157 (0.920 - 0.982)	0.377 ± 0.165 (0.344 - 0.409)	0.648 ± 0.111 (0.626 - 0.670)	0.727 ± 0.076 (0.711 - 0.742)	0.902 ± 0.101 (0.882 - 0.922)	0.550 ± 0.097 (0.531 - 0.569)	0.249 ± 0.055 (0.238 - 0.260)	0.668 ± 0.063 (0.656 - 0.680)	0.902 ± 0.101 (0.882 - 0.922)	0.540 ± 0.079 (0.524 - 0.555)
P66	fs055	PLS	Bootstrap	0.708021	4	0.688 ± 0.195 (0.649 - 0.727)	0.714 ± 0.152 (0.684 - 0.744)	0.873 ± 0.249 (0.823 - 0.922)	0.563 ± 0.269 (0.510 - 0.617)	0.718 ± 0.151 (0.688 - 0.748)	0.685 ± 0.171 (0.651 - 0.719)	0.873 ± 0.249 (0.823 - 0.922)	0.402 ± 0.155 (0.371 - 0.433)	0.687 ± 0.084 (0.670 - 0.703)	0.611 ± 0.067 (0.598 - 0.625)	0.736 ± 0.070 (0.722 - 0.750)	0.548 ± 0.080 (0.532 - 0.563)	0.180 ± 0.047 (0.170 - 0.189)	0.618 ± 0.068 (0.605 - 0.631)	0.736 ± 0.070 (0.722 - 0.750)	0.379 ± 0.053 (0.369 - 0.390)
P66	fs055	PLS	LOOCV	0.693009	5	0.655 ± 0.190 (0.617 - 0.693)	0.708 ± 0.139 (0.680 - 0.735)	0.883 ± 0.228 (0.838 - 0.929)	0.541 ± 0.262 (0.489 - 0.593)	0.712 ± 0.139 (0.684 - 0.740)	0.681 ± 0.143 (0.652 - 0.709)	0.883 ± 0.228 (0.838 - 0.929)	0.386 ± 0.146 (0.357 - 0.415)	0.669 ± 0.086 (0.652 - 0.686)	0.687 ± 0.112 (0.665 - 0.710)	0.823 ± 0.180 (0.787 - 0.858)	0.550 ± 0.101 (0.530 - 0.570)	0.228 ± 0.070 (0.214 - 0.242)	0.641 ± 0.091 (0.623 - 0.659)	0.823 ± 0.180 (0.787 - 0.858)	0.522 ± 0.067 (0.508 - 0.535)
P66	fs055	RF	Bootstrap	0.732917	2	0.682 ± 0.189 (0.644 - 0.720)	0.756 ± 0.133 (0.730 - 0.783)	0.969 ± 0.127 (0.944 - 0.994)	0.547 ± 0.260 (0.496 - 0.599)	0.758 ± 0.131 (0.732 - 0.784)	0.705 ± 0.145 (0.677 - 0.734)	0.969 ± 0.127 (0.944 - 0.994)	0.403 ± 0.156 (0.372 - 0.433)	0.671 ± 0.082 (0.655 - 0.687)	0.622 ± 0.068 (0.609 - 0.636)	0.816 ± 0.063 (0.803 - 0.828)	0.496 ± 0.078 (0.481 - 0.512)	0.183 ± 0.049 (0.173 - 0.192)	0.608 ± 0.061 (0.596 - 0.620)	0.816 ± 0.063 (0.803 - 0.828)	0.366 ± 0.045 (0.357 - 0.375)
P66	fs055	RF	LOOCV	0.72272	1	0.676 ± 0.191 (0.639 - 0.714)	0.745 ± 0.136 (0.718 - 0.772)	0.955 ± 0.164 (0.922 - 0.988)	0.537 ± 0.245 (0.488 - 0.585)	0.746 ± 0.134 (0.719 - 0.772)	0.684 ± 0.150 (0.655 - 0.714)	0.955 ± 0.164 (0.922 - 0.988)	0.400 ± 0.157 (0.368 - 0.431)	0.617 ± 0.113 (0.594 - 0.639)	0.733 ± 0.066 (0.720 - 0.746)	0.958 ± 0.068 (0.945 - 0.972)	0.508 ± 0.100 (0.488 - 0.528)	0.244 ± 0.054 (0.233 - 0.254)	0.663 ± 0.055 (0.652 - 0.673)	0.958 ± 0.068 (0.945 - 0.972)	0.524 ± 0.076 (0.509 - 0.539)
P66	fs055	SVM	Bootstrap	0.731991	3	0.740 ± 0.198 (0.701 - 0.779)	0.725 ± 0.152 (0.694 - 0.755)	0.865 ± 0.211 (0.823 - 0.907)	0.591 ± 0.270 (0.537 - 0.644)	0.728 ± 0.152 (0.698 - 0.758)	0.701 ± 0.179 (0.666 - 0.737)	0.865 ± 0.211 (0.823 - 0.907)	0.395 ± 0.162 (0.363 - 0.427)	0.684 ± 0.086 (0.667 - 0.701)	0.594 ± 0.077 (0.579 - 0.609)	0.685 ± 0.080 (0.669 - 0.701)	0.580 ± 0.078 (0.565 - 0.596)	0.169 ± 0.054 (0.158 - 0.180)	0.596 ± 0.085 (0.579 - 0.613)	0.685 ± 0.080 (0.669 - 0.701)	0.358 ± 0.046 (0.349 - 0.367)
P66	fs055	SVM	LOOCV	0.699745	4	0.719 ± 0.227 (0.674 - 0.764)	0.676 ± 0.208 (0.635 - 0.717)	0.758 ± 0.370 (0.685 - 0.832)	0.622 ± 0.280 (0.566 - 0.677)	0.690 ± 0.198 (0.651 - 0.729)	0.667 ± 0.219 (0.621 - 0.714)	0.758 ± 0.370 (0.685 - 0.832)	0.374 ± 0.167 (0.341 - 0.407)	0.726 ± 0.107 (0.704 - 0.747)	0.700 ± 0.111 (0.678 - 0.722)	0.835 ± 0.147 (0.806 - 0.865)	0.564 ± 0.127 (0.539 - 0.589)	0.238 ± 0.076 (0.223 - 0.253)	0.656 ± 0.096 (0.637 - 0.675)	0.835 ± 0.147 (0.806 - 0.865)	0.620 ± 0.111 (0.598 - 0.642)
RevA	ImpQ1	GLM	Bootstrap	0.845353	8	0.905 ± 0.107 (0.884 - 0.927)	0.813 ± 0.118 (0.790 - 0.837)	0.744 ± 0.199 (0.704 - 0.783)	0.887 ± 0.170 (0.853 - 0.921)	0.815 ± 0.117 (0.792 - 0.839)	0.897 ± 0.144 (0.869 - 0.926)	0.744 ± 0.199 (0.704 - 0.783)	0.768 ± 0.091 (0.750 - 0.786)	0.806 ± 0.031 (0.800 - 0.812)	0.708 ± 0.031 (0.702 - 0.714)	0.646 ± 0.042 (0.638 - 0.654)	0.795 ± 0.039 (0.787 - 0.802)	0.251 ± 0.022 (0.247 - 0.256)	0.779 ± 0.041 (0.771 - 0.787)	0.646 ± 0.042 (0.638 - 0.654)	0.672 ± 0.029 (0.666 - 0.677)
RevA	ImpQ1	GLM	LOOCV	0.854194	16	0.903 ± 0.108 (0.882 - 0.925)	0.828 ± 0.116 (0.805 - 0.851)	0.765 ± 0.206 (0.724 - 0.806)	0.894 ± 0.165 (0.862 - 0.927)	0.830 ± 0.116 (0.807 - 0.853)	0.905 ± 0.136 (0.878 - 0.932)	0.765 ± 0.206 (0.724 - 0.806)	0.766 ± 0.092 (0.748 - 0.784)	0.907 ± 0.036 (0.900 - 0.914)	0.818 ± 0.048 (0.808 - 0.827)	0.746 ± 0.075 (0.731 - 0.761)	0.890 ± 0.064 (0.877 - 0.903)	0.332 ± 0.040 (0.324 - 0.340)	0.875 ± 0.067 (0.862 - 0.889)	0.746 ± 0.075 (0.731 - 0.761)	0.851 ± 0.045 (0.842 - 0.860)
RevA	ImpQ1	PCANN	Bootstrap	0.820792	14	0.873 ± 0.129 (0.847 - 0.898)	0.793 ± 0.120 (0.770 - 0.817)	0.730 ± 0.193 (0.692 - 0.769)	0.860 ± 0.187 (0.822 - 0.897)	0.795 ± 0.119 (0.771 - 0.818)	0.872 ± 0.156 (0.841 - 0.903)	0.730 ± 0.193 (0.692 - 0.769)	0.749 ± 0.105 (0.728 - 0.770)	0.754 ± 0.039 (0.746 - 0.762)	0.683 ± 0.032 (0.677 - 0.690)	0.626 ± 0.042 (0.617 - 0.634)	0.764 ± 0.044 (0.755 - 0.773)	0.233 ± 0.023 (0.229 - 0.238)	0.747 ± 0.045 (0.739 - 0.756)	0.626 ± 0.042 (0.617 - 0.634)	0.634 ± 0.038 (0.627 - 0.642)
RevA	ImpQ1	PCANN	LOOCV	0.83832	22	0.887 ± 0.120 (0.863 - 0.911)	0.813 ± 0.103 (0.792 - 0.833)	0.741 ± 0.181 (0.705 - 0.777)	0.887 ± 0.174 (0.853 - 0.922)	0.814 ± 0.103 (0.794 - 0.834)	0.900 ± 0.141 (0.872 - 0.928)	0.741 ± 0.181 (0.705 - 0.777)	0.738 ± 0.121 (0.714 - 0.762)	0.928 ± 0.033 (0.922 - 0.935)	0.832 ± 0.051 (0.822 - 0.843)	0.770 ± 0.076 (0.755 - 0.785)	0.895 ± 0.063 (0.883 - 0.908)	0.345 ± 0.043 (0.336 - 0.353)	0.883 ± 0.065 (0.871 - 0.896)	0.770 ± 0.076 (0.755 - 0.785)	0.824 ± 0.108 (0.803 - 0.846)
RevA	ImpQ1	PLS	Bootstrap	0.663275	31	0.728 ± 0.151 (0.698 - 0.758)	0.630 ± 0.154 (0.599 - 0.661)	0.662 ± 0.198 (0.622 - 0.701)	0.600 ± 0.241 (0.552 - 0.648)	0.631 ± 0.156 (0.600 - 0.662)	0.645 ± 0.179 (0.609 - 0.680)	0.662 ± 0.198 (0.622 - 0.701)	0.616 ± 0.134 (0.589 - 0.642)	0.707 ± 0.038 (0.700 - 0.715)	0.596 ± 0.030 (0.590 - 0.602)	0.604 ± 0.043 (0.596 - 0.613)	0.620 ± 0.043 (0.611 - 0.628)	0.177 ± 0.019 (0.174 - 0.181)	0.627 ± 0.035 (0.620 - 0.634)	0.604 ± 0.043 (0.596 - 0.613)	0.594 ± 0.031 (0.588 - 0.600)
RevA	ImpQ1	PLS	LOOCV	0.887373	5	0.963 ± 0.063 (0.951 - 0.976)	0.848 ± 0.103 (0.828 - 0.868)	0.785 ± 0.173 (0.750 - 0.819)	0.914 ± 0.153 (0.884 - 0.944)	0.849 ± 0.102 (0.829 - 0.870)	0.925 ± 0.128 (0.900 - 0.951)	0.785 ± 0.173 (0.750 - 0.819)	0.812 ± 0.058 (0.801 - 0.824)	0.958 ± 0.023 (0.954 - 0.963)	0.848 ± 0.038 (0.840 - 0.855)	0.777 ± 0.065 (0.764 - 0.790)	0.918 ± 0.051 (0.908 - 0.928)	0.356 ± 0.033 (0.350 - 0.363)	0.908 ± 0.053 (0.897 - 0.918)	0.777 ± 0.065 (0.764 - 0.790)	0.902 ± 0.028 (0.896 - 0.907)
RevA	ImpQ1	RF	Bootstrap	0.858039	4	0.905 ± 0.120 (0.881 - 0.929)	0.832 ± 0.111 (0.810 - 0.854)	0.791 ± 0.191 (0.753 - 0.829)	0.878 ± 0.169 (0.844 - 0.911)	0.835 ± 0.110 (0.813 - 0.856)	0.893 ± 0.135 (0.866 - 0.919)	0.791 ± 0.191 (0.753 - 0.829)	0.761 ± 0.109 (0.739 - 0.782)	0.805 ± 0.035 (0.798 - 0.812)	0.720 ± 0.029 (0.714 - 0.726)	0.678 ± 0.039 (0.670 - 0.685)	0.786 ± 0.040 (0.779 - 0.794)	0.261 ± 0.021 (0.257 - 0.266)	0.775 ± 0.040 (0.767 - 0.783)	0.678 ± 0.039 (0.670 - 0.685)	0.654 ± 0.031 (0.648 - 0.660)
RevA	ImpQ1	RF	LOOCV	0.856875	13	0.905 ± 0.123 (0.880 - 0.929)	0.831 ± 0.114 (0.808 - 0.853)	0.791 ± 0.192 (0.753 - 0.830)	0.875 ± 0.168 (0.841 - 0.908)	0.833 ± 0.113 (0.811 - 0.855)	0.888 ± 0.135 (0.862 - 0.915)	0.791 ± 0.192 (0.753 - 0.830)	0.759 ± 0.112 (0.737 - 0.781)	0.887 ± 0.036 (0.880 - 0.895)	0.814 ± 0.045 (0.805 - 0.823)	0.750 ± 0.069 (0.736 - 0.763)	0.878 ± 0.062 (0.865 - 0.890)	0.329 ± 0.038 (0.321 - 0.336)	0.863 ± 0.064 (0.850 - 0.876)	0.750 ± 0.069 (0.736 - 0.763)	0.811 ± 0.057 (0.799 - 0.822)
RevA	ImpQ1	SVM	Bootstrap	0.671476	28	0.754 ± 0.197 (0.715 - 0.793)	0.628 ± 0.159 (0.597 - 0.660)	0.641 ± 0.242 (0.593 - 0.689)	0.620 ± 0.249 (0.570 - 0.669)	0.630 ± 0.158 (0.599 - 0.662)	0.656 ± 0.199 (0.616 - 0.695)	0.641 ± 0.242 (0.593 - 0.689)	0.644 ± 0.138 (0.616 - 0.671)	0.755 ± 0.058 (0.744 - 0.767)	0.620 ± 0.069 (0.606 - 0.634)	0.637 ± 0.079 (0.622 - 0.653)	0.645 ± 0.062 (0.633 - 0.657)	0.191 ± 0.047 (0.182 - 0.201)	0.659 ± 0.065 (0.646 - 0.672)	0.637 ± 0.079 (0.622 - 0.653)	0.618 ± 0.043 (0.610 - 0.627)
RevA	ImpQ1	SVM	LOOCV	0.875559	8	0.922 ± 0.159 (0.890 - 0.954)	0.851 ± 0.143 (0.823 - 0.879)	0.865 ± 0.206 (0.824 - 0.906)	0.840 ± 0.189 (0.802 - 0.877)	0.852 ± 0.142 (0.824 - 0.881)	0.855 ± 0.187 (0.818 - 0.892)	0.865 ± 0.206 (0.824 - 0.906)	0.778 ± 0.118 (0.754 - 0.801)	0.951 ± 0.032 (0.945 - 0.958)	0.882 ± 0.048 (0.872 - 0.891)	0.879 ± 0.060 (0.867 - 0.890)	0.885 ± 0.064 (0.872 - 0.897)	0.389 ± 0.043 (0.381 - 0.398)	0.886 ± 0.060 (0.875 - 0.898)	0.879 ± 0.060 (0.867 - 0.890)	0.890 ± 0.044 (0.882 - 0.899)
RevA	ImpQ2	GLM	Bootstrap	0.846611	6	0.904 ± 0.107 (0.883 - 0.925)	0.816 ± 0.116 (0.793 - 0.839)	0.749 ± 0.196 (0.710 - 0.787)	0.887 ± 0.170 (0.853 - 0.921)	0.818 ± 0.115 (0.795 - 0.841)	0.898 ± 0.141 (0.870 - 0.926)	0.749 ± 0.196 (0.710 - 0.787)	0.769 ± 0.090 (0.752 - 0.787)	0.809 ± 0.032 (0.802 - 0.815)	0.709 ± 0.029 (0.703 - 0.715)	0.649 ± 0.045 (0.640 - 0.658)	0.796 ± 0.040 (0.788 - 0.804)	0.253 ± 0.022 (0.248 - 0.257)	0.781 ± 0.040 (0.773 - 0.789)	0.649 ± 0.045 (0.640 - 0.658)	0.673 ± 0.028 (0.667 - 0.678)
RevA	ImpQ2	GLM	LOOCV	0.854058	17	0.903 ± 0.108 (0.881 - 0.924)	0.828 ± 0.117 (0.805 - 0.851)	0.765 ± 0.206 (0.724 - 0.806)	0.894 ± 0.165 (0.862 - 0.927)	0.830 ± 0.116 (0.807 - 0.853)	0.905 ± 0.136 (0.878 - 0.932)	0.765 ± 0.206 (0.724 - 0.806)	0.766 ± 0.092 (0.747 - 0.784)	0.907 ± 0.036 (0.900 - 0.914)	0.818 ± 0.049 (0.808 - 0.828)	0.746 ± 0.078 (0.731 - 0.761)	0.890 ± 0.064 (0.877 - 0.903)	0.332 ± 0.041 (0.324 - 0.340)	0.875 ± 0.067 (0.862 - 0.889)	0.746 ± 0.078 (0.731 - 0.761)	0.851 ± 0.044 (0.842 - 0.860)
RevA	ImpQ2	PCANN	Bootstrap	0.827553	13	0.876 ± 0.133 (0.850 - 0.903)	0.802 ± 0.128 (0.776 - 0.827)	0.733 ± 0.180 (0.698 - 0.769)	0.873 ± 0.189 (0.835 - 0.910)	0.803 ± 0.128 (0.778 - 0.828)	0.882 ± 0.160 (0.850 - 0.914)	0.733 ± 0.180 (0.698 - 0.769)	0.750 ± 0.105 (0.729 - 0.771)	0.757 ± 0.034 (0.750 - 0.764)	0.684 ± 0.031 (0.678 - 0.690)	0.624 ± 0.044 (0.615 - 0.632)	0.767 ± 0.038 (0.759 - 0.775)	0.234 ± 0.022 (0.229 - 0.238)	0.746 ± 0.039 (0.739 - 0.754)	0.624 ± 0.044 (0.615 - 0.632)	0.636 ± 0.034 (0.629 - 0.643)
RevA	ImpQ2	PCANN	LOOCV	0.840043	21	0.881 ± 0.132 (0.855 - 0.907)	0.819 ± 0.115 (0.796 - 0.842)	0.754 ± 0.183 (0.717 - 0.790)	0.885 ± 0.166 (0.853 - 0.918)	0.820 ± 0.115 (0.797 - 0.842)	0.891 ± 0.146 (0.862 - 0.920)	0.754 ± 0.183 (0.717 - 0.790)	0.699 ± 0.179 (0.663 - 0.734)	0.926 ± 0.035 (0.919 - 0.932)	0.830 ± 0.052 (0.819 - 0.840)	0.767 ± 0.087 (0.750 - 0.784)	0.892 ± 0.063 (0.880 - 0.905)	0.342 ± 0.045 (0.333 - 0.351)	0.880 ± 0.065 (0.867 - 0.893)	0.767 ± 0.087 (0.750 - 0.784)	0.794 ± 0.134 (0.767 - 0.820)
RevA	ImpQ2	PLS	Bootstrap	0.657286	33	0.722 ± 0.138 (0.694 - 0.749)	0.624 ± 0.136 (0.597 - 0.651)	0.645 ± 0.189 (0.608 - 0.683)	0.605 ± 0.225 (0.560 - 0.650)	0.625 ± 0.137 (0.598 - 0.652)	0.642 ± 0.178 (0.607 - 0.678)	0.645 ± 0.189 (0.608 - 0.683)	0.608 ± 0.120 (0.584 - 0.632)	0.713 ± 0.038 (0.705 - 0.720)	0.610 ± 0.032 (0.604 - 0.617)	0.612 ± 0.044 (0.604 - 0.621)	0.636 ± 0.040 (0.628 - 0.644)	0.187 ± 0.020 (0.183 - 0.191)	0.641 ± 0.037 (0.633 - 0.648)	0.612 ± 0.044 (0.604 - 0.621)	0.599 ± 0.033 (0.592 - 0.606)
RevA	ImpQ2	PLS	LOOCV	0.888439	4	0.962 ± 0.063 (0.949 - 0.974)	0.850 ± 0.105 (0.830 - 0.871)	0.790 ± 0.169 (0.756 - 0.823)	0.914 ± 0.153 (0.884 - 0.944)	0.852 ± 0.103 (0.831 - 0.872)	0.925 ± 0.129 (0.899 - 0.951)	0.790 ± 0.169 (0.756 - 0.823)	0.811 ± 0.058 (0.799 - 0.822)	0.958 ± 0.023 (0.954 - 0.963)	0.848 ± 0.036 (0.840 - 0.855)	0.778 ± 0.061 (0.766 - 0.790)	0.917 ± 0.052 (0.907 - 0.927)	0.356 ± 0.032 (0.350 - 0.363)	0.907 ± 0.054 (0.896 - 0.917)	0.778 ± 0.061 (0.766 - 0.790)	0.902 ± 0.027 (0.897 - 0.908)
RevA	ImpQ2	RF	Bootstrap	0.858033	5	0.905 ± 0.122 (0.881 - 0.929)	0.832 ± 0.117 (0.809 - 0.856)	0.793 ± 0.193 (0.755 - 0.831)	0.876 ± 0.169 (0.843 - 0.910)	0.835 ± 0.115 (0.812 - 0.858)	0.889 ± 0.136 (0.862 - 0.916)	0.793 ± 0.193 (0.755 - 0.831)	0.756 ± 0.112 (0.734 - 0.779)	0.804 ± 0.031 (0.798 - 0.810)	0.719 ± 0.028 (0.714 - 0.725)	0.679 ± 0.038 (0.671 - 0.686)	0.784 ± 0.039 (0.776 - 0.792)	0.261 ± 0.021 (0.257 - 0.265)	0.774 ± 0.039 (0.766 - 0.782)	0.679 ± 0.038 (0.671 - 0.686)	0.653 ± 0.029 (0.647 - 0.659)
RevA	ImpQ2	RF	LOOCV	0.856947	12	0.905 ± 0.119 (0.881 - 0.929)	0.831 ± 0.117 (0.808 - 0.854)	0.793 ± 0.192 (0.755 - 0.831)	0.873 ± 0.170 (0.839 - 0.907)	0.833 ± 0.115 (0.810 - 0.856)	0.887 ± 0.137 (0.860 - 0.914)	0.793 ± 0.192 (0.755 - 0.831)	0.756 ± 0.114 (0.733 - 0.779)	0.887 ± 0.036 (0.880 - 0.894)	0.815 ± 0.044 (0.806 - 0.823)	0.752 ± 0.068 (0.739 - 0.766)	0.877 ± 0.061 (0.865 - 0.889)	0.330 ± 0.037 (0.322 - 0.337)	0.863 ± 0.063 (0.850 - 0.875)	0.752 ± 0.068 (0.739 - 0.766)	0.810 ± 0.057 (0.799 - 0.821)
RevA	ImpQ2	SVM	Bootstrap	0.700877	24	0.785 ± 0.165 (0.752 - 0.817)	0.657 ± 0.157 (0.626 - 0.688)	0.655 ± 0.231 (0.609 - 0.701)	0.663 ± 0.239 (0.615 - 0.710)	0.659 ± 0.158 (0.628 - 0.690)	0.687 ± 0.194 (0.649 - 0.726)	0.655 ± 0.231 (0.609 - 0.701)	0.663 ± 0.124 (0.639 - 0.688)	0.762 ± 0.061 (0.750 - 0.775)	0.627 ± 0.069 (0.613 - 0.641)	0.641 ± 0.079 (0.626 - 0.657)	0.652 ± 0.063 (0.640 - 0.665)	0.196 ± 0.048 (0.186 - 0.205)	0.666 ± 0.064 (0.654 - 0.679)	0.641 ± 0.079 (0.626 - 0.657)	0.624 ± 0.047 (0.615 - 0.633)
RevA	ImpQ2	SVM	LOOCV	0.876716	7	0.922 ± 0.170 (0.889 - 0.956)	0.853 ± 0.153 (0.823 - 0.883)	0.870 ± 0.190 (0.833 - 0.908)	0.838 ± 0.207 (0.797 - 0.879)	0.854 ± 0.152 (0.824 - 0.884)	0.862 ± 0.177 (0.827 - 0.897)	0.870 ± 0.190 (0.833 - 0.908)	0.780 ± 0.120 (0.756 - 0.804)	0.954 ± 0.029 (0.948 - 0.960)	0.874 ± 0.053 (0.864 - 0.885)	0.870 ± 0.068 (0.857 - 0.884)	0.878 ± 0.069 (0.865 - 0.892)	0.383 ± 0.046 (0.374 - 0.392)	0.880 ± 0.064 (0.867 - 0.893)	0.870 ± 0.068 (0.857 - 0.884)	0.897 ± 0.036 (0.890 - 0.904)
RevA	ImpQ3	GLM	Bootstrap	0.788928	15	0.880 ± 0.107 (0.859 - 0.902)	0.742 ± 0.104 (0.721 - 0.763)	0.709 ± 0.178 (0.674 - 0.745)	0.777 ± 0.197 (0.738 - 0.816)	0.743 ± 0.104 (0.723 - 0.764)	0.797 ± 0.167 (0.764 - 0.831)	0.709 ± 0.178 (0.674 - 0.745)	0.730 ± 0.096 (0.711 - 0.749)	0.798 ± 0.032 (0.792 - 0.805)	0.695 ± 0.034 (0.688 - 0.702)	0.682 ± 0.038 (0.675 - 0.690)	0.736 ± 0.047 (0.726 - 0.745)	0.243 ± 0.025 (0.238 - 0.248)	0.740 ± 0.044 (0.731 - 0.749)	0.682 ± 0.038 (0.675 - 0.690)	0.655 ± 0.031 (0.649 - 0.661)
RevA	ImpQ3	GLM	LOOCV	0.774754	30	0.868 ± 0.110 (0.846 - 0.889)	0.727 ± 0.101 (0.707 - 0.747)	0.693 ± 0.169 (0.659 - 0.726)	0.764 ± 0.212 (0.722 - 0.806)	0.728 ± 0.100 (0.708 - 0.748)	0.791 ± 0.173 (0.756 - 0.825)	0.693 ± 0.169 (0.659 - 0.726)	0.720 ± 0.099 (0.701 - 0.740)	0.867 ± 0.042 (0.858 - 0.875)	0.744 ± 0.075 (0.729 - 0.759)	0.697 ± 0.081 (0.681 - 0.713)	0.790 ± 0.095 (0.772 - 0.809)	0.277 ± 0.056 (0.266 - 0.288)	0.773 ± 0.095 (0.754 - 0.792)	0.697 ± 0.081 (0.681 - 0.713)	0.803 ± 0.060 (0.791 - 0.815)
RevA	ImpQ3	PCANN	Bootstrap	0.777836	19	0.863 ± 0.110 (0.841 - 0.885)	0.734 ± 0.095 (0.715 - 0.753)	0.698 ± 0.183 (0.662 - 0.734)	0.773 ± 0.183 (0.736 - 0.809)	0.735 ± 0.095 (0.716 - 0.754)	0.788 ± 0.153 (0.758 - 0.819)	0.698 ± 0.183 (0.662 - 0.734)	0.720 ± 0.099 (0.701 - 0.740)	0.794 ± 0.030 (0.788 - 0.800)	0.699 ± 0.035 (0.692 - 0.705)	0.692 ± 0.040 (0.684 - 0.700)	0.728 ± 0.045 (0.719 - 0.737)	0.244 ± 0.025 (0.239 - 0.249)	0.737 ± 0.042 (0.729 - 0.745)	0.692 ± 0.040 (0.684 - 0.700)	0.649 ± 0.030 (0.643 - 0.655)
RevA	ImpQ3	PCANN	LOOCV	0.793399	26	0.874 ± 0.107 (0.852 - 0.895)	0.752 ± 0.096 (0.733 - 0.771)	0.715 ± 0.179 (0.680 - 0.750)	0.792 ± 0.204 (0.751 - 0.832)	0.753 ± 0.096 (0.734 - 0.772)	0.819 ± 0.168 (0.785 - 0.852)	0.715 ± 0.179 (0.680 - 0.750)	0.675 ± 0.168 (0.641 - 0.708)	0.904 ± 0.034 (0.898 - 0.911)	0.781 ± 0.060 (0.769 - 0.793)	0.774 ± 0.068 (0.760 - 0.787)	0.787 ± 0.085 (0.770 - 0.804)	0.305 ± 0.047 (0.296 - 0.315)	0.788 ± 0.075 (0.774 - 0.803)	0.774 ± 0.068 (0.760 - 0.787)	0.772 ± 0.123 (0.748 - 0.796)
RevA	ImpQ3	PLS	Bootstrap	0.667512	29	0.745 ± 0.132 (0.719 - 0.771)	0.629 ± 0.118 (0.606 - 0.652)	0.632 ± 0.171 (0.598 - 0.666)	0.625 ± 0.229 (0.580 - 0.671)	0.629 ± 0.119 (0.605 - 0.653)	0.659 ± 0.173 (0.624 - 0.693)	0.632 ± 0.171 (0.598 - 0.666)	0.629 ± 0.120 (0.605 - 0.653)	0.729 ± 0.044 (0.720 - 0.738)	0.615 ± 0.036 (0.608 - 0.622)	0.620 ± 0.045 (0.611 - 0.629)	0.641 ± 0.046 (0.631 - 0.650)	0.187 ± 0.023 (0.183 - 0.192)	0.655 ± 0.042 (0.647 - 0.663)	0.620 ± 0.045 (0.611 - 0.629)	0.608 ± 0.036 (0.601 - 0.616)
RevA	ImpQ3	PLS	LOOCV	0.785473	28	0.882 ± 0.102 (0.862 - 0.902)	0.736 ± 0.105 (0.715 - 0.757)	0.688 ± 0.175 (0.654 - 0.723)	0.786 ± 0.212 (0.744 - 0.828)	0.737 ± 0.104 (0.717 - 0.758)	0.809 ± 0.178 (0.774 - 0.844)	0.688 ± 0.175 (0.654 - 0.723)	0.733 ± 0.092 (0.714 - 0.751)	0.879 ± 0.041 (0.871 - 0.887)	0.766 ± 0.069 (0.752 - 0.779)	0.702 ± 0.073 (0.688 - 0.717)	0.828 ± 0.100 (0.809 - 0.848)	0.292 ± 0.052 (0.281 - 0.302)	0.811 ± 0.099 (0.791 - 0.831)	0.702 ± 0.073 (0.688 - 0.717)	0.828 ± 0.049 (0.818 - 0.837)
RevA	ImpQ3	RF	Bootstrap	0.77902	18	0.854 ± 0.105 (0.834 - 0.875)	0.740 ± 0.093 (0.721 - 0.758)	0.685 ± 0.186 (0.648 - 0.722)	0.798 ± 0.205 (0.757 - 0.838)	0.741 ± 0.092 (0.723 - 0.760)	0.822 ± 0.170 (0.788 - 0.856)	0.685 ± 0.186 (0.648 - 0.722)	0.707 ± 0.103 (0.687 - 0.728)	0.768 ± 0.039 (0.760 - 0.776)	0.686 ± 0.037 (0.679 - 0.693)	0.659 ± 0.048 (0.649 - 0.668)	0.741 ± 0.044 (0.732 - 0.750)	0.236 ± 0.026 (0.231 - 0.241)	0.739 ± 0.044 (0.730 - 0.747)	0.659 ± 0.048 (0.649 - 0.668)	0.621 ± 0.034 (0.614 - 0.627)
RevA	ImpQ3	RF	LOOCV	0.77323	33	0.845 ± 0.109 (0.823 - 0.867)	0.736 ± 0.091 (0.718 - 0.754)	0.688 ± 0.190 (0.650 - 0.726)	0.787 ± 0.202 (0.747 - 0.827)	0.737 ± 0.090 (0.719 - 0.755)	0.811 ± 0.168 (0.778 - 0.845)	0.688 ± 0.190 (0.650 - 0.726)	0.695 ± 0.105 (0.674 - 0.716)	0.822 ± 0.044 (0.814 - 0.831)	0.714 ± 0.073 (0.700 - 0.729)	0.665 ± 0.085 (0.648 - 0.682)	0.763 ± 0.096 (0.744 - 0.782)	0.255 ± 0.052 (0.245 - 0.265)	0.742 ± 0.094 (0.724 - 0.761)	0.665 ± 0.085 (0.648 - 0.682)	0.766 ± 0.057 (0.755 - 0.777)
RevA	ImpQ3	SVM	Bootstrap	0.710353	23	0.777 ± 0.131 (0.751 - 0.803)	0.675 ± 0.122 (0.651 - 0.699)	0.667 ± 0.209 (0.625 - 0.708)	0.687 ± 0.229 (0.642 - 0.733)	0.677 ± 0.122 (0.653 - 0.701)	0.717 ± 0.179 (0.681 - 0.752)	0.667 ± 0.209 (0.625 - 0.708)	0.643 ± 0.122 (0.619 - 0.667)	0.727 ± 0.063 (0.715 - 0.740)	0.612 ± 0.066 (0.599 - 0.625)	0.619 ± 0.069 (0.605 - 0.632)	0.653 ± 0.066 (0.640 - 0.666)	0.183 ± 0.047 (0.174 - 0.192)	0.666 ± 0.065 (0.654 - 0.679)	0.619 ± 0.069 (0.605 - 0.632)	0.602 ± 0.047 (0.593 - 0.611)
RevA	ImpQ3	SVM	LOOCV	0.711718	35	0.750 ± 0.191 (0.712 - 0.788)	0.692 ± 0.145 (0.663 - 0.720)	0.671 ± 0.229 (0.626 - 0.717)	0.714 ± 0.247 (0.665 - 0.763)	0.693 ± 0.146 (0.664 - 0.722)	0.735 ± 0.205 (0.695 - 0.776)	0.671 ± 0.229 (0.626 - 0.717)	0.631 ± 0.137 (0.604 - 0.658)	0.818 ± 0.073 (0.804 - 0.833)	0.743 ± 0.082 (0.726 - 0.759)	0.705 ± 0.117 (0.682 - 0.729)	0.779 ± 0.096 (0.760 - 0.798)	0.276 ± 0.062 (0.264 - 0.288)	0.765 ± 0.097 (0.746 - 0.784)	0.705 ± 0.117 (0.682 - 0.729)	0.760 ± 0.081 (0.744 - 0.776)
RevA	VarQ1	GLM	Bootstrap	0.845949	7	0.906 ± 0.111 (0.884 - 0.928)	0.814 ± 0.118 (0.791 - 0.837)	0.745 ± 0.192 (0.707 - 0.783)	0.887 ± 0.170 (0.853 - 0.921)	0.816 ± 0.117 (0.793 - 0.839)	0.896 ± 0.146 (0.867 - 0.925)	0.745 ± 0.192 (0.707 - 0.783)	0.769 ± 0.093 (0.751 - 0.788)	0.806 ± 0.030 (0.800 - 0.812)	0.710 ± 0.028 (0.704 - 0.715)	0.649 ± 0.043 (0.640 - 0.657)	0.794 ± 0.038 (0.787 - 0.802)	0.252 ± 0.021 (0.248 - 0.256)	0.776 ± 0.039 (0.768 - 0.784)	0.649 ± 0.043 (0.640 - 0.657)	0.668 ± 0.028 (0.663 - 0.674)
RevA	VarQ1	GLM	LOOCV	0.850529	18	0.903 ± 0.110 (0.882 - 0.925)	0.823 ± 0.120 (0.799 - 0.846)	0.754 ± 0.210 (0.712 - 0.796)	0.894 ± 0.165 (0.862 - 0.927)	0.824 ± 0.119 (0.800 - 0.848)	0.903 ± 0.139 (0.876 - 0.931)	0.754 ± 0.210 (0.712 - 0.796)	0.766 ± 0.093 (0.748 - 0.784)	0.905 ± 0.036 (0.898 - 0.913)	0.815 ± 0.047 (0.806 - 0.825)	0.743 ± 0.073 (0.729 - 0.758)	0.887 ± 0.064 (0.875 - 0.900)	0.330 ± 0.039 (0.322 - 0.337)	0.872 ± 0.067 (0.859 - 0.886)	0.743 ± 0.073 (0.729 - 0.758)	0.850 ± 0.045 (0.841 - 0.859)
RevA	VarQ1	PCANN	Bootstrap	0.831521	11	0.874 ± 0.136 (0.847 - 0.901)	0.809 ± 0.120 (0.785 - 0.832)	0.749 ± 0.190 (0.711 - 0.787)	0.871 ± 0.182 (0.835 - 0.907)	0.810 ± 0.119 (0.787 - 0.834)	0.882 ± 0.150 (0.852 - 0.912)	0.749 ± 0.190 (0.711 - 0.787)	0.743 ± 0.116 (0.720 - 0.766)	0.756 ± 0.035 (0.748 - 0.763)	0.686 ± 0.030 (0.680 - 0.692)	0.627 ± 0.039 (0.620 - 0.635)	0.765 ± 0.041 (0.757 - 0.773)	0.235 ± 0.021 (0.230 - 0.239)	0.745 ± 0.040 (0.737 - 0.753)	0.627 ± 0.039 (0.620 - 0.635)	0.630 ± 0.035 (0.623 - 0.637)
RevA	VarQ1	PCANN	LOOCV	0.838112	23	0.885 ± 0.131 (0.859 - 0.911)	0.814 ± 0.115 (0.791 - 0.837)	0.742 ± 0.188 (0.705 - 0.780)	0.887 ± 0.165 (0.855 - 0.920)	0.815 ± 0.115 (0.792 - 0.838)	0.892 ± 0.144 (0.863 - 0.920)	0.742 ± 0.188 (0.705 - 0.780)	0.720 ± 0.143 (0.692 - 0.748)	0.929 ± 0.036 (0.922 - 0.936)	0.834 ± 0.053 (0.824 - 0.845)	0.775 ± 0.080 (0.760 - 0.791)	0.893 ± 0.062 (0.881 - 0.906)	0.347 ± 0.045 (0.338 - 0.355)	0.882 ± 0.065 (0.869 - 0.895)	0.775 ± 0.080 (0.760 - 0.791)	0.812 ± 0.108 (0.790 - 0.833)
RevA	VarQ1	PLS	Bootstrap	0.663275	31	0.728 ± 0.151 (0.698 - 0.758)	0.630 ± 0.154 (0.599 - 0.661)	0.662 ± 0.198 (0.622 - 0.701)	0.600 ± 0.241 (0.552 - 0.648)	0.631 ± 0.156 (0.600 - 0.662)	0.645 ± 0.179 (0.609 - 0.680)	0.662 ± 0.198 (0.622 - 0.701)	0.616 ± 0.134 (0.589 - 0.642)	0.709 ± 0.038 (0.702 - 0.717)	0.599 ± 0.032 (0.592 - 0.605)	0.605 ± 0.043 (0.596 - 0.614)	0.622 ± 0.043 (0.614 - 0.631)	0.179 ± 0.020 (0.175 - 0.183)	0.629 ± 0.037 (0.622 - 0.636)	0.605 ± 0.043 (0.596 - 0.614)	0.595 ± 0.032 (0.589 - 0.601)
RevA	VarQ1	PLS	LOOCV	0.888485	3	0.963 ± 0.063 (0.951 - 0.976)	0.850 ± 0.102 (0.829 - 0.870)	0.785 ± 0.173 (0.750 - 0.819)	0.917 ± 0.151 (0.887 - 0.947)	0.851 ± 0.101 (0.831 - 0.871)	0.928 ± 0.127 (0.903 - 0.954)	0.785 ± 0.173 (0.750 - 0.819)	0.812 ± 0.058 (0.801 - 0.824)	0.958 ± 0.023 (0.954 - 0.963)	0.847 ± 0.038 (0.839 - 0.855)	0.776 ± 0.067 (0.763 - 0.789)	0.918 ± 0.051 (0.908 - 0.928)	0.356 ± 0.034 (0.349 - 0.363)	0.907 ± 0.053 (0.897 - 0.918)	0.776 ± 0.067 (0.763 - 0.789)	0.902 ± 0.028 (0.896 - 0.907)
RevA	VarQ1	RF	Bootstrap	0.858193	3	0.904 ± 0.118 (0.881 - 0.928)	0.833 ± 0.115 (0.810 - 0.856)	0.794 ± 0.196 (0.755 - 0.833)	0.876 ± 0.169 (0.843 - 0.910)	0.835 ± 0.113 (0.813 - 0.858)	0.891 ± 0.135 (0.864 - 0.917)	0.794 ± 0.196 (0.755 - 0.833)	0.756 ± 0.113 (0.733 - 0.778)	0.802 ± 0.031 (0.796 - 0.808)	0.717 ± 0.028 (0.711 - 0.722)	0.674 ± 0.036 (0.667 - 0.681)	0.786 ± 0.044 (0.778 - 0.795)	0.260 ± 0.021 (0.255 - 0.264)	0.777 ± 0.042 (0.769 - 0.786)	0.674 ± 0.036 (0.667 - 0.681)	0.654 ± 0.030 (0.648 - 0.661)
RevA	VarQ1	RF	LOOCV	0.856731	14	0.904 ± 0.121 (0.880 - 0.928)	0.831 ± 0.114 (0.808 - 0.854)	0.789 ± 0.190 (0.751 - 0.826)	0.878 ± 0.169 (0.844 - 0.911)	0.833 ± 0.113 (0.811 - 0.856)	0.891 ± 0.137 (0.864 - 0.918)	0.789 ± 0.190 (0.751 - 0.826)	0.757 ± 0.112 (0.735 - 0.780)	0.887 ± 0.036 (0.879 - 0.894)	0.814 ± 0.043 (0.805 - 0.822)	0.751 ± 0.063 (0.738 - 0.763)	0.876 ± 0.062 (0.864 - 0.889)	0.329 ± 0.036 (0.322 - 0.336)	0.862 ± 0.064 (0.850 - 0.875)	0.751 ± 0.063 (0.738 - 0.763)	0.809 ± 0.058 (0.797 - 0.820)
RevA	VarQ1	SVM	Bootstrap	0.677387	27	0.749 ± 0.205 (0.709 - 0.790)	0.639 ± 0.164 (0.607 - 0.672)	0.639 ± 0.240 (0.591 - 0.687)	0.644 ± 0.244 (0.595 - 0.692)	0.641 ± 0.165 (0.609 - 0.674)	0.662 ± 0.201 (0.622 - 0.702)	0.639 ± 0.240 (0.591 - 0.687)	0.644 ± 0.148 (0.614 - 0.673)	0.756 ± 0.060 (0.744 - 0.768)	0.618 ± 0.070 (0.604 - 0.632)	0.638 ± 0.075 (0.623 - 0.653)	0.640 ± 0.067 (0.626 - 0.653)	0.189 ± 0.048 (0.180 - 0.199)	0.657 ± 0.064 (0.644 - 0.670)	0.638 ± 0.075 (0.623 - 0.653)	0.622 ± 0.047 (0.613 - 0.631)
RevA	VarQ1	SVM	LOOCV	0.874405	9	0.914 ± 0.167 (0.881 - 0.948)	0.853 ± 0.145 (0.824 - 0.881)	0.857 ± 0.200 (0.818 - 0.897)	0.851 ± 0.195 (0.813 - 0.890)	0.854 ± 0.144 (0.826 - 0.883)	0.866 ± 0.177 (0.831 - 0.901)	0.857 ± 0.200 (0.818 - 0.897)	0.770 ± 0.124 (0.745 - 0.794)	0.952 ± 0.033 (0.945 - 0.958)	0.879 ± 0.051 (0.869 - 0.889)	0.878 ± 0.066 (0.865 - 0.891)	0.880 ± 0.062 (0.868 - 0.892)	0.387 ± 0.045 (0.378 - 0.396)	0.882 ± 0.058 (0.870 - 0.893)	0.878 ± 0.066 (0.865 - 0.891)	0.894 ± 0.041 (0.886 - 0.902)
RevA	VarQ2	GLM	Bootstrap	0.875946	1	0.915 ± 0.103 (0.895 - 0.936)	0.854 ± 0.106 (0.833 - 0.875)	0.817 ± 0.163 (0.785 - 0.849)	0.895 ± 0.168 (0.862 - 0.929)	0.856 ± 0.104 (0.836 - 0.877)	0.912 ± 0.133 (0.886 - 0.938)	0.817 ± 0.163 (0.785 - 0.849)	0.777 ± 0.084 (0.761 - 0.794)	0.818 ± 0.028 (0.812 - 0.823)	0.738 ± 0.027 (0.733 - 0.743)	0.704 ± 0.035 (0.697 - 0.711)	0.795 ± 0.038 (0.788 - 0.803)	0.276 ± 0.020 (0.272 - 0.280)	0.789 ± 0.035 (0.782 - 0.796)	0.704 ± 0.035 (0.697 - 0.711)	0.681 ± 0.026 (0.675 - 0.686)
RevA	VarQ2	GLM	LOOCV	0.88699	6	0.923 ± 0.098 (0.903 - 0.942)	0.868 ± 0.106 (0.847 - 0.889)	0.837 ± 0.162 (0.805 - 0.869)	0.901 ± 0.163 (0.869 - 0.934)	0.869 ± 0.105 (0.848 - 0.890)	0.918 ± 0.128 (0.892 - 0.943)	0.837 ± 0.162 (0.805 - 0.869)	0.780 ± 0.084 (0.763 - 0.797)	0.936 ± 0.030 (0.930 - 0.942)	0.858 ± 0.040 (0.850 - 0.866)	0.813 ± 0.067 (0.799 - 0.826)	0.903 ± 0.050 (0.893 - 0.913)	0.367 ± 0.034 (0.360 - 0.374)	0.896 ± 0.050 (0.886 - 0.906)	0.813 ± 0.067 (0.799 - 0.826)	0.876 ± 0.036 (0.869 - 0.883)
RevA	VarQ2	PCANN	Bootstrap	0.836601	10	0.872 ± 0.126 (0.847 - 0.897)	0.817 ± 0.119 (0.794 - 0.841)	0.771 ± 0.161 (0.739 - 0.803)	0.867 ± 0.175 (0.832 - 0.902)	0.819 ± 0.118 (0.796 - 0.842)	0.875 ± 0.151 (0.845 - 0.905)	0.771 ± 0.161 (0.739 - 0.803)	0.741 ± 0.104 (0.720 - 0.761)	0.751 ± 0.032 (0.745 - 0.757)	0.688 ± 0.026 (0.682 - 0.693)	0.648 ± 0.034 (0.642 - 0.655)	0.751 ± 0.040 (0.742 - 0.759)	0.238 ± 0.018 (0.235 - 0.242)	0.739 ± 0.037 (0.732 - 0.746)	0.648 ± 0.034 (0.642 - 0.655)	0.631 ± 0.039 (0.623 - 0.638)
RevA	VarQ2	PCANN	LOOCV	0.857515	11	0.893 ± 0.125 (0.868 - 0.918)	0.839 ± 0.111 (0.817 - 0.861)	0.799 ± 0.165 (0.767 - 0.832)	0.880 ± 0.179 (0.845 - 0.916)	0.840 ± 0.109 (0.818 - 0.862)	0.899 ± 0.142 (0.870 - 0.927)	0.799 ± 0.165 (0.767 - 0.832)	0.707 ± 0.168 (0.674 - 0.740)	0.944 ± 0.028 (0.938 - 0.949)	0.861 ± 0.042 (0.852 - 0.869)	0.813 ± 0.066 (0.800 - 0.826)	0.908 ± 0.049 (0.898 - 0.918)	0.369 ± 0.037 (0.362 - 0.377)	0.901 ± 0.050 (0.891 - 0.910)	0.813 ± 0.066 (0.800 - 0.826)	0.806 ± 0.148 (0.776 - 0.835)
RevA	VarQ2	PLS	Bootstrap	0.652833	35	0.719 ± 0.154 (0.689 - 0.749)	0.619 ± 0.153 (0.588 - 0.649)	0.654 ± 0.201 (0.614 - 0.694)	0.586 ± 0.243 (0.538 - 0.634)	0.620 ± 0.154 (0.589 - 0.650)	0.634 ± 0.179 (0.599 - 0.670)	0.654 ± 0.201 (0.614 - 0.694)	0.611 ± 0.134 (0.585 - 0.638)	0.700 ± 0.039 (0.692 - 0.708)	0.592 ± 0.030 (0.585 - 0.598)	0.602 ± 0.045 (0.594 - 0.611)	0.612 ± 0.039 (0.604 - 0.619)	0.174 ± 0.019 (0.170 - 0.178)	0.622 ± 0.035 (0.615 - 0.629)	0.602 ± 0.045 (0.594 - 0.611)	0.590 ± 0.031 (0.584 - 0.596)
RevA	VarQ2	PLS	LOOCV	0.892319	1	0.961 ± 0.060 (0.949 - 0.972)	0.857 ± 0.094 (0.838 - 0.875)	0.815 ± 0.152 (0.785 - 0.845)	0.902 ± 0.155 (0.871 - 0.933)	0.858 ± 0.094 (0.840 - 0.877)	0.916 ± 0.127 (0.891 - 0.941)	0.815 ± 0.152 (0.785 - 0.845)	0.810 ± 0.058 (0.798 - 0.822)	0.962 ± 0.020 (0.958 - 0.966)	0.857 ± 0.043 (0.848 - 0.865)	0.805 ± 0.065 (0.792 - 0.818)	0.908 ± 0.053 (0.898 - 0.919)	0.366 ± 0.038 (0.358 - 0.373)	0.900 ± 0.054 (0.889 - 0.911)	0.805 ± 0.065 (0.792 - 0.818)	0.908 ± 0.022 (0.903 - 0.912)
RevA	VarQ2	RF	Bootstrap	0.867888	2	0.899 ± 0.127 (0.874 - 0.925)	0.850 ± 0.112 (0.828 - 0.872)	0.818 ± 0.171 (0.784 - 0.852)	0.886 ± 0.172 (0.852 - 0.921)	0.852 ± 0.110 (0.830 - 0.874)	0.903 ± 0.137 (0.876 - 0.930)	0.818 ± 0.171 (0.784 - 0.852)	0.754 ± 0.118 (0.731 - 0.778)	0.810 ± 0.030 (0.804 - 0.816)	0.737 ± 0.026 (0.732 - 0.742)	0.710 ± 0.036 (0.702 - 0.717)	0.787 ± 0.037 (0.780 - 0.795)	0.275 ± 0.020 (0.271 - 0.279)	0.783 ± 0.034 (0.776 - 0.790)	0.710 ± 0.036 (0.702 - 0.717)	0.659 ± 0.028 (0.654 - 0.665)
RevA	VarQ2	RF	LOOCV	0.868439	10	0.904 ± 0.119 (0.881 - 0.928)	0.848 ± 0.109 (0.827 - 0.870)	0.813 ± 0.170 (0.779 - 0.846)	0.888 ± 0.173 (0.854 - 0.923)	0.850 ± 0.108 (0.829 - 0.872)	0.905 ± 0.137 (0.878 - 0.933)	0.813 ± 0.170 (0.779 - 0.846)	0.757 ± 0.114 (0.734 - 0.779)	0.893 ± 0.033 (0.886 - 0.899)	0.845 ± 0.031 (0.839 - 0.851)	0.794 ± 0.046 (0.785 - 0.803)	0.895 ± 0.052 (0.885 - 0.906)	0.355 ± 0.026 (0.350 - 0.361)	0.887 ± 0.051 (0.876 - 0.897)	0.794 ± 0.046 (0.785 - 0.803)	0.815 ± 0.056 (0.804 - 0.826)
RevA	VarQ2	SVM	Bootstrap	0.694165	25	0.763 ± 0.176 (0.728 - 0.798)	0.656 ± 0.151 (0.626 - 0.686)	0.642 ± 0.230 (0.596 - 0.687)	0.678 ± 0.243 (0.630 - 0.726)	0.660 ± 0.151 (0.630 - 0.690)	0.693 ± 0.196 (0.654 - 0.732)	0.642 ± 0.230 (0.596 - 0.687)	0.654 ± 0.123 (0.630 - 0.679)	0.715 ± 0.072 (0.701 - 0.729)	0.577 ± 0.064 (0.564 - 0.590)	0.593 ± 0.068 (0.580 - 0.607)	0.608 ± 0.065 (0.596 - 0.621)	0.161 ± 0.044 (0.152 - 0.169)	0.620 ± 0.067 (0.607 - 0.633)	0.593 ± 0.068 (0.580 - 0.607)	0.593 ± 0.048 (0.584 - 0.603)
RevA	VarQ2	SVM	LOOCV	0.889643	2	0.941 ± 0.132 (0.915 - 0.967)	0.862 ± 0.118 (0.839 - 0.886)	0.851 ± 0.175 (0.817 - 0.886)	0.877 ± 0.173 (0.842 - 0.911)	0.864 ± 0.117 (0.841 - 0.887)	0.889 ± 0.161 (0.857 - 0.921)	0.851 ± 0.175 (0.817 - 0.886)	0.783 ± 0.110 (0.761 - 0.805)	0.960 ± 0.027 (0.954 - 0.965)	0.875 ± 0.046 (0.865 - 0.884)	0.859 ± 0.060 (0.847 - 0.871)	0.890 ± 0.071 (0.876 - 0.905)	0.382 ± 0.042 (0.374 - 0.391)	0.890 ± 0.057 (0.879 - 0.901)	0.859 ± 0.060 (0.847 - 0.871)	0.903 ± 0.035 (0.896 - 0.910)
RevA	VarQ3	GLM	Bootstrap	0.827886	12	0.885 ± 0.116 (0.862 - 0.908)	0.798 ± 0.100 (0.778 - 0.818)	0.737 ± 0.165 (0.704 - 0.770)	0.862 ± 0.167 (0.828 - 0.895)	0.799 ± 0.099 (0.780 - 0.819)	0.871 ± 0.140 (0.843 - 0.899)	0.737 ± 0.165 (0.704 - 0.770)	0.744 ± 0.105 (0.723 - 0.765)	0.805 ± 0.033 (0.799 - 0.812)	0.723 ± 0.029 (0.717 - 0.728)	0.685 ± 0.039 (0.677 - 0.693)	0.784 ± 0.036 (0.777 - 0.791)	0.263 ± 0.022 (0.259 - 0.268)	0.774 ± 0.035 (0.767 - 0.781)	0.685 ± 0.039 (0.677 - 0.693)	0.662 ± 0.027 (0.657 - 0.668)
RevA	VarQ3	GLM	LOOCV	0.840929	19	0.898 ± 0.111 (0.876 - 0.920)	0.810 ± 0.105 (0.789 - 0.831)	0.753 ± 0.180 (0.718 - 0.789)	0.871 ± 0.171 (0.837 - 0.905)	0.812 ± 0.104 (0.792 - 0.833)	0.884 ± 0.137 (0.856 - 0.911)	0.753 ± 0.180 (0.718 - 0.789)	0.757 ± 0.102 (0.736 - 0.777)	0.907 ± 0.033 (0.901 - 0.914)	0.812 ± 0.058 (0.801 - 0.824)	0.749 ± 0.082 (0.733 - 0.765)	0.875 ± 0.064 (0.862 - 0.888)	0.328 ± 0.048 (0.319 - 0.338)	0.859 ± 0.070 (0.845 - 0.873)	0.749 ± 0.082 (0.733 - 0.765)	0.847 ± 0.041 (0.839 - 0.856)
RevA	VarQ3	PCANN	Bootstrap	0.769732	21	0.817 ± 0.163 (0.784 - 0.849)	0.745 ± 0.120 (0.721 - 0.769)	0.698 ± 0.193 (0.659 - 0.736)	0.795 ± 0.196 (0.756 - 0.833)	0.746 ± 0.119 (0.723 - 0.770)	0.803 ± 0.167 (0.770 - 0.837)	0.698 ± 0.193 (0.659 - 0.736)	0.672 ± 0.139 (0.644 - 0.699)	0.741 ± 0.037 (0.734 - 0.748)	0.681 ± 0.036 (0.674 - 0.688)	0.645 ± 0.039 (0.637 - 0.653)	0.740 ± 0.045 (0.731 - 0.748)	0.233 ± 0.025 (0.228 - 0.238)	0.727 ± 0.046 (0.718 - 0.736)	0.645 ± 0.039 (0.637 - 0.653)	0.597 ± 0.049 (0.588 - 0.607)
RevA	VarQ3	PCANN	LOOCV	0.80861	25	0.853 ± 0.147 (0.824 - 0.882)	0.785 ± 0.115 (0.762 - 0.808)	0.732 ± 0.180 (0.696 - 0.768)	0.841 ± 0.181 (0.805 - 0.877)	0.787 ± 0.115 (0.764 - 0.809)	0.850 ± 0.160 (0.818 - 0.882)	0.732 ± 0.180 (0.696 - 0.768)	0.668 ± 0.162 (0.636 - 0.700)	0.914 ± 0.039 (0.906 - 0.921)	0.817 ± 0.054 (0.806 - 0.828)	0.766 ± 0.074 (0.752 - 0.781)	0.868 ± 0.061 (0.856 - 0.880)	0.333 ± 0.045 (0.324 - 0.342)	0.854 ± 0.064 (0.842 - 0.867)	0.766 ± 0.074 (0.752 - 0.781)	0.767 ± 0.145 (0.739 - 0.796)
RevA	VarQ3	PLS	Bootstrap	0.66607	30	0.736 ± 0.138 (0.709 - 0.764)	0.630 ± 0.142 (0.602 - 0.658)	0.638 ± 0.189 (0.600 - 0.675)	0.625 ± 0.229 (0.579 - 0.670)	0.631 ± 0.141 (0.603 - 0.659)	0.657 ± 0.180 (0.621 - 0.693)	0.638 ± 0.189 (0.600 - 0.675)	0.610 ± 0.122 (0.586 - 0.634)	0.704 ± 0.041 (0.695 - 0.712)	0.594 ± 0.033 (0.588 - 0.601)	0.613 ± 0.045 (0.604 - 0.622)	0.608 ± 0.044 (0.599 - 0.616)	0.176 ± 0.020 (0.172 - 0.180)	0.623 ± 0.038 (0.616 - 0.631)	0.613 ± 0.045 (0.604 - 0.622)	0.580 ± 0.034 (0.573 - 0.587)
RevA	VarQ3	PLS	LOOCV	0.855959	15	0.935 ± 0.080 (0.919 - 0.951)	0.815 ± 0.105 (0.794 - 0.836)	0.764 ± 0.167 (0.731 - 0.797)	0.869 ± 0.170 (0.835 - 0.903)	0.816 ± 0.104 (0.796 - 0.837)	0.881 ± 0.136 (0.854 - 0.908)	0.764 ± 0.167 (0.731 - 0.797)	0.776 ± 0.085 (0.760 - 0.793)	0.928 ± 0.035 (0.921 - 0.935)	0.813 ± 0.059 (0.802 - 0.825)	0.753 ± 0.088 (0.735 - 0.770)	0.874 ± 0.064 (0.861 - 0.887)	0.329 ± 0.049 (0.320 - 0.339)	0.858 ± 0.069 (0.845 - 0.872)	0.753 ± 0.088 (0.735 - 0.770)	0.873 ± 0.039 (0.865 - 0.880)
RevA	VarQ3	RF	Bootstrap	0.844129	9	0.884 ± 0.117 (0.861 - 0.907)	0.822 ± 0.106 (0.801 - 0.844)	0.780 ± 0.166 (0.747 - 0.813)	0.868 ± 0.165 (0.835 - 0.901)	0.824 ± 0.106 (0.803 - 0.845)	0.879 ± 0.137 (0.851 - 0.906)	0.780 ± 0.166 (0.747 - 0.813)	0.740 ± 0.108 (0.718 - 0.761)	0.799 ± 0.033 (0.793 - 0.806)	0.726 ± 0.032 (0.720 - 0.732)	0.686 ± 0.041 (0.678 - 0.695)	0.787 ± 0.038 (0.779 - 0.794)	0.265 ± 0.024 (0.260 - 0.270)	0.778 ± 0.037 (0.771 - 0.785)	0.686 ± 0.041 (0.678 - 0.695)	0.647 ± 0.028 (0.641 - 0.652)
RevA	VarQ3	RF	LOOCV	0.840072	20	0.885 ± 0.117 (0.862 - 0.908)	0.816 ± 0.103 (0.796 - 0.837)	0.772 ± 0.165 (0.739 - 0.805)	0.864 ± 0.175 (0.829 - 0.898)	0.818 ± 0.103 (0.797 - 0.838)	0.878 ± 0.139 (0.851 - 0.906)	0.772 ± 0.165 (0.739 - 0.805)	0.736 ± 0.110 (0.714 - 0.758)	0.873 ± 0.036 (0.866 - 0.880)	0.805 ± 0.051 (0.794 - 0.815)	0.741 ± 0.063 (0.728 - 0.753)	0.868 ± 0.066 (0.855 - 0.881)	0.322 ± 0.042 (0.314 - 0.331)	0.852 ± 0.070 (0.838 - 0.866)	0.741 ± 0.063 (0.728 - 0.753)	0.799 ± 0.059 (0.787 - 0.810)
RevA	VarQ3	SVM	Bootstrap	0.653357	34	0.737 ± 0.193 (0.699 - 0.776)	0.607 ± 0.153 (0.577 - 0.638)	0.563 ± 0.238 (0.516 - 0.610)	0.660 ± 0.254 (0.609 - 0.710)	0.611 ± 0.153 (0.581 - 0.642)	0.651 ± 0.234 (0.604 - 0.698)	0.563 ± 0.238 (0.516 - 0.610)	0.627 ± 0.139 (0.600 - 0.655)	0.744 ± 0.065 (0.731 - 0.757)	0.603 ± 0.068 (0.589 - 0.616)	0.620 ± 0.071 (0.606 - 0.634)	0.631 ± 0.069 (0.617 - 0.645)	0.179 ± 0.047 (0.170 - 0.188)	0.645 ± 0.067 (0.631 - 0.658)	0.620 ± 0.071 (0.606 - 0.634)	0.606 ± 0.048 (0.597 - 0.616)
RevA	VarQ3	SVM	LOOCV	0.834466	24	0.888 ± 0.169 (0.855 - 0.922)	0.806 ± 0.143 (0.778 - 0.834)	0.794 ± 0.201 (0.754 - 0.834)	0.821 ± 0.201 (0.781 - 0.861)	0.807 ± 0.142 (0.779 - 0.836)	0.839 ± 0.184 (0.802 - 0.875)	0.794 ± 0.201 (0.754 - 0.834)	0.735 ± 0.130 (0.709 - 0.761)	0.917 ± 0.051 (0.907 - 0.927)	0.834 ± 0.062 (0.822 - 0.846)	0.801 ± 0.076 (0.786 - 0.816)	0.866 ± 0.071 (0.852 - 0.880)	0.348 ± 0.052 (0.338 - 0.359)	0.859 ± 0.070 (0.845 - 0.873)	0.801 ± 0.076 (0.786 - 0.816)	0.851 ± 0.065 (0.838 - 0.864)
RevA	fs055	GLM	Bootstrap	0.784368	16	0.875 ± 0.108 (0.854 - 0.896)	0.738 ± 0.104 (0.717 - 0.758)	0.700 ± 0.179 (0.665 - 0.736)	0.778 ± 0.199 (0.738 - 0.817)	0.739 ± 0.104 (0.718 - 0.760)	0.798 ± 0.169 (0.765 - 0.832)	0.700 ± 0.179 (0.665 - 0.736)	0.729 ± 0.098 (0.709 - 0.748)	0.800 ± 0.032 (0.794 - 0.807)	0.695 ± 0.035 (0.688 - 0.702)	0.678 ± 0.040 (0.670 - 0.686)	0.740 ± 0.047 (0.730 - 0.749)	0.243 ± 0.026 (0.238 - 0.248)	0.743 ± 0.043 (0.734 - 0.751)	0.678 ± 0.040 (0.670 - 0.686)	0.659 ± 0.032 (0.652 - 0.665)
RevA	fs055	GLM	LOOCV	0.774754	30	0.868 ± 0.110 (0.846 - 0.889)	0.727 ± 0.101 (0.707 - 0.747)	0.693 ± 0.169 (0.659 - 0.726)	0.764 ± 0.212 (0.722 - 0.806)	0.728 ± 0.100 (0.708 - 0.748)	0.791 ± 0.173 (0.756 - 0.825)	0.693 ± 0.169 (0.659 - 0.726)	0.720 ± 0.099 (0.701 - 0.740)	0.867 ± 0.042 (0.858 - 0.875)	0.744 ± 0.075 (0.729 - 0.759)	0.697 ± 0.081 (0.681 - 0.713)	0.790 ± 0.095 (0.772 - 0.809)	0.277 ± 0.056 (0.266 - 0.288)	0.773 ± 0.095 (0.754 - 0.792)	0.697 ± 0.081 (0.681 - 0.713)	0.803 ± 0.060 (0.791 - 0.815)
RevA	fs055	PCANN	Bootstrap	0.773897	20	0.865 ± 0.117 (0.842 - 0.888)	0.728 ± 0.111 (0.706 - 0.750)	0.690 ± 0.179 (0.655 - 0.726)	0.766 ± 0.199 (0.726 - 0.805)	0.728 ± 0.112 (0.706 - 0.750)	0.783 ± 0.171 (0.749 - 0.817)	0.690 ± 0.179 (0.655 - 0.726)	0.721 ± 0.107 (0.699 - 0.742)	0.795 ± 0.032 (0.788 - 0.801)	0.696 ± 0.036 (0.688 - 0.703)	0.690 ± 0.040 (0.682 - 0.698)	0.726 ± 0.049 (0.716 - 0.735)	0.242 ± 0.026 (0.237 - 0.247)	0.734 ± 0.045 (0.725 - 0.743)	0.690 ± 0.040 (0.682 - 0.698)	0.646 ± 0.038 (0.638 - 0.654)
RevA	fs055	PCANN	LOOCV	0.788467	27	0.867 ± 0.132 (0.841 - 0.893)	0.748 ± 0.110 (0.726 - 0.769)	0.712 ± 0.174 (0.678 - 0.747)	0.786 ± 0.211 (0.745 - 0.828)	0.749 ± 0.109 (0.728 - 0.771)	0.812 ± 0.175 (0.777 - 0.847)	0.712 ± 0.174 (0.678 - 0.747)	0.682 ± 0.158 (0.651 - 0.714)	0.903 ± 0.035 (0.896 - 0.910)	0.780 ± 0.059 (0.769 - 0.792)	0.769 ± 0.063 (0.757 - 0.782)	0.791 ± 0.083 (0.775 - 0.808)	0.305 ± 0.046 (0.296 - 0.314)	0.790 ± 0.073 (0.776 - 0.805)	0.769 ± 0.063 (0.757 - 0.782)	0.787 ± 0.113 (0.764 - 0.809)
RevA	fs055	PLS	Bootstrap	0.678283	26	0.754 ± 0.129 (0.728 - 0.780)	0.640 ± 0.119 (0.617 - 0.664)	0.631 ± 0.170 (0.597 - 0.665)	0.650 ± 0.215 (0.607 - 0.693)	0.640 ± 0.119 (0.617 - 0.664)	0.671 ± 0.175 (0.637 - 0.706)	0.631 ± 0.170 (0.597 - 0.665)	0.636 ± 0.119 (0.612 - 0.659)	0.728 ± 0.043 (0.720 - 0.737)	0.614 ± 0.037 (0.606 - 0.621)	0.624 ± 0.048 (0.614 - 0.634)	0.633 ± 0.054 (0.623 - 0.644)	0.186 ± 0.023 (0.182 - 0.191)	0.647 ± 0.043 (0.639 - 0.656)	0.624 ± 0.048 (0.614 - 0.634)	0.605 ± 0.038 (0.597 - 0.612)
RevA	fs055	PLS	LOOCV	0.785473	28	0.882 ± 0.102 (0.862 - 0.902)	0.736 ± 0.105 (0.715 - 0.757)	0.688 ± 0.175 (0.654 - 0.723)	0.786 ± 0.212 (0.744 - 0.828)	0.737 ± 0.104 (0.717 - 0.758)	0.809 ± 0.178 (0.774 - 0.844)	0.688 ± 0.175 (0.654 - 0.723)	0.733 ± 0.092 (0.714 - 0.751)	0.879 ± 0.041 (0.871 - 0.887)	0.766 ± 0.069 (0.752 - 0.779)	0.702 ± 0.073 (0.688 - 0.717)	0.828 ± 0.100 (0.809 - 0.848)	0.292 ± 0.052 (0.281 - 0.302)	0.811 ± 0.099 (0.791 - 0.831)	0.702 ± 0.073 (0.688 - 0.717)	0.828 ± 0.049 (0.818 - 0.837)
RevA	fs055	RF	Bootstrap	0.781297	17	0.850 ± 0.106 (0.829 - 0.871)	0.745 ± 0.095 (0.726 - 0.764)	0.689 ± 0.187 (0.652 - 0.726)	0.805 ± 0.203 (0.764 - 0.845)	0.747 ± 0.095 (0.728 - 0.766)	0.827 ± 0.168 (0.793 - 0.860)	0.689 ± 0.187 (0.652 - 0.726)	0.706 ± 0.103 (0.685 - 0.726)	0.770 ± 0.039 (0.762 - 0.778)	0.688 ± 0.038 (0.681 - 0.696)	0.659 ± 0.051 (0.649 - 0.669)	0.743 ± 0.044 (0.734 - 0.752)	0.237 ± 0.027 (0.231 - 0.242)	0.740 ± 0.042 (0.732 - 0.748)	0.659 ± 0.051 (0.649 - 0.669)	0.622 ± 0.033 (0.615 - 0.628)
RevA	fs055	RF	LOOCV	0.774683	32	0.845 ± 0.115 (0.823 - 0.868)	0.738 ± 0.093 (0.719 - 0.756)	0.696 ± 0.197 (0.657 - 0.735)	0.783 ± 0.211 (0.741 - 0.825)	0.739 ± 0.093 (0.721 - 0.758)	0.813 ± 0.168 (0.779 - 0.846)	0.696 ± 0.197 (0.657 - 0.735)	0.695 ± 0.113 (0.672 - 0.717)	0.823 ± 0.043 (0.814 - 0.831)	0.715 ± 0.073 (0.701 - 0.730)	0.662 ± 0.085 (0.645 - 0.679)	0.769 ± 0.097 (0.749 - 0.788)	0.255 ± 0.052 (0.245 - 0.266)	0.746 ± 0.094 (0.727 - 0.764)	0.662 ± 0.085 (0.645 - 0.679)	0.769 ± 0.054 (0.758 - 0.780)
RevA	fs055	SVM	Bootstrap	0.724898	22	0.785 ± 0.129 (0.760 - 0.811)	0.693 ± 0.107 (0.671 - 0.714)	0.685 ± 0.205 (0.645 - 0.726)	0.704 ± 0.234 (0.658 - 0.751)	0.695 ± 0.107 (0.674 - 0.716)	0.743 ± 0.167 (0.710 - 0.776)	0.685 ± 0.205 (0.645 - 0.726)	0.648 ± 0.117 (0.625 - 0.671)	0.723 ± 0.059 (0.711 - 0.735)	0.607 ± 0.059 (0.595 - 0.618)	0.614 ± 0.067 (0.601 - 0.628)	0.645 ± 0.063 (0.633 - 0.658)	0.178 ± 0.042 (0.170 - 0.186)	0.659 ± 0.059 (0.647 - 0.671)	0.614 ± 0.067 (0.601 - 0.628)	0.600 ± 0.042 (0.591 - 0.608)
RevA	fs055	SVM	LOOCV	0.713862	34	0.745 ± 0.186 (0.708 - 0.782)	0.697 ± 0.140 (0.669 - 0.724)	0.678 ± 0.232 (0.632 - 0.724)	0.719 ± 0.231 (0.673 - 0.764)	0.698 ± 0.141 (0.670 - 0.726)	0.733 ± 0.205 (0.693 - 0.774)	0.678 ± 0.232 (0.632 - 0.724)	0.629 ± 0.137 (0.602 - 0.656)	0.818 ± 0.075 (0.803 - 0.833)	0.752 ± 0.083 (0.735 - 0.768)	0.722 ± 0.107 (0.701 - 0.744)	0.780 ± 0.105 (0.760 - 0.801)	0.283 ± 0.063 (0.271 - 0.296)	0.772 ± 0.098 (0.752 - 0.791)	0.722 ± 0.107 (0.701 - 0.744)	0.761 ± 0.087 (0.744 - 0.779)
