# Supplementary material for: Machine learning-driven identification of virulence determinants in Borrelia burgdorferi associated with human dissemination
Source: PLoS Comput Biol. 2026 Jun 17;22(6):e1014407. doi: 10.1371/journal.pcbi.1014407 (PMC13293517; doi:10.1371/journal.pcbi.1014407)
Supplement: S4 Table — (XLSX) [file pcbi.1014407.s016.xlsx]

## Sheet: Table S4
Table S4: DiscoTope results of dbpA
dbpA
pdb	chain	res_id	residue	DiscoTope-3.0_score	calibrated_score	epitope	rsa	pLDDTs	length	alphafold_struc_flag
file_A	A	25	C	0.16787	-0.31177	FALSE	1.04131	49.91	167	1
file_A	A	26	G	0.2268	0.03084	FALSE	0.40435	83.01	167	1
file_A	A	27	L	0.15181	-0.40514	FALSE	0.09314	87.88	167	1
file_A	A	28	T	0.36176	0.81549	FALSE	0.65995	82.72	167	1
file_A	A	29	G	0.31439	0.54008	FALSE	0.60263	90.91	167	1
file_A	A	30	A	0.30188	0.46735	FALSE	0.69036	90.74	167	1
file_A	A	31	T	0.16828	-0.30938	FALSE	0.06313	89.24	167	1
file_A	A	32	K	0.39622	1.01583	TRUE	0.40156	78.81	167	1
file_A	A	33	I	0.47985	1.50205	TRUE	0.74306	81.42	167	1
file_A	A	34	R	0.37723	0.90543	TRUE	0.37738	81.28	167	1
file_A	A	35	L	0.00362	-1.2667	FALSE	0	93.89	167	1
file_A	A	36	E	0.36386	0.8277	FALSE	0.36626	84.85	167	1
file_A	A	37	R	0.48079	1.50752	TRUE	0.63613	46.71	167	1
file_A	A	38	S	0.11363	-0.62711	FALSE	0.1233	83.3	167	1
file_A	A	39	A	0.0926	-0.74938	FALSE	0.08258	95.4	167	1
file_A	A	40	K	0.32079	0.57729	FALSE	0.57624	67.62	167	1
file_A	A	41	D	0.27011	0.28264	FALSE	0.34914	91.04	167	1
file_A	A	42	I	0.01594	-1.19507	FALSE	0.00299	94.16	167	1
file_A	A	43	T	0.33212	0.64316	FALSE	0.37447	84.48	167	1
file_A	A	44	D	0.40647	1.07543	TRUE	0.39029	93.93	167	1
file_A	A	45	E	0.13533	-0.50095	FALSE	0.20871	88.15	167	1
file_A	A	46	I	0.04769	-1.01048	FALSE	0.0088	89.39	167	1
file_A	A	47	D	0.34267	0.7045	FALSE	0.42561	86.31	167	1
file_A	A	48	A	0.27422	0.30654	FALSE	0.36119	96.29	167	1
file_A	A	49	I	0.01354	-1.20903	FALSE	0	92.96	167	1
file_A	A	50	K	0.29381	0.42043	FALSE	0.40308	66.17	167	1
file_A	A	51	K	0.42015	1.15496	TRUE	0.71035	62.95	167	1
file_A	A	52	D	0.31484	0.5427	FALSE	0.29044	87.42	167	1
file_A	A	53	A	0.05379	-0.97502	FALSE	0.0153	91.34	167	1
file_A	A	54	A	0.29543	0.42985	FALSE	0.73284	90.16	167	1
file_A	A	55	L	0.4814	1.51106	TRUE	0.95022	84.56	167	1
file_A	A	56	K	0.5046	1.64594	TRUE	0.6581	67.28	167	1
file_A	A	57	G	0.38925	0.97531	TRUE	0.81592	84.15	167	1
file_A	A	58	V	0.25608	0.20108	FALSE	0.174	84.95	167	1
file_A	A	59	N	0.35151	0.7559	FALSE	0.62855	63.57	167	1
file_A	A	60	F	0.27834	0.33049	FALSE	0.2431	56.29	167	1
file_A	A	61	D	0.36549	0.83717	FALSE	0.53894	60.68	167	1
file_A	A	62	A	0.27736	0.32479	FALSE	0.13192	64.01	167	1
file_A	A	63	F	0.08872	-0.77194	FALSE	0.00913	71.34	167	1
file_A	A	64	K	0.37699	0.90403	TRUE	0.48379	44.24	167	1
file_A	A	65	D	0.35833	0.79555	FALSE	0.46949	43.77	167	1
file_A	A	66	K	0.31463	0.54148	FALSE	0.57217	40.34	167	1
file_A	A	67	K	0.31428	0.53944	FALSE	0.44697	39.77	167	1
file_A	A	68	T	0.5009	1.62443	TRUE	0.65838	40.29	167	1
file_A	A	69	G	0.48258	1.51792	TRUE	0.43407	45.08	167	1
file_A	A	70	S	0.53209	1.80577	TRUE	0.79705	45.65	167	1
file_A	A	71	G	0.36682	0.84491	FALSE	0.26908	61.72	167	1
file_A	A	72	V	0.16125	-0.35026	FALSE	0.08569	63.56	167	1
file_A	A	73	S	0.02314	-1.15321	FALSE	0.0052	67.29	167	1
file_A	A	74	E	0.38338	0.94118	TRUE	0.43454	53.58	167	1
file_A	A	75	N	0.26854	0.27352	FALSE	0.24947	76.86	167	1
file_A	A	76	P	0.24196	0.11898	FALSE	0.46948	88.66	167	1
file_A	A	77	F	0.23709	0.09067	FALSE	0.13771	89.76	167	1
file_A	A	78	I	0.00909	-1.2349	FALSE	0	83.22	167	1
file_A	A	79	L	0.00384	-1.26542	FALSE	0	88.71	167	1
file_A	A	80	E	0.31485	0.54276	FALSE	0.35917	69.68	167	1
file_A	A	81	A	0.0069	-1.24763	FALSE	0.00365	93.64	167	1
file_A	A	82	K	0.04262	-1.03996	FALSE	0.03502	78.96	167	1
file_A	A	83	V	0.10709	-0.66514	FALSE	0.13139	94.14	167	1
file_A	A	84	R	0.30427	0.48125	FALSE	0.24363	79.88	167	1
file_A	A	85	A	0.00584	-1.25379	FALSE	0.0051	95.62	167	1
file_A	A	86	T	0.01093	-1.2242	FALSE	0.00683	94.42	167	1
file_A	A	87	T	0.26446	0.2498	FALSE	0.36813	93.77	167	1
file_A	A	88	V	0.13337	-0.51235	FALSE	0.20109	89.98	167	1
file_A	A	89	A	0.00282	-1.27135	FALSE	0	97.25	167	1
file_A	A	90	E	0.19221	-0.17026	FALSE	0.1829	83.29	167	1
file_A	A	91	K	0.31587	0.54869	FALSE	0.65613	64.15	167	1
file_A	A	92	F	0.00814	-1.24042	FALSE	0	95.62	167	1
file_A	A	93	V	0.00892	-1.23589	FALSE	0	95.31	167	1
file_A	A	94	I	0.34024	0.69037	FALSE	0.31759	91.78	167	1
file_A	A	95	A	0.04266	-1.03973	FALSE	0.03426	96.53	167	1
file_A	A	96	I	0.01045	-1.22699	FALSE	0	94.28	167	1
file_A	A	97	E	0.16313	-0.33933	FALSE	0.16913	88.39	167	1
file_A	A	98	E	0.45382	1.35071	TRUE	0.44613	89.97	167	1
file_A	A	99	E	0.12727	-0.54781	FALSE	0.06216	89.4	167	1
file_A	A	100	A	0.00787	-1.24199	FALSE	0	95.91	167	1
file_A	A	101	T	0.29052	0.40131	FALSE	0.56445	91.52	167	1
file_A	A	102	K	0.57719	2.06797	TRUE	0.63713	70.66	167	1
file_A	A	103	L	0.33121	0.63787	FALSE	0.13355	85.4	167	1
file_A	A	104	K	0.34185	0.69973	FALSE	0.60752	64.71	167	1
file_A	A	105	E	0.54335	1.87123	TRUE	0.77307	68.01	167	1
file_A	A	106	T	0.71616	2.87593	TRUE	0.80739	81.14	167	1
file_A	A	107	G	0.29847	0.44753	FALSE	0.25163	90.52	167	1
file_A	A	108	S	0.29561	0.4309	FALSE	0.34465	85.49	167	1
file_A	A	109	S	0.35056	0.75037	FALSE	0.48953	80	167	1
file_A	A	110	G	0.15617	-0.37979	FALSE	0.22016	94.66	167	1
file_A	A	111	E	0.15927	-0.36177	FALSE	0.129	83.11	167	1
file_A	A	112	F	0.09211	-0.75223	FALSE	0.03886	94.88	167	1
file_A	A	113	S	0.17713	-0.25793	FALSE	0.32299	80.63	167	1
file_A	A	114	A	0.17221	-0.28654	FALSE	0.16727	95.2	167	1
file_A	A	115	M	0.00433	-1.26257	FALSE	0	88.78	167	1
file_A	A	116	Y	0.19935	-0.12875	FALSE	0.16916	94.81	167	1
file_A	A	117	D	0.36478	0.83305	FALSE	0.47961	89.63	167	1
file_A	A	118	L	0.24059	0.11102	FALSE	0.20774	92.53	167	1
file_A	A	119	M	0.00684	-1.24798	FALSE	0	91.93	167	1
file_A	A	120	F	0.21962	-0.0109	FALSE	0.29139	94.24	167	1
file_A	A	121	E	0.45576	1.36199	TRUE	0.45282	69.51	167	1
file_A	A	122	V	0.08812	-0.77543	FALSE	0.03523	92.67	167	1
file_A	A	123	S	0.00665	-1.24908	FALSE	0	95	167	1
file_A	A	124	K	0.3398	0.68781	FALSE	0.39693	81.79	167	1
file_A	A	125	P	0.20885	-0.07351	FALSE	0.17382	95.68	167	1
file_A	A	126	L	0.00253	-1.27304	FALSE	0	95.22	167	1
file_A	A	127	Q	0.17223	-0.28642	FALSE	0.32288	81.66	167	1
file_A	A	128	K	0.3186	0.56456	FALSE	0.6318	63.35	167	1
file_A	A	129	L	0.00894	-1.23577	FALSE	0	83.84	167	1
file_A	A	130	G	0.11059	-0.64479	FALSE	0.08734	83.65	167	1
file_A	A	131	I	0.06055	-0.93572	FALSE	0.0208	83.36	167	1
file_A	A	132	Q	0.50485	1.6474	TRUE	0.50459	57.3	167	1
file_A	A	133	E	0.29134	0.40607	FALSE	0.55619	73.53	167	1
file_A	A	134	M	0.00588	-1.25356	FALSE	0	86.28	167	1
file_A	A	135	T	0.24118	0.11445	FALSE	0.20127	83.6	167	1
file_A	A	136	K	0.48865	1.55321	TRUE	0.56066	73.11	167	1
file_A	A	137	T	0.18398	-0.21811	FALSE	0.20402	93.16	167	1
file_A	A	138	V	0.01174	-1.21949	FALSE	0.0019	95.34	167	1
file_A	A	139	S	0.28551	0.37218	FALSE	0.24835	91.34	167	1
file_A	A	140	D	0.40583	1.07171	TRUE	0.28651	92.03	167	1
file_A	A	141	A	0.06038	-0.9367	FALSE	0.03627	97.03	167	1
file_A	A	142	A	0.14537	-0.44258	FALSE	0.12503	96.89	167	1
file_A	A	143	E	0.54647	1.88937	TRUE	0.72071	70.31	167	1
file_A	A	144	E	0.39542	1.01118	TRUE	0.65198	69.31	167	1
file_A	A	145	N	0.34346	0.70909	FALSE	0.27466	77.61	167	1
file_A	A	146	P	0.3593	0.80119	FALSE	0.55686	93.52	167	1
file_A	A	147	P	0.18307	-0.2234	FALSE	0.15408	95.75	167	1
file_A	A	148	T	0.32038	0.57491	FALSE	0.53776	85.17	167	1
file_A	A	149	T	0.31088	0.51968	FALSE	0.49727	92.81	167	1
file_A	A	150	A	0.09025	-0.76304	FALSE	0.03977	96.13	167	1
file_A	A	151	Q	0.40937	1.09229	TRUE	0.49337	65.79	167	1
file_A	A	152	G	0.11939	-0.59363	FALSE	0.06853	97.86	167	1
file_A	A	153	V	0.00333	-1.26839	FALSE	0	95.9	167	1
file_A	A	154	L	0.24288	0.12433	FALSE	0.25439	95.33	167	1
file_A	A	155	E	0.12431	-0.56502	FALSE	0.27393	78.84	167	1
file_A	A	156	I	0.00574	-1.25437	FALSE	0	96.52	167	1
file_A	A	157	A	0.00394	-1.26484	FALSE	0	97.99	167	1
file_A	A	158	K	0.36956	0.86084	FALSE	0.52724	71.51	167	1
file_A	A	159	K	0.3117	0.52444	FALSE	0.44453	66.06	167	1
file_A	A	160	M	0.00459	-1.26106	FALSE	0	94.78	167	1
file_A	A	161	R	0.23641	0.08672	FALSE	0.27873	72.87	167	1
file_A	A	162	E	0.30149	0.46508	FALSE	0.30336	88.27	167	1
file_A	A	163	K	0.21516	-0.03683	FALSE	0.16209	80.42	167	1
file_A	A	164	L	0.0115	-1.22089	FALSE	0.00317	96.54	167	1
file_A	A	165	Q	0.37309	0.88136	FALSE	0.36754	85.45	167	1
file_A	A	166	R	0.39455	1.00612	TRUE	0.56861	62.97	167	1
file_A	A	167	V	0.05146	-0.98856	FALSE	0.07331	92.66	167	1
file_A	A	168	H	0.2112	-0.05985	FALSE	0.27338	87.24	167	1
file_A	A	169	T	0.14156	-0.46473	FALSE	0.2749	87.47	167	1
file_A	A	170	K	0.3744	0.88898	FALSE	0.29938	58.74	167	1
file_A	A	171	N	0.01496	-1.20077	FALSE	0.0037	86.12	167	1
file_A	A	172	Y	0.32843	0.62171	FALSE	0.28958	88.53	167	1
file_A	A	173	C	0.00973	-1.23118	FALSE	0.00094	90.69	167	1
file_A	A	174	T	0.10991	-0.64874	FALSE	0.25307	85.99	167	1
file_A	A	175	L	0.19593	-0.14863	FALSE	0.08656	87.3	167	1
file_A	A	176	K	0.31534	0.54561	FALSE	0.30616	69.05	167	1
file_A	A	177	K	0.24602	0.14259	FALSE	0.32492	58.22	167	1
file_A	A	178	K	0.47028	1.44641	TRUE	0.57527	65.18	167	1
file_A	A	179	E	0.37972	0.9199	TRUE	0.59631	72.46	167	1
file_A	A	180	N	0.37291	0.88031	FALSE	0.46268	70.79	167	1
file_A	A	181	S	0.42464	1.18107	TRUE	0.82357	73.99	167	1
file_A	A	182	T	0.36021	0.80648	FALSE	0.75334	73.02	167	1
file_A	A	183	F	0.37678	0.90281	TRUE	0.18715	78.04	167	1
file_A	A	184	T	0.23505	0.07881	FALSE	0.82767	67.56	167	1
file_A	A	185	D	0.37705	0.90438	TRUE	0.2846	65.2	167	1
file_A	A	186	E	0.60636	2.23757	TRUE	0.65529	58.42	167	1
file_A	A	187	K	0.51018	1.67839	TRUE	0.70344	58.16	167	1
file_A	A	188	C	0.10291	-0.68944	FALSE	0.02397	84.44	167	1
file_A	A	189	K	0.4519	1.33955	TRUE	0.69491	46.9	167	1
file_A	A	190	N	0.40956	1.09339	TRUE	0.95878	52.34	167	1
file_A	A	191	N	0.26835	0.27241	FALSE	0.5536	44.04	167	1
