# Supplementary material for: Machine learning-driven identification of virulence determinants in Borrelia burgdorferi associated with human dissemination
Source: PLoS Comput Biol. 2026 Jun 17;22(6):e1014407. doi: 10.1371/journal.pcbi.1014407 (PMC13293517; doi:10.1371/journal.pcbi.1014407)
Supplement: S5 Table — (XLSX) [file pcbi.1014407.s017.xlsx]

## Sheet: Table S5
Table S5: DiscoTope results of OspC
ospC
pdb	chain	res_id	residue	DiscoTope-3.0_score	calibrated_score	epitope	rsa	pLDDTs	length	alphafold_struc_flag
file_A	A	19	C	0.12895	-0.43446	FALSE	1.39293	37.67	192	1
file_A	A	20	N	0.26984	0.42924	FALSE	0.91801	33.16	192	1
file_A	A	21	N	0.27912	0.48613	FALSE	0.95008	35.07	192	1
file_A	A	22	S	0.25272	0.32429	FALSE	0.73299	34.08	192	1
file_A	A	23	G	0.33168	0.80835	FALSE	0.95357	37.01	192	1
file_A	A	24	K	0.24928	0.3032	FALSE	0.96906	27.2	192	1
file_A	A	25	D	0.25755	0.3539	FALSE	0.90239	28.02	192	1
file_A	A	26	G	0.27734	0.47522	FALSE	0.93244	32.95	192	1
file_A	A	27	N	0.27519	0.46204	FALSE	0.8538	23.19	192	1
file_A	A	28	T	0.21602	0.09931	FALSE	0.97691	23.44	192	1
file_A	A	29	S	0.17432	-0.15633	FALSE	0.71477	25.3	192	1
file_A	A	30	A	0.16862	-0.19127	FALSE	0.86491	29.42	192	1
file_A	A	31	N	0.18718	-0.07749	FALSE	0.95079	20.62	192	1
file_A	A	32	S	0.22214	0.13683	FALSE	0.75944	27.23	192	1
file_A	A	33	A	0.23048	0.18795	FALSE	0.78757	32.92	192	1
file_A	A	34	D	0.21944	0.12027	FALSE	0.64045	28.79	192	1
file_A	A	35	E	0.29518	0.58459	FALSE	0.85348	29.17	192	1
file_A	A	36	S	0.24211	0.25925	FALSE	0.56162	38.52	192	1
file_A	A	37	V	0.20821	0.05143	FALSE	0.88767	49.2	192	1
file_A	A	38	K	0.29082	0.55786	FALSE	0.83859	41.03	192	1
file_A	A	39	G	0.32499	0.76733	FALSE	0.58845	78.75	192	1
file_A	A	40	P	0.26474	0.39798	FALSE	0.35333	77.66	192	1
file_A	A	41	N	0.27462	0.45855	FALSE	0.47699	73.5	192	1
file_A	A	42	L	0.46744	1.6406	TRUE	0.70537	82.26	192	1
file_A	A	43	T	0.24676	0.28776	FALSE	0.78791	81.92	192	1
file_A	A	44	E	0.41544	1.32183	TRUE	0.51249	64.58	192	1
file_A	A	45	I	0.18482	-0.09196	FALSE	0.0464	85.08	192	1
file_A	A	46	S	0.26817	0.41901	FALSE	0.48362	79.57	192	1
file_A	A	47	K	0.30911	0.66998	FALSE	0.67904	64.33	192	1
file_A	A	48	K	0.35041	0.92317	TRUE	0.44973	69.3	192	1
file_A	A	49	I	0.37865	1.09629	TRUE	0.24799	90.11	192	1
file_A	A	50	T	0.25942	0.36537	FALSE	0.6069	86.75	192	1
file_A	A	51	D	0.2589	0.36218	FALSE	0.43032	78.22	192	1
file_A	A	52	S	0.06727	-0.81258	FALSE	0.04459	78.03	192	1
file_A	A	53	N	0.26484	0.39859	FALSE	0.37367	85.35	192	1
file_A	A	54	A	0.15899	-0.25031	FALSE	0.54183	88.65	192	1
file_A	A	55	V	0.0957	-0.6383	FALSE	0.11289	83.38	192	1
file_A	A	56	L	0.24133	0.25447	FALSE	0.14509	89.03	192	1
file_A	A	57	L	0.28668	0.53248	FALSE	0.67655	85.34	192	1
file_A	A	58	A	0.09859	-0.62058	FALSE	0.31001	90.35	192	1
file_A	A	59	V	0.00769	-1.17783	FALSE	0.00095	86.88	192	1
file_A	A	60	K	0.34834	0.91048	TRUE	0.39787	65.19	192	1
file_A	A	61	E	0.28346	0.51274	FALSE	0.37951	74.79	192	1
file_A	A	62	V	0.01094	-1.15791	FALSE	0.00381	93.22	192	1
file_A	A	63	E	0.23641	0.22431	FALSE	0.19743	85.38	192	1
file_A	A	64	A	0.23303	0.20359	FALSE	0.55283	96.74	192	1
file_A	A	65	L	0.28825	0.5421	FALSE	0.18466	95.08	192	1
file_A	A	66	L	0.03732	-0.99619	FALSE	0.01072	92.62	192	1
file_A	A	67	S	0.35521	0.95259	TRUE	0.46976	84.41	192	1
file_A	A	68	S	0.32732	0.78162	FALSE	0.37423	88.57	192	1
file_A	A	69	I	0.00754	-1.17875	FALSE	0	95.88	192	1
file_A	A	70	D	0.33359	0.82006	FALSE	0.26826	81.48	192	1
file_A	A	71	E	0.52034	1.9649	TRUE	0.43678	75.97	192	1
file_A	A	72	I	0.36515	1.01353	TRUE	0.24959	86.7	192	1
file_A	A	73	A	0.06603	-0.82019	FALSE	0.02828	90.72	192	1
file_A	A	74	A	0.35275	0.93751	TRUE	0.66747	86.46	192	1
file_A	A	75	K	0.50693	1.88269	TRUE	0.57211	66.56	192	1
file_A	A	76	A	0.32059	0.74036	FALSE	0.23257	93.92	192	1
file_A	A	77	I	0.33448	0.82551	FALSE	0.09325	96.05	192	1
file_A	A	78	G	0.14922	-0.3102	FALSE	0.03002	95.25	192	1
file_A	A	79	K	0.36562	1.01641	TRUE	0.4373	81.43	192	1
file_A	A	80	K	0.54009	2.08598	TRUE	0.46403	84.46	192	1
file_A	A	81	I	0.59016	2.39292	TRUE	0.91523	92.33	192	1
file_A	A	82	H	0.37933	1.10046	TRUE	0.309	84.37	192	1
file_A	A	83	Q	0.61812	2.56433	TRUE	0.89339	69.05	192	1
file_A	A	84	N	0.414	1.313	TRUE	0.79059	80.29	192	1
file_A	A	85	N	0.48	1.7176	TRUE	0.70211	72.53	192	1
file_A	A	86	G	0.38298	1.12283	TRUE	0.52318	90.76	192	1
file_A	A	87	L	0.70015	3.0672	TRUE	0.47742	90.68	192	1
file_A	A	88	D	0.55007	2.14716	TRUE	0.32953	82.88	192	1
file_A	A	89	T	0.50125	1.84787	TRUE	0.49266	88.59	192	1
file_A	A	90	E	0.4559	1.56986	TRUE	0.3069	82.21	192	1
file_A	A	91	N	0.50648	1.87993	TRUE	0.49823	85.48	192	1
file_A	A	92	N	0.52483	1.99243	TRUE	0.4284	91.54	192	1
file_A	A	93	H	0.4141	1.31361	TRUE	0.52566	90.97	192	1
file_A	A	94	N	0.06337	-0.83649	FALSE	0.02595	94.75	192	1
file_A	A	95	G	0.29524	0.58496	FALSE	0.10394	96.6	192	1
file_A	A	96	S	0.50144	1.84904	TRUE	0.71657	90.21	192	1
file_A	A	97	L	0.23104	0.19139	FALSE	0.24422	92.89	192	1
file_A	A	98	L	0.08305	-0.71585	FALSE	0.05188	92.89	192	1
file_A	A	99	A	0.25566	0.34232	FALSE	0.58497	96.28	192	1
file_A	A	100	G	0.36884	1.03615	TRUE	0.38251	97.28	192	1
file_A	A	101	A	0.00304	-1.20634	FALSE	0	96.22	192	1
file_A	A	102	Y	0.31983	0.7357	FALSE	0.30983	94.24	192	1
file_A	A	103	A	0.21307	0.08122	FALSE	0.52188	96.43	192	1
file_A	A	104	I	0.27848	0.48221	FALSE	0.23199	95.29	192	1
file_A	A	105	S	0.01198	-1.15153	FALSE	0.0052	90.15	192	1
file_A	A	106	T	0.22228	0.13768	FALSE	0.29287	89.23	192	1
file_A	A	107	L	0.36552	1.0158	TRUE	0.40959	93.76	192	1
file_A	A	108	I	0.00962	-1.166	FALSE	0	96.04	192	1
file_A	A	109	K	0.31704	0.7186	FALSE	0.32253	71.49	192	1
file_A	A	110	Q	0.37885	1.09752	TRUE	0.60354	76.67	192	1
file_A	A	111	K	0.20291	0.01894	FALSE	0.363	79.03	192	1
file_A	A	112	L	0.00778	-1.17728	FALSE	0.00247	94.91	192	1
file_A	A	113	D	0.31248	0.69064	FALSE	0.38281	89.88	192	1
file_A	A	114	G	0.1944	-0.03323	FALSE	0.68439	90.41	192	1
file_A	A	115	L	0.09494	-0.64296	FALSE	0.08649	85.75	192	1
file_A	A	116	K	0.32107	0.7433	FALSE	0.88915	60.75	192	1
file_A	A	117	N	0.18626	-0.08313	FALSE	0.21652	87.11	192	1
file_A	A	118	E	0.30835	0.66532	FALSE	0.79545	66.48	192	1
file_A	A	119	G	0.34157	0.86898	FALSE	0.77483	90.82	192	1
file_A	A	120	L	0.05984	-0.85813	FALSE	0.04781	90.42	192	1
file_A	A	121	K	0.33306	0.81681	FALSE	0.57641	70.55	192	1
file_A	A	122	E	0.28955	0.55007	FALSE	0.76005	76.49	192	1
file_A	A	123	K	0.25709	0.35108	FALSE	0.35865	79.23	192	1
file_A	A	124	I	0.04948	-0.92164	FALSE	0.0216	93.22	192	1
file_A	A	125	D	0.27994	0.49116	FALSE	0.39354	91.59	192	1
file_A	A	126	A	0.19471	-0.03133	FALSE	0.44885	97.25	192	1
file_A	A	127	A	0.00211	-1.21204	FALSE	0	97.06	192	1
file_A	A	128	K	0.21913	0.11837	FALSE	0.24069	78.76	192	1
file_A	A	129	K	0.28134	0.49974	FALSE	0.7254	62.52	192	1
file_A	A	130	C	0.15368	-0.28286	FALSE	0.2154	95.75	192	1
file_A	A	131	S	0.01285	-1.1462	FALSE	0.00393	91.19	192	1
file_A	A	132	E	0.28438	0.51838	FALSE	0.42865	79.56	192	1
file_A	A	133	T	0.21003	0.06259	FALSE	0.454	94.17	192	1
file_A	A	134	F	0.00712	-1.18133	FALSE	0.00064	97.3	192	1
file_A	A	135	T	0.07141	-0.7872	FALSE	0.04094	91.49	192	1
file_A	A	136	N	0.44502	1.50316	TRUE	0.44364	90.93	192	1
file_A	A	137	K	0.21212	0.0754	FALSE	0.19807	88.18	192	1
file_A	A	138	L	0.12663	-0.44869	FALSE	0.07562	95.25	192	1
file_A	A	139	K	0.49595	1.81538	TRUE	0.52428	72.2	192	1
file_A	A	140	E	0.50495	1.87056	TRUE	0.51673	78.06	192	1
file_A	A	141	K	0.37444	1.07048	TRUE	0.26152	82.99	192	1
file_A	A	142	H	0.45577	1.56906	TRUE	0.61428	88.11	192	1
file_A	A	143	T	0.40158	1.23686	TRUE	0.67025	86.12	192	1
file_A	A	144	D	0.54829	2.13625	TRUE	0.26088	90.12	192	1
file_A	A	145	L	0.16864	-0.19115	FALSE	0.07778	95.36	192	1
file_A	A	146	G	0.33639	0.83722	FALSE	0.74054	93.73	192	1
file_A	A	147	K	0.38609	1.1419	TRUE	0.49257	84.9	192	1
file_A	A	148	E	0.56629	2.24659	TRUE	0.55553	72.58	192	1
file_A	A	149	G	0.39926	1.22264	TRUE	0.39396	93.74	192	1
file_A	A	150	V	0.00602	-1.18807	FALSE	0	95.25	192	1
file_A	A	151	T	0.39202	1.17825	TRUE	0.36004	93.9	192	1
file_A	A	152	D	0.26047	0.3718	FALSE	0.14671	94.4	192	1
file_A	A	153	A	0.38089	1.11002	TRUE	0.58353	96.55	192	1
file_A	A	154	D	0.29921	0.60929	FALSE	0.13924	93.37	192	1
file_A	A	155	A	0.00322	-1.20523	FALSE	0	96.65	192	1
file_A	A	156	K	0.20621	0.03917	FALSE	0.36888	84.45	192	1
file_A	A	157	E	0.21356	0.08423	FALSE	0.12985	85.74	192	1
file_A	A	158	A	0.00484	-1.1953	FALSE	0	96.58	192	1
file_A	A	159	I	0.00905	-1.16949	FALSE	0	96.6	192	1
file_A	A	160	L	0.20206	0.01373	FALSE	0.17064	94.11	192	1
file_A	A	161	K	0.26303	0.3875	FALSE	0.21253	79.92	192	1
file_A	A	162	T	0.4087	1.28051	TRUE	0.82837	93.28	192	1
file_A	A	163	N	0.29497	0.5833	FALSE	0.19944	94.09	192	1
file_A	A	164	G	0.39859	1.21853	TRUE	0.97962	95.89	192	1
file_A	A	165	T	0.47444	1.68352	TRUE	0.48084	90.67	192	1
file_A	A	166	K	0.23476	0.21419	FALSE	0.35966	86.48	192	1
file_A	A	167	T	0.57226	2.28319	TRUE	0.5487	93.87	192	1
file_A	A	168	K	0.31862	0.72828	FALSE	0.11945	87.86	192	1
file_A	A	169	G	0.00403	-1.20027	FALSE	0	97.87	192	1
file_A	A	170	A	0.00773	-1.17759	FALSE	0.00566	97.31	192	1
file_A	A	171	E	0.29199	0.56503	FALSE	0.42425	83.34	192	1
file_A	A	172	E	0.14783	-0.31872	FALSE	0.12097	93.52	192	1
file_A	A	173	L	0.00627	-1.18654	FALSE	0	96.71	192	1
file_A	A	174	G	0.33095	0.80387	FALSE	0.21908	97.53	192	1
file_A	A	175	K	0.29776	0.6004	FALSE	0.49516	79.29	192	1
file_A	A	176	L	0.00428	-1.19874	FALSE	0.00165	96.74	192	1
file_A	A	177	F	0.26776	0.41649	FALSE	0.22791	94.71	192	1
file_A	A	178	E	0.2822	0.50502	FALSE	0.58591	83.81	192	1
file_A	A	179	S	0.08217	-0.72124	FALSE	0.12481	82.62	192	1
file_A	A	180	V	0.02638	-1.06325	FALSE	0.01047	95.85	192	1
file_A	A	181	E	0.44431	1.49881	TRUE	0.61463	80.56	192	1
file_A	A	182	V	0.21422	0.08827	FALSE	0.58494	94.54	192	1
file_A	A	183	L	0.00764	-1.17814	FALSE	0.00247	93.62	192	1
file_A	A	184	S	0.035	-1.01041	FALSE	0.01352	92.53	192	1
file_A	A	185	K	0.2424	0.26103	FALSE	0.64023	68.8	192	1
file_A	A	186	A	0.10624	-0.57368	FALSE	0.12351	94.5	192	1
file_A	A	187	A	0.00315	-1.20566	FALSE	0	93.82	192	1
file_A	A	188	K	0.32996	0.7978	FALSE	0.44843	66.27	192	1
file_A	A	189	E	0.29803	0.60206	FALSE	0.44622	73.04	192	1
file_A	A	190	M	0.25991	0.36837	FALSE	0.22907	71.22	192	1
file_A	A	191	L	0.21367	0.0849	FALSE	0.1962	89.44	192	1
file_A	A	192	A	0.22822	0.1741	FALSE	0.41881	93.09	192	1
file_A	A	193	N	0.24675	0.28769	FALSE	0.53289	83.09	192	1
file_A	A	194	S	0.13385	-0.40442	FALSE	0.06175	83.4	192	1
file_A	A	195	V	0.34288	0.87701	FALSE	0.48663	90.23	192	1
file_A	A	196	K	0.29797	0.60169	FALSE	0.60543	60.33	192	1
file_A	A	197	E	0.26897	0.42391	FALSE	0.32073	74.82	192	1
file_A	A	198	L	0.38939	1.16213	TRUE	0.4815	86.79	192	1
file_A	A	199	T	0.43872	1.46454	TRUE	0.84457	85.23	192	1
file_A	A	200	S	0.21452	0.09011	FALSE	0.42735	65.94	192	1
file_A	A	201	P	0.31861	0.72822	FALSE	0.84959	63.6	192	1
file_A	A	202	V	0.15205	-0.29285	FALSE	0.60633	48.13	192	1
file_A	A	203	V	0.2236	0.14578	FALSE	0.9245	45.48	192	1
file_A	A	204	A	0.17997	-0.12169	FALSE	0.62138	46.28	192	1
file_A	A	205	E	0.29479	0.5822	FALSE	0.86398	39.77	192	1
file_A	A	206	S	0.23119	0.19231	FALSE	0.73354	39.54	192	1
file_A	A	207	P	0.25171	0.3181	FALSE	0.91416	51.75	192	1
file_A	A	208	K	0.19937	-0.00276	FALSE	0.98174	35.23	192	1
file_A	A	209	K	0.1648	-0.21469	FALSE	0.94109	31.31	192	1
file_A	A	210	P	0.15163	-0.29543	FALSE	1.3988	42.57	192	1
