# Supplementary material for: Machine learning-driven identification of virulence determinants in Borrelia burgdorferi associated with human dissemination
Source: PLoS Comput Biol. 2026 Jun 17;22(6):e1014407. doi: 10.1371/journal.pcbi.1014407 (PMC13293517; doi:10.1371/journal.pcbi.1014407)
Supplement: S6 Table — (XLSX) [file pcbi.1014407.s018.xlsx]

## Sheet: Table S6
Table S6: DiscoTope results of RevA
pdb	chain	res_id	residue	DiscoTope-3.0_score	calibrated_score	epitope	rsa	pLDDTs	length	alphafold_struc_flag
file_A	A	1	C	0.18698	-0.35887	FALSE	0.94647	48.3	141	1
file_A	A	2	K	0.43053	1.03993	TRUE	0.89276	40.92	141	1
file_A	A	3	A	0.41267	0.93735	TRUE	0.40856	71.97	141	1
file_A	A	4	Y	0.46902	1.26099	TRUE	0.39253	83.17	141	1
file_A	A	5	V	0.25505	0.03208	FALSE	0.35706	89.21	141	1
file_A	A	6	E	0.55904	1.77801	TRUE	0.55277	68.8	141	1
file_A	A	7	E	0.46513	1.23865	TRUE	0.25497	86.16	141	1
file_A	A	8	K	0.2877	0.2196	FALSE	0.07067	81.55	141	1
file_A	A	9	K	0.51927	1.54959	TRUE	0.5684	65.71	141	1
file_A	A	10	E	0.53405	1.63448	TRUE	0.4988	70.66	141	1
file_A	A	11	I	0.06824	-1.04084	FALSE	0.0088	94.59	141	1
file_A	A	12	D	0.41534	0.95268	TRUE	0.4073	92.78	141	1
file_A	A	13	S	0.36784	0.67987	FALSE	0.52413	83	141	1
file_A	A	14	L	0.15385	-0.54915	FALSE	0.07043	94.58	141	1
file_A	A	15	M	0.26284	0.07682	FALSE	0.18669	85.89	141	1
file_A	A	16	E	0.33748	0.5055	FALSE	0.66067	74.41	141	1
file_A	A	17	D	0.41499	0.95067	TRUE	0.36529	92.7	141	1
file_A	A	18	V	0.00779	-1.38803	FALSE	0	98.2	141	1
file_A	A	19	L	0.2928	0.24889	FALSE	0.62045	95.21	141	1
file_A	A	20	A	0.25376	0.02467	FALSE	0.69338	98.3	141	1
file_A	A	21	L	0.02566	-1.28539	FALSE	0.01147	97.8	141	1
file_A	A	22	V	0.30139	0.29823	FALSE	0.5973	96.8	141	1
file_A	A	23	N	0.23813	-0.0651	FALSE	0.38064	89.58	141	1
file_A	A	24	D	0.29336	0.25211	FALSE	0.47196	92.1	141	1
file_A	A	25	S	0.16071	-0.50975	FALSE	0.12319	96.74	141	1
file_A	A	26	S	0.26714	0.10152	FALSE	0.50257	92.06	141	1
file_A	A	27	G	0.1288	-0.69302	FALSE	0.1119	96.38	141	1
file_A	A	28	G	0.29593	0.26687	FALSE	0.38957	96.66	141	1
file_A	A	29	K	0.31851	0.39655	FALSE	0.46261	71.16	141	1
file_A	A	30	F	0.01598	-1.34099	FALSE	0.00573	98.27	141	1
file_A	A	31	K	0.3933	0.8261	FALSE	0.26954	60.84	141	1
file_A	A	32	D	0.52476	1.58112	TRUE	0.49146	77.24	141	1
file_A	A	33	Y	0.23484	-0.08399	FALSE	0.11828	94.96	141	1
file_A	A	34	K	0.29402	0.2559	FALSE	0.19462	63.45	141	1
file_A	A	35	D	0.43343	1.05658	TRUE	0.38822	91.53	141	1
file_A	A	36	K	0.3861	0.78475	FALSE	0.50873	77.75	141	1
file_A	A	37	I	0.07221	-1.01804	FALSE	0.0088	96.93	141	1
file_A	A	38	N	0.33355	0.48293	FALSE	0.42556	87.45	141	1
file_A	A	39	E	0.45522	1.18173	TRUE	0.55274	73.43	141	1
file_A	A	40	L	0.25405	0.02634	FALSE	0.1319	89.93	141	1
file_A	A	41	K	0.44965	1.14974	TRUE	0.51366	69.85	141	1
file_A	A	42	E	0.48028	1.32566	TRUE	0.4963	78.52	141	1
file_A	A	43	N	0.41516	0.95165	TRUE	0.6364	82.3	141	1
file_A	A	44	L	0.2289	-0.11811	FALSE	0.09226	92.1	141	1
file_A	A	45	K	0.50725	1.48056	TRUE	0.61848	78.2	141	1
file_A	A	46	D	0.46622	1.24491	TRUE	0.79598	83.92	141	1
file_A	A	47	I	0.4604	1.21148	TRUE	0.16092	82.42	141	1
file_A	A	48	G	0.50981	1.49526	TRUE	0.71311	89.39	141	1
file_A	A	49	N	0.31186	0.35836	FALSE	0.18133	84.28	141	1
file_A	A	50	A	0.30714	0.33125	FALSE	0.75891	93.51	141	1
file_A	A	51	E	0.43036	1.03895	TRUE	0.46823	77.7	141	1
file_A	A	52	L	0.04936	-1.14928	FALSE	0.01401	85.4	141	1
file_A	A	53	K	0.43389	1.05922	TRUE	0.54656	63.51	141	1
file_A	A	54	E	0.3875	0.79279	FALSE	0.48238	73.35	141	1
file_A	A	55	K	0.34422	0.54422	FALSE	0.26665	85.22	141	1
file_A	A	56	L	0.18575	-0.36594	FALSE	0.10799	88.53	141	1
file_A	A	57	L	0.42752	1.02264	TRUE	0.55114	87.87	141	1
file_A	A	58	N	0.31989	0.40448	FALSE	0.40203	84.25	141	1
file_A	A	59	L	0.00479	-1.40526	FALSE	0	97.89	141	1
file_A	A	60	Q	0.21257	-0.2119	FALSE	0.23776	74.52	141	1
file_A	A	61	N	0.38643	0.78664	FALSE	0.48558	90.48	141	1
file_A	A	62	S	0.21213	-0.21443	FALSE	0.18283	87.51	141	1
file_A	A	63	F	0.04344	-1.18328	FALSE	0.0121	97.59	141	1
file_A	A	64	Q	0.40017	0.86556	FALSE	0.45976	67.33	141	1
file_A	A	65	D	0.33238	0.47621	FALSE	0.61496	92.12	141	1
file_A	A	66	K	0.34528	0.5503	FALSE	0.27225	93.53	141	1
file_A	A	67	L	0.01165	-1.36586	FALSE	0.00495	96.5	141	1
file_A	A	68	A	0.22766	-0.12523	FALSE	0.51916	97.95	141	1
file_A	A	69	A	0.21587	-0.19295	FALSE	0.43413	98.43	141	1
file_A	A	70	K	0.02897	-1.26638	FALSE	0.0102	94.55	141	1
file_A	A	71	L	0.20976	-0.22804	FALSE	0.15168	95.52	141	1
file_A	A	72	A	0.31219	0.36026	FALSE	0.57884	98.61	141	1
file_A	A	73	A	0.22915	-0.11667	FALSE	0.19399	98.73	141	1
file_A	A	74	L	0.00868	-1.38292	FALSE	0	97.93	141	1
file_A	A	75	K	0.408	0.91053	TRUE	0.49845	83.73	141	1
file_A	A	76	A	0.28842	0.22374	FALSE	0.55207	98.72	141	1
file_A	A	77	A	0.07186	-1.02005	FALSE	0.04083	98.78	141	1
file_A	A	78	K	0.28424	0.19973	FALSE	0.26549	87.2	141	1
file_A	A	79	N	0.43558	1.06893	TRUE	0.55482	77.33	141	1
file_A	A	80	T	0.33791	0.50797	FALSE	0.30809	96.46	141	1
file_A	A	81	I	0.01713	-1.33438	FALSE	0	98.06	141	1
file_A	A	82	E	0.35489	0.6055	FALSE	0.44818	92.16	141	1
file_A	A	83	N	0.43386	1.05905	TRUE	0.63556	87.28	141	1
file_A	A	84	I	0.29695	0.27273	FALSE	0.10139	94.57	141	1
file_A	A	85	T	0.29777	0.27744	FALSE	0.80308	85.96	141	1
file_A	A	86	D	0.4818	1.33439	TRUE	0.54917	76.7	141	1
file_A	A	87	K	0.40931	0.91805	TRUE	0.18959	85.7	141	1
file_A	A	88	D	0.40691	0.90427	TRUE	0.36303	87.62	141	1
file_A	A	89	Q	0.41271	0.93758	TRUE	0.45568	71.61	141	1
file_A	A	90	D	0.54394	1.69128	TRUE	0.51519	72.29	141	1
file_A	A	91	I	0.45258	1.16657	TRUE	0.70693	73.97	141	1
file_A	A	92	S	0.10816	-0.81157	FALSE	0.07357	94.15	141	1
file_A	A	93	K	0.09575	-0.88284	FALSE	0.02509	87.62	141	1
file_A	A	94	R	0.58355	1.91878	TRUE	0.53047	57.27	141	1
file_A	A	95	K	0.25925	0.0562	FALSE	0.47614	70.67	141	1
file_A	A	96	I	0.01052	-1.37235	FALSE	0	96.67	141	1
file_A	A	97	W	0.44582	1.12774	TRUE	0.39195	91.61	141	1
file_A	A	98	S	0.45447	1.17742	TRUE	0.31104	88.44	141	1
file_A	A	99	E	0.19891	-0.29035	FALSE	0.19767	90.26	141	1
file_A	A	100	A	0.00706	-1.39222	FALSE	0	98.64	141	1
file_A	A	101	K	0.35388	0.5997	FALSE	0.58699	67.14	141	1
file_A	A	102	L	0.26684	0.09979	FALSE	0.72948	89.5	141	1
file_A	A	103	V	0.08016	-0.97238	FALSE	0.04603	98.08	141	1
file_A	A	104	G	0.21361	-0.20593	FALSE	0.50922	97.83	141	1
file_A	A	105	V	0.09442	-0.89048	FALSE	0.04494	97.64	141	1
file_A	A	106	T	0.36728	0.67666	FALSE	0.79718	88.41	141	1
file_A	A	107	V	0.0518	-1.13526	FALSE	0.01467	90.64	141	1
file_A	A	108	P	0.34691	0.55966	FALSE	0.59638	97.2	141	1
file_A	A	109	L	0.53997	1.66848	TRUE	0.52465	88.33	141	1
file_A	A	110	L	0.42228	0.99254	TRUE	0.37096	92.34	141	1
file_A	A	111	G	0.59468	1.9827	TRUE	0.63353	90.9	141	1
file_A	A	112	S	0.56832	1.83131	TRUE	0.48408	85.16	141	1
file_A	A	113	N	0.71767	2.68908	TRUE	0.9608	68.28	141	1
file_A	A	114	T	0.59926	2.00901	TRUE	0.52771	85.46	141	1
file_A	A	115	S	0.50934	1.49256	TRUE	0.77734	77.08	141	1
file_A	A	116	G	0.23764	-0.06791	FALSE	0.222	95.46	141	1
file_A	A	117	N	0.28007	0.17578	FALSE	0.06621	87.1	141	1
file_A	A	118	G	0.00457	-1.40652	FALSE	0	97.31	141	1
file_A	A	119	D	0.56262	1.79857	TRUE	0.5328	77.15	141	1
file_A	A	120	K	0.41844	0.97049	TRUE	0.58867	64.78	141	1
file_A	A	121	M	0.05071	-1.14152	FALSE	0.01294	93.83	141	1
file_A	A	122	S	0.15335	-0.55202	FALSE	0.07249	92.17	141	1
file_A	A	123	K	0.50109	1.44518	TRUE	0.66632	60.7	141	1
file_A	A	124	N	0.44356	1.11476	TRUE	0.32844	88.68	141	1
file_A	A	125	A	0.00463	-1.40618	FALSE	0	98.64	141	1
file_A	A	126	V	0.23629	-0.07567	FALSE	0.14567	97.78	141	1
file_A	A	127	E	0.43054	1.03998	TRUE	0.42222	84.88	141	1
file_A	A	128	Q	0.23672	-0.0732	FALSE	0.29755	82.33	141	1
file_A	A	129	I	0.00976	-1.37671	FALSE	0	98.21	141	1
file_A	A	130	D	0.44632	1.13061	TRUE	0.32732	94.09	141	1
file_A	A	131	K	0.42942	1.03355	TRUE	0.72634	70.07	141	1
file_A	A	132	V	0.16381	-0.49195	FALSE	0.24169	97.17	141	1
file_A	A	133	I	0.20486	-0.25618	FALSE	0.1048	97.51	141	1
file_A	A	134	K	0.51038	1.49853	TRUE	0.6145	58.19	141	1
file_A	A	135	F	0.32085	0.40999	FALSE	0.45106	92.29	141	1
file_A	A	136	L	0.00477	-1.40537	FALSE	0	96.33	141	1
file_A	A	137	E	0.2603	0.06223	FALSE	0.34487	88.48	141	1
file_A	A	138	E	0.39006	0.80749	FALSE	0.65435	65.95	141	1
file_A	A	139	G	0.25684	0.04236	FALSE	0.27275	65.22	141	1
file_A	A	140	T	0.09678	-0.87692	FALSE	0.0101	58.12	141	1
file_A	A	141	N	0.16292	-0.49706	FALSE	0.94303	40.4	141	1
